# Supplementary material for: GWAS, MWAS and mGWAS provide insights into precision agriculture based on genotype-dependent microbial effects in foxtail millet
Source: Nat Commun. 2022 Oct 7;13:5913. doi: 10.1038/s41467-022-33238-4 (PMC9546826; doi:10.1038/s41467-022-33238-4)
Supplement: Supplementary file 5 — Supplementary Data 1 [file 41467_2022_33238_MOESM5_ESM.xlsx]

## Sheet: Supplementary Data 1
Plant traits	Definitions	Si_102	Si_105	Si_106	Si_108	Si_109	Si_113	Si_127	Si_129	Si_132	Si_134	Si_137	Si_139	Si_141	Si_143	Si_150	Si_151	Si_153	Si_156	Si_157	Si_162	Si_163	Si_166	Si_180	Si_181	Si_182	Si_183	Si_186	Si_189	Si_195	Si_197	Si_198	Si_200	Si_203	Si_204	Si_205	Si_206	Si_207	Si_208	Si_209	Si_210	Si_211	Si_212	Si_213	Si_214	Si_215	Si_217	Si_218	Si_219
Top second leaf length(cm,TSLL )	The length from the pulvinus to tip of top second leaf, at grain-filling stage.	37.77	64.6	34.37	45.63	43.33	47.27	56.7	50.97	39.13	35.27	49.4	45.5	49.9	36.6	32.43	36.7	34.9	34.87	39	42.23	42.4	39.57	38.83	40.5	37.9	37.93	31.1	31.17	40.2	40.6	43.63	40.67	40.3	42.83	40.93	43.4	42.97	41.33	34.6	41.03	37.8	35.8	31.6	43.93	41.97	41.73	45.17	46.23
Top second leaf width(cm, TSLW)	The maximum blade width of flag leaf (top second leaf) fom plant stem, at grain-filling stage.	3.03	4.07	3.43	3.23	3.53	2.97	2.13	3.13	2.17	2.4	2.4	2.93	1.87	2.97	3.03	2.77	2.83	2.63	2.97	2.9	2.63	2.87	2.67	2.77	2.93	2.5	2.57	2.27	2.87	2.73	3.47	2.53	2.93	2.73	2.87	3.17	2.5	3.07	2.57	2.6	2.77	2.53	2.6	2.67	2.93	2.87	3.13	3.3
Main stem height (cm, MSH)	The height from stem base to panicle base of the main stem,at grain-filling stage.	115.8	155.5	93.87	151.8	125.53	159.97	113.37	152.27	141.53	107.1	133.4	146	116.93	122.33	86.07	119.67	105.5	114.07	116.47	109.43	95.87	106.7	119.53	95.17	127.73	99.67	107.13	121.1	118.63	101.87	131.73	117.53	114.17	120.77	99.13	107.87	122.3	105.47	118.67	126.77	117.63	125.63	122.83	130.57	117.07	122.53	135.47	105.07
Main stem width (mm, MSW)	The diameter of the 1st inter-node fom the base of stem, at dough stage.	6.07	6.43	5.43	8.5	6.67	6.67	3.87	6.63	3.9	4.93	4.33	6.63	3.8	6.13	4.63	6.33	7	5.53	8.2	5.9	4.27	6.77	4.93	6	6.67	6.13	5.5	6.57	7.2	6.3	7.23	7.17	6.17	7.93	5.63	7	7.57	6.4	7.67	6.73	6	8.43	7.67	6.87	5.23	8.1	7.53	6.93
Panicle length of main stem(cm, MSPL)	The length from panicle base to panicle tip, at dough stage.	24.57	29.33	20.83	29.53	27.27	20.23	25.47	33	16.77	21.43	20.9	31.83	19.6	28.6	20.2	18.93	26.3	22.87	25.2	23.3	24.3	28.4	24.5	20.67	25.27	26.67	19.77	21.23	25.1	26.53	27.57	25.07	26.9	25.87	22.73	30.97	26.17	22.87	17.67	31.5	25.17	22.13	19.83	25.9	25.1	23.07	21.2	26.43
Panicle diameter of main stem (mm, MSPD)	The diameter in the middle of main panicle, at dough stage.	33.4	31.3	33.43	31.57	33.4	28.63	17.37	31.33	22.4	26.53	25.73	24.37	16.77	30.17	27.37	28.43	47.73	31.23	28.1	22.87	24.27	24.27	28	22.5	25.4	22.83	24.73	23.2	32.2	22.37	24.67	28.27	27.67	27.97	25.67	26.8	29.77	20.57	30.3	34.83	24.5	21.2	31.37	29.03	21.53	27.1	30.07	37.07
Fringe neck length (cm, FNL)	The length from panicle base to panicle node of the main stem, at dough stage.	29.77	33.57	24.87	42.7	32.97	24.7	27.33	40.33	40.17	34	23.73	34.47	24.17	29.03	21.17	37.1	38.73	20	28.83	32.83	43.37	34.43	45.73	39.67	37.03	37.8	29.8	39.67	44.13	33.13	34.5	34.23	41.3	29.7	37.3	39.03	22.93	38.2	35.2	34.3	31.93	33.33	26.2	34.43	49.4	31.53	29.4	34.73
Main stem panicle weight (g, MSPW)	The weight of the randomly selected well developed panicle of the main stem from tagged plant, recorded at post-harvest.	28.81	38.97	24.49	23.65	30.93	16.2	5.99	32.14	4.72	15.13	10.34	26.41	6.53	29.63	17.97	26.99	29.36	25.93	29.57	19.5	13.7	27.26	24.16	18.31	26.45	20.2	12.83	13.79	24.97	13.7	14.15	13.38	26.82	26.84	26.54	17.19	22.66	22.54	20.55	17.09	15.99	23.35	12.28	31.82	28.29	16.67	17.6	20.22
Per plant grain weight (g, PGW)	The grain weight from all panicles of single plant (g), at post-harvest.	23.34	29.01	20.17	20.27	26.39	7.88	5.03	27.4	3.45	12.29	8.07	22.68	5.23	22.71	15.22	21.4	23.79	21.21	22.35	16.61	10.87	22.41	20.9	15.44	22.24	17.09	10.09	11.17	20.59	11.15	11.24	11.67	20.79	21.52	21.75	14.73	18.89	18.52	16.85	14.71	12.67	18.87	10.31	26.79	24.26	14.04	14.09	17.54
Hundred kernel weight(g, HKW)	The weight of 100 randomly selected healthy grains from the total seed yield of each plant, recorded in grams.	0.32	0.29	0.32	0.32	0.33	0.31	0.26	0.31	0.25	0.23	0.33	0.32	0.24	0.26	0.29	0.3	0.3	0.35	0.37	0.31	0.36	0.41	0.39	0.37	0.35	0.4	0.33	0.31	0.41	0.32	0.3	0.32	0.36	0.38	0.44	0.38	0.35	0.31	0.33	0.32	0.35	0.33	0.31	0.36	0.3	0.39	0.34	0.32
Spikelet number of main stem(MSSN)	The number of spikelets per centimeter along middle portion of the rachis of any finger, at dough stage.	90.33	153.33	111	95	131.33	65	117	101.67	105.67	66	78.67	101.67	94.67	93	77	106.33	84.33	101	93	86	98.67	110.67	81.67	96	115	100.67	72.67	68.33	73.67	75.33	74	89.67	71.33	82.67	78	65.67	100.67	81	97.33	59.67	88	100	66	75.33	105.67	83	80	77
Grain number per spike(SGN)	The grains number on one randomly selcted spikelet in the center of the ear, at dough stage.	140.67	99.33	93	93.33	133	94	24	130.67	25.33	96.67	60.33	105	38.67	116.33	90.33	119.33	92	119.33	103.67	95.67	54.67	75.67	113	77.67	101	63.67	76	104.33	88	106.33	95	60.33	123.33	81.67	106.67	77	98.67	100.33	81.33	147.67	45.33	77.67	85	164	135.33	91	78	126
[truncated: 779 more columns]
