# Supplementary material for: GWAS, MWAS and mGWAS provide insights into precision agriculture based on genotype-dependent microbial effects in foxtail millet
Source: Nat Commun. 2022 Oct 7;13:5913. doi: 10.1038/s41467-022-33238-4 (PMC9546826; doi:10.1038/s41467-022-33238-4)
Supplement: Supplementary file 6 — Supplementary Data 2 [file 41467_2022_33238_MOESM6_ESM.xlsx]

## Sheet: Supplementary Data 2
86 genetic SNPs associated with 12 phenotypes with adjusted P-value <2.01e-5	FNL	Adjusted P-value	TSLL	Adjusted P-value	MSPD	Adjusted P-value	MSW	Adjusted P-value	MSH	Adjusted P-value	PGW	Adjusted P-value	MSPL	Adjusted P-value	SGN	Adjusted P-value	MSSN	Adjusted P-value	HKW	Adjusted P-value
1:10936254			✓	6.30603e-06
1:23236559					✓	5.74396e-06
1:23236560					✓	5.74396e-06
2:1256877									✓	3.59185e-06
2:27152523					✓	6.63465e-06
2:4800424							✓	1.92058e-05
2:49292726													✓	1.04433e-05
2:49293004													✓	1.76461e-05
2:49320133					✓	7.00818e-06							✓	1.47419e-05
2:49323013													✓	7.1372e-06
2:49323040													✓	1.69313e-05
2:49324139													✓	1.27387e-06
2:49327906													✓	5.24075e-06
2:49328133													✓	5.09081e-06
2:6024756											✓	1.42614e-05
2:6562955							✓	6.19635e-06
2:6645329							✓	1.63047e-05			✓	1.22799e-05
2:6646016											✓	1.18774e-05
3:28890187									✓	9.54859e-06
3:41021279			✓	1.51532e-05
3:41066909			✓	1.73862e-05
3:44212815					✓	8.21939e-07	✓	8.15324e-07
3:44212817					✓	4.63952e-07
3:46385047	✓	1.27212e-06
3:46788227													✓	3.43693e-06
4:14206008																			✓	1.70231e-05
4:1732008													✓	1.24885e-05
4:1732292													✓	1.41398e-05
4:1734798													✓	1.95443e-05
4:1735055													✓	1.95443e-05
4:1735058													✓	1.95443e-05
4:27590764					✓	4.592e-10	✓	6.10663e-08
4:7588626							✓	1.12594e-05
4:7588632							✓	1.12594e-05
4:7588637							✓	1.12594e-05
4:7588642							✓	1.12594e-05
4:7588651							✓	6.32311e-06
4:7588657							✓	1.12594e-05
4:7588686							✓	1.12594e-05
4:7644373																			✓	1.56495e-05
4:9139785																			✓	5.99346e-06
5:15903121			✓	8.04082e-06
5:15903122			✓	8.04082e-06
5:15903133			✓	8.04082e-06
5:258011			✓	1.248e-06									✓	1.96461e-05
5:38943876					✓	2.38727e-06
6:17056696					✓	1.88755e-05
6:30691272					✓	6.08515e-06
6:30691322					✓	6.12233e-06
6:32352460																	✓	1.51511e-05
6:4355048	✓	1.28062e-06
6:4510320	✓	8.28036e-06
6:4510504	✓	1.07782e-05
6:4513168	✓	1.2632e-06
6:4554169	✓	7.32704e-06
6:4607098	✓	1.88236e-05
6:4634607	✓	2.01561e-05
7:13663906	✓	1.62504e-05
7:13939635							✓	1.53645e-05
7:13939658							✓	1.53645e-05
7:13939692							✓	1.0407e-05
7:18611440					✓	7.30199e-06
7:2292407															✓	1.77735e-05
7:27402043	✓	1.47545e-05
7:30050703							✓	5.68806e-06
7:35816968															✓	1.47568e-05
7:4356817					✓	1.90038e-05
8:18829182							✓	7.04099e-06
8:37100571									✓	1.7065e-05
8:4712411							✓	1.09953e-05
9:10831439															✓	9.10774e-06
9:24466576															✓	4.15654e-06
9:43433974	✓	4.76301e-06
9:43434243	✓	1.58898e-05
9:43434248	✓	1.58898e-05
9:43434250	✓	1.58898e-05
9:500097			✓	1.23554e-05
9:54410028									✓	7.2068e-06
9:54410051									✓	4.79222e-06
9:8138435															✓	4.47079e-06
9:9545420	✓	8.47989e-06
9:9740308	✓	1.76735e-05
9:9740311	✓	1.76735e-05
9:9740337	✓	1.51053e-05
9:9749712	✓	1.04781e-05
9:9921865	✓	5.39039e-06
