# Supplementary material for: GWAS, MWAS and mGWAS provide insights into precision agriculture based on genotype-dependent microbial effects in foxtail millet
Source: Nat Commun. 2022 Oct 7;13:5913. doi: 10.1038/s41467-022-33238-4 (PMC9546826; doi:10.1038/s41467-022-33238-4)
Supplement: Supplementary file 7 — Supplementary Data 3 [file 41467_2022_33238_MOESM7_ESM.xlsx]

## Sheet: Supplementary Data 3
Significant SNP loci	Function	Triat_GWAS	Gene	GO	KEGG	PRO	LeadSNP	Adjusted P-value	Distant from lead SNP
	LRR-RLK	MSPD	Millet_GLEAN_10027801	GO:0004672; protein kinase activity; Molecular Function; GO:0004674; protein serine/threonine kinase activity; Molecular Function; GO:0005524; ATP binding; Molecular Function; GO:0006468; protein amino acid phosphorylation; Biological Process;	probable leucine-rich repeat receptor-like serine/threonine-protein kinase At3g14840; K04733 interleukin-1 receptor-associated kinase 4 [EC:2.7.11.1]	IPR000719; Protein kinase, catalytic domain IPR002290; Serine/threonine-protein kinase domain IPR011009; Protein kinase-like domain IPR017442; Serine/threonine-protein kinase-like domain IPR020635; Tyrosine-protein kinase, subgroup, catalytic domain	2:27152523	6.63465e-06	-7148
2:27152523	NADK	MSPD	Millet_GLEAN_10027800	GO:0003951; NAD+ kinase activity; Molecular Function; GO:0008152; metabolic process; Biological Process;	LOW QUALITY PROTEIN: probable NADH kinase; K00858 NAD+ kinase [EC:2.7.1.23]	IPR002504; ATP-NAD/AcoX kinase IPR016064; ATP-NAD kinase, PpnK-type	2:27152523	6.63465e-06	-911
	PDT	MSPD	Millet_GLEAN_10027799	NA	LOW QUALITY PROTEIN: uncharacterized protein LOC111256722; K10760 adenylate dimethylallyltransferase (cytokinin synthase) [EC:2.5.1.27 2.5.1.112]	NA	2:27152523	6.63465e-06	8006
2:49320133	PP2C	MSPD	Millet_GLEAN_10010004	GO:0004435; phosphoinositide phospholipase C activity; Molecular Function; GO:0004629; phospholipase C activity; Molecular Function; GO:0006629; lipid metabolic process; Biological Process; GO:0007165; signal transduction; Biological Process; GO:0007242; intracellular signaling cascade; Biological Process; GO:0008081; phosphoric diester hydrolase activity; Molecular Function;	phosphoinositide phospholipase C 2 isoform X2; K05857 phosphatidylinositol phospholipase C, delta [EC:3.1.4.11]	IPR000008; C2 calcium-dependent membrane targeting IPR000909; Phospholipase C, phosphatidylinositol-specific , X region IPR001711; Phospholipase C, phosphatidylinositol-specific, Y domain IPR008973; C2 calcium/lipid-binding region, CaLB IPR017946; PLC-like phosphodiesterase, TIM beta/alpha-barrel domain IPR018029; C2 membrane targeting protein	2:49320133	7.00818e-06	-1873
	glucuronosyltransferase	MSPD	Millet_GLEAN_10010003	GO:0015018; galactosylgalactosylxylosylprotein 3-beta-glucuronosyltransferase activity; Molecular Function; GO:0016020; membrane; Cellular Component;	probable glucuronosyltransferase Os07g0694400; K20869 putative beta-1,4-xylosyltransferase IRX9 [EC:2.4.2.-]	IPR005027; Glycosyl transferase, family 43	2:49320133	7.00818e-06	2732
	PTH	MSPD	Millet_GLEAN_10010001	NA	plastidic phosphate translocator; K15286 solute carrier family 35, member E4	IPR004853; Protein of unknown function DUF250	2:49320133	7.00818e-06	7486
	ADT	MSPD	Millet_GLEAN_10010000	GO:0004664; prephenate dehydratase activity; Molecular Function; GO:0008152; metabolic process; Biological Process; GO:0009094; L-phenylalanine biosynthetic process; Biological Process; GO:0016597; amino acid binding; Molecular Function;	arogenate dehydratase/prephenate dehydratase 2, chloroplastic; K05359 arogenate/prephenate dehydratase [EC:4.2.1.91 4.2.1.51]	IPR001086; Prephenate dehydratase IPR002912; Amino acid-binding ACT	2:49320133	7.00818e-06	10259
	APX2	MSPD	Millet_GLEAN_10009999	GO:0004601; peroxidase activity; Molecular Function; GO:0006979; response to oxidative stress; Biological Process; GO:0020037; heme binding; Molecular Function; GO:0055114; oxidation reduction; Biological Process;	L-ascorbate peroxidase 2, cytosolic; K00434 L-ascorbate peroxidase [EC:1.11.1.11]	IPR002016; Haem peroxidase, plant/fungal/bacterial IPR010255; Haem peroxidase	2:49320133	7.00818e-06	13635
		MSPD	Millet_GLEAN_10036290				4:27590764	4.592e-10	-10747
	DUF538	MSPD	Millet_GLEAN_10036289	NA	NA	IPR007493; Protein of unknown function DUF538	4:27590764	4.592e-10	-7155
	psbD	MSPD	Millet_GLEAN_10036288	GO:0009772; photosynthetic electron transport in photosystem II; Biological Process; GO:0019684; photosynthesis, light reaction; Biological Process; GO:0030077; plasma membrane light-harvesting complex; Cellular Component; GO:0045156; electron transporter, transferring electrons within the cyclic electron transport pathway of photosynthesis activity; Molecular Function;	psbD, SobiCp007; photosystem II protein D2; K02706 photosystem II P680 reaction center D2 protein [EC:1.10.3.9]	IPR000484; Photosynthetic reaction centre, L/M	4:27590764	4.592e-10	7235
	NPF1.2	MSPD	Millet_GLEAN_10036287	NA	protein NRT1/ PTR FAMILY 1.2; K14638 solute carrier family 15 (peptide/histidine transporter), member 3/4	NA	4:27590764	4.592e-10	19409
	YUCCA4	MSPD	Millet_GLEAN_10030883	GO:0004499; flavin-containing monooxygenase activity; Molecular Function; GO:0050660; FAD binding; Molecular Function; GO:0050661; NADP or NADPH binding; Molecular Function; GO:0055114; oxidation reduction; Biological Process;	probable indole-3-pyruvate monooxygenase YUCCA4; K11816 indole-3-pyruvate monooxygenase [EC:1.14.13.168]	IPR000960; Flavin-containing monooxygenase FMO	5:31639166	2.17012e-05	-18014
		MSPD	Millet_GLEAN_10030884				5:31639166	2.17012e-05	-8693
	Actin-binding FH2	MSPD	Millet_GLEAN_10030885	NA	NA	IPR015425; Actin-binding FH2	5:31639166	2.17012e-05	5430
		MSPD	Millet_GLEAN_10030886				5:31639166	2.17012e-05	9072
	PRR	MSPD	Millet_GLEAN_10030887	NA	pentatricopeptide repeat-containing protein DOT4, chloroplastic-like; K17710 pentatricopeptide repeat domain-containing protein 1	IPR002885; Pentatricopeptide repeat	5:31639166	2.17012e-05	13102
	GlcAT14A	MSPD	Millet_GLEAN_10000741	GO:0008375; acetylglucosaminyltransferase activity; Molecular Function; GO:0016020; membrane; Cellular Component;	beta-glucuronosyltransferase GlcAT14A; K20891 beta-glucuronosyltransferase [EC:2.4.1.-]	IPR003406; Glycosyl transferase, family 14	5:38943876	2.38727e-06	-14129
	general transcription factor IIF subunit 2	MSPD	Millet_GLEAN_10000742	GO:0003702; RNA polymerase II transcription factor activity; Molecular Function; GO:0003824; catalytic activity; Molecular Function; GO:0005524; ATP binding; Molecular Function; GO:0005674; transcription factor TFIIF complex; Cellular Component; GO:0006367; transcription initiation from RNA polymerase II promoter; Biological Process;	general transcription factor IIF subunit 2; K03139 transcription initiation factor TFIIF subunit beta [EC:3.6.4.12]	IPR003196; Transcription initiation factor IIF, beta subunit IPR011039; Transcription Factor IIF, Rap30/Rap74, interaction	5:38943876	2.38727e-06	-7360
		MSPD	Millet_GLEAN_10000525				5:38943876	2.38727e-06	5498
		MSPD	Millet_GLEAN_10031432				6:17056696	1.88755e-05	-6642
	NPF4.6	MSPD	Millet_GLEAN_10031433	GO:0005215; transporter activity; Molecular Function; GO:0006857; oligopeptide transport; Biological Process; GO:0016020; membrane; Cellular Component;	protein NRT1/ PTR FAMILY 4.6; K14638 solute carrier family 15 (peptide/histidine transporter), member 3/4	IPR000109; Oligopeptide transporter	6:17056696	1.88755e-05	19084
	Plant lipid transfer protein	MSPD	Millet_GLEAN_10033628	NA	NA	IPR003612; Plant lipid transfer protein/seed storage/trypsin-alpha amylase inhibitor	7:18611440	7.30199e-06	-17692
	Plant lipid transfer protein	MSPD	Millet_GLEAN_10033629	NA	NA	IPR003612; Plant lipid transfer protein/seed storage/trypsin-alpha amylase inhibitor IPR016140; Bifunctional inhibitor/plant lipid transfer protein/seed storage	7:18611440	7.30199e-06	-4265
	DUF1279	MSPD	Millet_GLEAN_10033630	NA	hypothetical protein; K20815 N-terminal acetyltransferase 2	IPR009688; Protein of unknown function DUF1279	7:18611440	7.30199e-06	3075
	E2FB	MSPD	Millet_GLEAN_10033631	NA	transcription factor E2FB isoform X2; K06620 transcription factor E2F3	NA	7:18611440	7.30199e-06	9290
	BAS1	MSPD	Millet_GLEAN_10033632	NA	2-Cys peroxiredoxin BAS1, chloroplastic-like; K03386 peroxiredoxin (alkyl hydroperoxide reductase subunit C) [EC:1.11.1.15]	NA	7:18611440	7.30199e-06	11762
	ERF1B	MSW	Millet_GLEAN_10008184	GO:0003677; DNA binding; Molecular Function; GO:0003700; transcription factor activity; Molecular Function; GO:0006355; regulation of transcription, DNA-dependent; Biological Process;	ethylene-responsive transcription factor 1B-like; K14516 ethylene-responsive transcription factor 1	IPR001471; Pathogenesis-related transcriptional factor/ERF, DNA-binding IPR016177; DNA-binding, integrase-type	2:6562955	5.68806e-06	1994
	ERF1B	MSW	Millet_GLEAN_10008183	GO:0003677; DNA binding; Molecular Function; GO:0003700; transcription factor activity; Molecular Function; GO:0006355; regulation of transcription, DNA-dependent; Biological Process;	ethylene-responsive transcription factor 1B; K14516 ethylene-responsive transcription factor 1	IPR001471; Pathogenesis-related transcriptional factor/ERF, DNA-binding IPR016177; DNA-binding, integrase-type	2:6562955	5.68806e-06	13285
	cyclin-D5-2	MSW	Millet_GLEAN_10006643	GO:0005634; nucleus; Cellular Component;	cyclin-D5-2; K18811 cyclin D5, plant	IPR004367; Cyclin, C-terminal IPR006670; Cyclin IPR006671; Cyclin, N-terminal IPR011028; Cyclin-like	3:44212815	1.09953e-05	-16939
	CUT2	MSW	Millet_GLEAN_10006644	NA	cytoplasmic tRNA 2-thiolation protein 2; K14169 cytoplasmic tRNA 2-thiolation protein 2	IPR019407; Thiouridylase, cytoplasmic, subunit 2	3:44212815	1.09953e-05	-9273
	bHLH	MSW	Millet_GLEAN_10006645	GO:0005634; nucleus; Cellular Component; GO:0030528; transcription regulator activity; Molecular Function; GO:0045449; regulation of transcription; Biological Process;	basic helix-loop-helix family protein; K10863 aprataxin [EC:3.1.11.7 3.1.11.8 3.1.12.2]	IPR001092; Basic helix-loop-helix dimerisation region bHLH IPR011598; Helix-loop-helix DNA-binding	3:44212815	1.09953e-05	-4953
	adenine phosphoribosyltransferase	MSW	Millet_GLEAN_10006646	GO:0009116; nucleoside metabolic process; Biological Process;	adenine phosphoribosyltransferase 1; K00759 adenine phosphoribosyltransferase [EC:2.4.2.7]	IPR000836; Phosphoribosyltransferase	3:44212815	1.09953e-05	7642
	DUF538	MSW	Millet_GLEAN_10036289	NA	NA	IPR007493; Protein of unknown function DUF538	4:27590764	6.10663e-08	-7155
	psbD	MSW	Millet_GLEAN_10036288	GO:0009772; photosynthetic electron transport in photosystem II; Biological Process; GO:0019684; photosynthesis, light reaction; Biological Process; GO:0030077; plasma membrane light-harvesting complex; Cellular Component; GO:0045156; electron transporter, transferring electrons within the cyclic electron transport pathway of photosynthesis activity; Molecular Function;	psbD, SobiCp007; photosystem II protein D2; K02706 photosystem II P680 reaction center D2 protein [EC:1.10.3.9]	IPR000484; Photosynthetic reaction centre, L/M	4:27590764	6.10663e-08	7235
	NPF1.2	MSW	Millet_GLEAN_10036287	NA	protein NRT1/ PTR FAMILY 1.2; K14638 solute carrier family 15 (peptide/histidine transporter), member 3/4	NA	4:27590764	6.10663e-08	19409
	40S ribosomal protein S15a-1 isoform X2	MSW	Millet_GLEAN_10021696	GO:0003735; structural constituent of ribosome; Molecular Function; GO:0005622; intracellular; Cellular Component; GO:0005840; ribosome; Cellular Component; GO:0006412; translation; Biological Process;	40S ribosomal protein S15a-1 isoform X2; K02957 small subunit ribosomal protein S15Ae	IPR000630; Ribosomal protein S8	4:7588657	1.12594e-05	11317
	TAF12	MSW	Millet_GLEAN_10021697	NA	transcription initiation factor TFIID subunit 12b; K03126 transcription initiation factor TFIID subunit 12	NA	4:7588657	1.12594e-05	15969
	MTERF2	MSW	Millet_GLEAN_10021698	NA	transcription termination factor MTERF2, chloroplastic; K15032 mTERF domain-containing protein, mitochondrial	IPR003690; Mitochodrial transcription termination factor-related	4:7588657	1.12594e-05	19769
7:30050703	ATG8C	MSW	Millet_GLEAN_10037466	NA	autophagy-related protein 8C; K08341 GABA(A) receptor-associated protein	IPR004241; Light chain 3 (LC3)	7:30050703	8.15324e-07	-5710
	Zinc finger	MSW	Millet_GLEAN_10037467	GO:0003677; DNA binding; Molecular Function; GO:0008270; zinc ion binding; Molecular Function;	NA	IPR000058; Zinc finger, AN1-type IPR002653; Zinc finger, A20-type	7:30050703	8.15324e-07	1554
	cyclin T	MSW	Millet_GLEAN_10037468	NA	cyclin-T1-2 isoform X1; K15188 cyclin T	IPR006670; Cyclin IPR006671; Cyclin, N-terminal IPR011028; Cyclin-like	7:30050703	8.15324e-07	13058
8:4619696	protein Rf1, mitochondrial-like isoform X1	MSW	Millet_GLEAN_10028399	GO:0005737; cytoplasm; Cellular Component;	protein Rf1, mitochondrial-like isoform X1; K17964 leucine-rich PPR motif-containing protein, mitochondrial	IPR001983; Translationally controlled tumour-associated TCTP IPR002885; Pentatricopeptide repeat	8:4619696	2.03107e-05	-11191
	RPS2	MSW	Millet_GLEAN_10028400	NA	disease resistance protein RPS2-like; K13459 disease resistance protein RPS2	NA	8:4619696	2.03107e-05	5141
	coatomer subunit beta'-1	MSW	Millet_GLEAN_10028398	GO:0005488; binding; Molecular Function;	coatomer subunit beta'-1-like; K17302 coatomer subunit beta'	IPR016024; Armadillo-type fold	8:4619696	2.03107e-05	18229
	NB-ARC domain-containing disease resistance protein	MSW	Millet_GLEAN_10028388	GO:0005515; protein binding; Molecular Function;	NB-ARC domain-containing disease resistance protein; K06685 MOB kinase activator 1	IPR001611; Leucine-rich repeat IPR003591; Leucine-rich repeat, typical subtype	8:4712411	1.0407e-05	11519
		MSW	Millet_GLEAN_10007252	GO:0004751; ribose-5-phosphate isomerase activity; Molecular Function; GO:0009052; pentose-phosphate shunt, non-oxidative branch; Biological Process;	probable ribose-5-phosphate isomerase 2; K01807 ribose 5-phosphate isomerase A [EC:5.3.1.6]	IPR004788; Ribose 5-phosphate isomerase	7:13939692	7.04099e-06	-2316
4:1735055	armadillo-repeat-containing kinesin	MSPL	Millet_GLEAN_10026866	GO:0003777; microtubule motor activity; Molecular Function; GO:0005488; binding; Molecular Function; GO:0005524; ATP binding; Molecular Function; GO:0007018; microtubule-based movement; Biological Process;	armadillo repeat-containing kinesin-like protein 2; K10396 kinesin family member 5	IPR000225; Armadillo IPR001752; Kinesin, motor region IPR016024; Armadillo-type fold	4:1735058	1.95443e-05	-9911
	ADT2	MSPL	Millet_GLEAN_10010000	GO:0004664; prephenate dehydratase activity; Molecular Function; GO:0008152; metabolic process; Biological Process; GO:0009094; L-phenylalanine biosynthetic process; Biological Process; GO:0016597; amino acid binding; Molecular Function;	arogenate dehydratase/prephenate dehydratase 2, chloroplastic; K05359 arogenate/prephenate dehydratase [EC:4.2.1.91 4.2.1.51]	IPR001086; Prephenate dehydratase IPR002912; Amino acid-binding ACT	2:49328133	5.09081e-06	2259
	PP2C	MSPL	Millet_GLEAN_10010004	GO:0004435; phosphoinositide phospholipase C activity; Molecular Function; GO:0004629; phospholipase C activity; Molecular Function; GO:0006629; lipid metabolic process; Biological Process; GO:0007165; signal transduction; Biological Process; GO:0007242; intracellular signaling cascade; Biological Process; GO:0008081; phosphoric diester hydrolase activity; Molecular Function;	phosphoinositide phospholipase C 2 isoform X2; K05857 phosphatidylinositol phospholipase C, delta [EC:3.1.4.11]	IPR000008; C2 calcium-dependent membrane targeting IPR000909; Phospholipase C, phosphatidylinositol-specific , X region IPR001711; Phospholipase C, phosphatidylinositol-specific, Y domain IPR008973; C2 calcium/lipid-binding region, CaLB IPR017946; PLC-like phosphodiesterase, TIM beta/alpha-barrel domain IPR018029; C2 membrane targeting protein	2:49328133	5.09081e-06	-9873
	L-ascorbate peroxidase 2	MSPL	Millet_GLEAN_10009999	GO:0004601; peroxidase activity; Molecular Function; GO:0006979; response to oxidative stress; Biological Process; GO:0020037; heme binding; Molecular Function; GO:0055114; oxidation reduction; Biological Process;	L-ascorbate peroxidase 2, cytosolic; K00434 L-ascorbate peroxidase [EC:1.11.1.11]	IPR002016; Haem peroxidase, plant/fungal/bacterial IPR010255; Haem peroxidase	2:49328133	5.09081e-06	5635
	PT	MSPL	Millet_GLEAN_10010001	NA	plastidic phosphate translocator; K15286 solute carrier family 35, member E4	IPR004853; Protein of unknown function DUF250	2:49328133	5.09081e-06	-1934
	PRR37	MSPL	Millet_GLEAN_10009997	GO:0000156; two-component response regulator activity; Molecular Function; GO:0000160; two-component signal transduction system (phosphorelay); Biological Process; GO:0006355; regulation of transcription, DNA-dependent; Biological Process;	two-component response regulator-like PRR37; K12129 pseudo-response regulator 7	IPR001789; Signal transduction response regulator, receiver region IPR010402; CCT domain IPR011006; CheY-like	2:49328133	5.09081e-06	25485
	RABF2b	MSPL	Millet_GLEAN_10011640	GO:0003924; GTPase activity; Molecular Function; GO:0005515; protein binding; Molecular Function; GO:0005525; GTP binding; Molecular Function; GO:0005622; intracellular; Cellular Component; GO:0006886; intracellular protein transport; Biological Process; GO:0006913; nucleocytoplasmic transport; Biological Process; GO:0007165; signal transduction; Biological Process; GO:0007264; small GTPase media…	ras-related protein RABF2b; K07889 Ras-related protein Rab-5C	IPR002041; Ran GTPase IPR003577; Ras small GTPase, Ras type IPR003578; Ras small GTPase, Rho type IPR003579; Ras small GTPase, Rab type IPR013753; Ras	3:46788227	3.43693e-06	13134
	ervatamin-B	MSPL	Millet_GLEAN_10026865	NA	ervatamin-B; K01365 cathepsin L [EC:3.4.22.15]	IPR013201; Proteinase inhibitor I29, cathepsin propeptide	4:1735058	1.95443e-05	-11480
	SAUR family protein	MSPL	Millet_GLEAN_10026868	NA	uncharacterized protein LOC100381449; K14488 SAUR family protein	IPR003676; Auxin responsive SAUR protein	4:1735058	1.95443e-05	15013
	TAF14B	MSPL	Millet_GLEAN_10026867	GO:0005634; nucleus; Cellular Component; GO:0006355; regulation of transcription, DNA-dependent; Biological Process;	transcription initiation factor TFIID subunit 14b; K11341 YEATS domain-containing protein 4	IPR005033; YEATS	4:1735058	1.95443e-05	7167
	Cyclin-like F-box	PGW	Millet_GLEAN_10013123	NA	uncharacterized protein LOC110760742; K18999 RNA polymerase II C-terminal domain phosphatase-like 3/4 [EC:3.1.3.16]	IPR001810; Cyclin-like F-box	2:6024756	1.42614e-05	-19025
	DUF1719	PGW	Millet_GLEAN_10013125	NA	NA	IPR013181; Protein of unknown function DUF1719, Oryza sativa	2:6024756	1.42614e-05	1883
	DUF1719	PGW	Millet_GLEAN_10013126	NA	NA	IPR013181; Protein of unknown function DUF1719, Oryza sativa	2:6024756	1.42614e-05	8507
	Cyclin-like F-box	PGW	Millet_GLEAN_10008177	NA	NA	IPR001810; Cyclin-like F-box	2:6646016	1.18774e-05	-19050
2:6646016	Cyclin-like F-box	PGW	Millet_GLEAN_10008173	NA	NA	IPR001810; Cyclin-like F-box	2:6646016	1.18774e-05	-1095
	Cyclin-like F-box	PGW	Millet_GLEAN_10008172	NA	NA	IPR001810; Cyclin-like F-box	2:6646016	1.18774e-05	7387
	disease resistance protein At5g66910	PGW	Millet_GLEAN_10006638	GO:0005515; protein binding; Molecular Function; GO:0005524; ATP binding; Molecular Function; GO:0006915; apoptosis; Biological Process;	probable disease resistance protein At5g66910; K19613 leucine-rich repeat protein SHOC2	IPR001611; Leucine-rich repeat IPR002182; NB-ARC	3:44029863	2.14086e-05	122287
	SAPK9	PGW	Millet_GLEAN_10006639	GO:0004672; protein kinase activity; Molecular Function; GO:0004674; protein serine/threonine kinase activity; Molecular Function; GO:0005524; ATP binding; Molecular Function; GO:0006468; protein amino acid phosphorylation; Biological Process;	serine/threonine-protein kinase SAPK9; K14498 serine/threonine-protein kinase SRK2 [EC:2.7.11.1]	IPR000719; Protein kinase, catalytic domain IPR002290; Serine/threonine-protein kinase domain IPR011009; Protein kinase-like domain IPR017442; Serine/threonine-protein kinase-like domain IPR020635; Tyrosine-protein kinase, subgroup, catalytic domain	3:44029863	2.14086e-05	125079
	ARR12	PGW	Millet_GLEAN_10006640	NA	two-component response regulator ARR12-like; K14491 two-component response regulator ARR-B family	IPR009057; Homeodomain-like IPR014778; Myb, DNA-binding IPR017930; Myb-type HTH DNA-binding domain	3:44029863	2.14086e-05	141841
	uncharacterized LOC103407149	PGW	Millet_GLEAN_10006641	NA	uncharacterized LOC103407149; K04420 mitogen-activated protein kinase kinase kinase 2 [EC:2.7.11.25]	IPR019605; Misato Segment II, myosin-like IPR019746; Tubulin/FtsZ, N-terminal	3:44029863	2.14086e-05	146783
	Ca2+-transporting ATPase	PGW	Millet_GLEAN_10006642	GO:0003824; catalytic activity; Molecular Function; GO:0005524; ATP binding; Molecular Function; GO:0006754; ATP biosynthetic process; Biological Process; GO:0006812; cation transport; Biological Process; GO:0008152; metabolic process; Biological Process; GO:0015662; ATPase activity, coupled to transmembrane movement of ions, phosphorylative mechanism; Molecular Function; GO:0016020; membrane; Ce…	calcium-transporting ATPase 10, plasma membrane-type; K01537 Ca2+-transporting ATPase [EC:3.6.3.8]	IPR004014; ATPase, P-type cation-transporter, N-terminal IPR005834; Haloacid dehalogenase-like hydrolase IPR006068; ATPase, P-type cation-transporter, C-terminal IPR008250; ATPase, P-type, ATPase-associated region	3:44029863	2.14086e-05	157385
	cyclin-D5-2	PGW	Millet_GLEAN_10006643	GO:0005634; nucleus; Cellular Component;	cyclin-D5-2; K18811 cyclin D5, plant	IPR004367; Cyclin, C-terminal IPR006670; Cyclin IPR006671; Cyclin, N-terminal IPR011028; Cyclin-like	3:44029863	2.14086e-05	167522
	CUT2	PGW	Millet_GLEAN_10006644	NA	cytoplasmic tRNA 2-thiolation protein 2; K14169 cytoplasmic tRNA 2-thiolation protein 2	IPR019407; Thiouridylase, cytoplasmic, subunit 2	3:44029863	2.14086e-05	175995
	bHLH	PGW	Millet_GLEAN_10006645	GO:0005634; nucleus; Cellular Component; GO:0030528; transcription regulator activity; Molecular Function; GO:0045449; regulation of transcription; Biological Process;	basic helix-loop-helix family protein; K10863 aprataxin [EC:3.1.11.7 3.1.11.8 3.1.12.2]	IPR001092; Basic helix-loop-helix dimerisation region bHLH IPR011598; Helix-loop-helix DNA-binding	3:44029863	2.14086e-05	179177
	adenine phosphoribosyltransferase	PGW	Millet_GLEAN_10006646	GO:0009116; nucleoside metabolic process; Biological Process;	adenine phosphoribosyltransferase 1; K00759 adenine phosphoribosyltransferase [EC:2.4.2.7]	IPR000836; Phosphoribosyltransferase	3:44029863	2.14086e-05	190594
4:7644373	SUVH1	HKW	Millet_GLEAN_10021705	GO:0003677; DNA binding; Molecular Function; GO:0005634; nucleus; Cellular Component; GO:0008270; zinc ion binding; Molecular Function; GO:0016568; chromatin modification; Biological Process; GO:0018024; histone-lysine N-methyltransferase activity; Molecular Function;	histone-lysine N-methyltransferase, H3 lysine-9 specific SUVH1; K11420 euchromatic histone-lysine N-methyltransferase [EC:2.1.1.43]	IPR001214; SET IPR003105; SRA-YDG IPR003606; Pre-SET zinc-binding sub-group IPR007728; Pre-SET zinc-binding region IPR013078; Phosphoglycerate mutase IPR017956; AT hook, DNA-binding motif	4:7644373	1.56495e-05	-4790
	inositol-1,4,5-trisphosphate (InsP3）	HKW	Millet_GLEAN_10021703	GO:0004437; inositol or phosphatidylinositol phosphatase activity; Molecular Function;	type I inositol polyphosphate 5-phosphatase 10-like; K20279 synaptojanin [EC:3.1.3.36]	IPR000300; Inositol polyphosphate related phosphatase IPR005135; Endonuclease/exonuclease/phosphatase	4:7644373	1.56495e-05	-19122
	MADS-box	HKW	Millet_GLEAN_10021706	GO:0003700; transcription factor activity; Molecular Function; GO:0005634; nucleus; Cellular Component; GO:0006355; regulation of transcription, DNA-dependent; Biological Process; GO:0043565; sequence-specific DNA binding; Molecular Function;	agamous-like MADS-box protein AGL66; K09260 MADS-box transcription enhancer factor 2A	IPR002100; Transcription factor, MADS-box	4:7644373	1.56495e-05	3933
	SYP22	HKW	Millet_GLEAN_10021704	GO:0005515; protein binding; Molecular Function; GO:0016020; membrane; Cellular Component; GO:0016192; vesicle-mediated transport; Biological Process;	syntaxin-22-like; K08488 syntaxin 7	IPR000727; Target SNARE coiled-coil region IPR010989; t-SNARE	4:7644373	1.56495e-05	-6287
	uncharacterized LOC107843876	SGN	Millet_GLEAN_10029324	NA	uncharacterized LOC107843876; K00784 ribonuclease Z [EC:3.1.26.11]	NA	7:2292407	1.77735e-05	-18873
	RS31	SGN	Millet_GLEAN_10029325	GO:0003676; nucleic acid binding; Molecular Function;	serine/arginine-rich splicing factor RS31; K12893 splicing factor, arginine/serine-rich 4/5/6	IPR000504; RNA recognition motif, RNP-1	7:2292407	1.77735e-05	6975
	CAPK2	SGN	Millet_GLEAN_10002351	GO:0004435; phosphoinositide phospholipase C activity; Molecular Function; GO:0004629; phospholipase C activity; Molecular Function; GO:0006629; lipid metabolic process; Biological Process; GO:0007165; signal transduction; Biological Process; GO:0007242; intracellular signaling cascade; Biological Process; GO:0008081; phosphoric diester hydrolase activity; Molecular Function;	LOW QUALITY PROTEIN: uncharacterized protein LOC101784131; K05857 phosphatidylinositol phospholipase C, delta [EC:3.1.4.11]	IPR000008; C2 calcium-dependent membrane targeting IPR000909; Phospholipase C, phosphatidylinositol-specific , X region IPR001711; Phospholipase C, phosphatidylinositol-specific, Y domain IPR008973; C2 calcium/lipid-binding region, CaLB IPR017946; PLC-like phosphodiesterase, TIM beta/alpha-barrel domain IPR018029; C2 membrane targeting protein	7:35816968	1.47568e-05	-16665
	uncharacterized protein LOC101774810	SGN	Millet_GLEAN_10002352	GO:0005488; binding; Molecular Function; GO:0006810; transport; Biological Process; GO:0016020; membrane; Cellular Component; GO:0055085; transmembrane transport; Biological Process;	uncharacterized protein LOC101774810; K05857 phosphatidylinositol phospholipase C, delta [EC:3.1.4.11]	IPR001993; Mitochondrial substrate carrier IPR018108; Mitochondrial substrate/solute carrier IPR018248; EF-Hand domain IPR018249; EF-HAND 2	7:35816968	1.47568e-05	-10778
	uncharacterized protein LOC103999856	SGN	Millet_GLEAN_10002353	GO:0008270; zinc ion binding; Molecular Function;	uncharacterized protein LOC103999856; K11968 ariadne-1 [EC:2.3.2.31]	IPR002867; Zinc finger, C6HC-type	7:35816968	1.47568e-05	-5941
	Zinc finger	SGN	Millet_GLEAN_10002355	GO:0003677; DNA binding; Molecular Function; GO:0008270; zinc ion binding; Molecular Function; GO:0045449; regulation of transcription; Biological Process;	dof zinc finger protein DOF5.6-like; K09326 homeobox protein OTX1	IPR003851; Zinc finger, Dof-type	7:35816968	1.47568e-05	4230
	LRR-RLKs	SGN	Millet_GLEAN_10002356	GO:0004672; protein kinase activity; Molecular Function; GO:0004674; protein serine/threonine kinase activity; Molecular Function; GO:0005515; protein binding; Molecular Function; GO:0005524; ATP binding; Molecular Function; GO:0006468; protein amino acid phosphorylation; Biological Process;	probable LRR receptor-like serine/threonine-protein kinase At1g67720; K04733 interleukin-1 receptor-associated kinase 4 [EC:2.7.11.1]	IPR000719; Protein kinase, catalytic domain IPR001611; Leucine-rich repeat IPR002290; Serine/threonine-protein kinase domain IPR011009; Protein kinase-like domain IPR017442; Serine/threonine-protein kinase-like domain IPR020635; Tyrosine-protein kinase, subgroup, catalytic domain	7:35816968	1.47568e-05	14617
	TON1A	SGN	Millet_GLEAN_10002357	NA	protein TONNEAU 1a; K16546 FGFR1 oncogene partner	IPR006594; LisH dimerisation motif	7:35816968	1.47568e-05	18151
	LBD	SGN	Millet_GLEAN_10001189	NA	LOB domain-containing protein 18-like; K21994 LOB domain-containing protein 18	IPR004883; Lateral organ boundaries, LOB	9:10831439	9.10774e-06	-17520
	organic cation/carnitine transporter 4	SGN	Millet_GLEAN_10009352	GO:0055085; transmembrane transport; Biological Process;	organic cation/carnitine transporter 4; K08202 MFS transporter, OCT family, solute carrier family 22 (organic cation transporter), member 4/5	IPR011701; Major facilitator superfamily MFS-1 IPR016196; Major facilitator superfamily, general substrate transporter	9:24466576	4.15654e-06	-18051
	flavonoid 3'-monooxygenase	SGN	Millet_GLEAN_10009356	GO:0004497; monooxygenase activity; Molecular Function; GO:0005506; iron ion binding; Molecular Function; GO:0009055; electron carrier activity; Molecular Function; GO:0020037; heme binding; Molecular Function;	uncharacterized protein LOC100279887; K05280 flavonoid 3'-monooxygenase [EC:1.14.14.82]	IPR001128; Cytochrome P450	9:24466576	4.15654e-06	17494
	IPT	SGN	Millet_GLEAN_10034424	NA	LOW QUALITY PROTEIN: uncharacterized protein LOC111256722; K10760 adenylate dimethylallyltransferase (cytokinin synthase) [EC:2.5.1.27 2.5.1.112]	NA	9:8138435	4.47079e-06	-6135
	PIP5K1	SGN	Millet_GLEAN_10034451	GO:0016307; phosphatidylinositol phosphate kinase activity; Molecular Function; GO:0046488; phosphatidylinositol metabolic process; Biological Process;	phosphatidylinositol 4-phosphate 5-kinase 1; K00889 1-phosphatidylinositol-4-phosphate 5-kinase [EC:2.7.1.68]	IPR002498; Phosphatidylinositol-4-phosphate 5-kinase, core IPR003409; MORN motif IPR016034; Phosphatidylinositol-4-phosphate 5-kinase, core, subgroup	9:8138435	4.47079e-06	152151
	plastocyanin	FNL	Millet_GLEAN_10030112	GO:0005507; copper ion binding; Molecular Function; GO:0009055; electron carrier activity; Molecular Function;	plastocyanin, chloroplastic; K02638 plastocyanin	IPR000923; Blue (type 1) copper domain IPR008972; Cupredoxin	3:46385047	1.27212e-06	-19894
	MVD2	FNL	Millet_GLEAN_10030111	GO:0005524; ATP binding; Molecular Function; GO:0016301; kinase activity; Molecular Function; GO:0016310; phosphorylation; Biological Process;	diphosphomevalonate decarboxylase MVD2, peroxisomal; K01597 diphosphomevalonate decarboxylase [EC:4.1.1.33]	IPR006204; GHMP kinase IPR013750; GHMP kinase, C-terminal IPR020568; Ribosomal protein S5 domain 2-type fold	3:46385047	1.27212e-06	-14806
	GGP	FNL	Millet_GLEAN_10030110	NA	GDP-L-galactose phosphorylase 1 isoform X2; K14190 GDP-L-galactose phosphorylase [EC:2.7.7.69]	NA	3:46385047	1.27212e-06	-3317
	Gamma thionin	FNL	Millet_GLEAN_10030109	GO:0006952; defense response; Biological Process;	NA	IPR008176; Gamma thionin	3:46385047	1.27212e-06	874
	RPP13	FNL	Millet_GLEAN_10030108	GO:0005524; ATP binding; Molecular Function; GO:0006915; apoptosis; Biological Process;	LOC109777892; disease resistance protein RPP13-like; K13457 disease resistance protein RPM1	IPR002182; NB-ARC	3:46385047	1.27212e-06	6659
	RPP13	FNL	Millet_GLEAN_10030107	GO:0005524; ATP binding; Molecular Function; GO:0006915; apoptosis; Biological Process;	LOC109777892; disease resistance protein RPP13-like; K13457 disease resistance protein RPM1	IPR002182; NB-ARC	3:46385047	1.27212e-06	16810
	NOG1	FNL	Millet_GLEAN_10009632	GO:0005525; GTP binding; Molecular Function;	nucleolar GTP-binding protein 1; K06943 nucleolar GTP-binding protein	IPR010674; Nucleolar GTP-binding 1	6:4554169	7.32704e-06	-5549
6:4554169		FNL	Millet_GLEAN_10009631				6:4554169	7.32704e-06	-571
	CYP89A2	FNL	Millet_GLEAN_10009630	GO:0004497; monooxygenase activity; Molecular Function; GO:0005506; iron ion binding; Molecular Function; GO:0009055; electron carrier activity; Molecular Function; GO:0020037; heme binding; Molecular Function;	cytochrome P450 89A2-like; K00512 steroid 17alpha-monooxygenase / 17alpha-hydroxyprogesterone deacetylase [EC:1.14.14.19 1.14.14.32]	IPR001128; Cytochrome P450	6:4554169	7.32704e-06	4936
		FNL	Millet_GLEAN_10009629				6:4554169	7.32704e-06	19435
6:4607098	Band 7 protein	FNL	Millet_GLEAN_10009625	NA	hypothetical protein; K13412 calcium-dependent protein kinase [EC:2.7.11.1]	IPR001107; Band 7 protein	6:4554169	7.32704e-06	53434
6:4634607	BBE	FNL	Millet_GLEAN_10009622	GO:0003824; catalytic activity; Molecular Function; GO:0016491; oxidoreductase activity; Molecular Function; GO:0050660; FAD binding; Molecular Function;	reticuline oxidase; K22395 cinnamyl-alcohol dehydrogenase [EC:1.1.1.195]	IPR012951; Berberine/berberine-like IPR016166; FAD-binding, type 2	6:4554169	7.32704e-06	80885
		FNL	Millet_GLEAN_10009626				6:4607098	1.88236e-05	-15243
6:4607098	Band 7 protein	FNL	Millet_GLEAN_10009625	NA	hypothetical protein; K13412 calcium-dependent protein kinase [EC:2.7.11.1]	IPR001107; Band 7 protein	6:4607098	1.88236e-05	-4157
	Band 7 protein	FNL	Millet_GLEAN_10009624	NA	hypothetical protein; K13412 calcium-dependent protein kinase [EC:2.7.11.1]	IPR001107; Band 7 protein	6:4607098	1.88236e-05	5024
6:4634607	BBE	FNL	Millet_GLEAN_10009622	GO:0003824; catalytic activity; Molecular Function; GO:0016491; oxidoreductase activity; Molecular Function; GO:0050660; FAD binding; Molecular Function;	reticuline oxidase; K22395 cinnamyl-alcohol dehydrogenase [EC:1.1.1.195]	IPR012951; Berberine/berberine-like IPR016166; FAD-binding, type 2	6:4607098	1.88236e-05	27956
	bHLH35	FNL	Millet_GLEAN_10007270	GO:0005634; nucleus; Cellular Component; GO:0030528; transcription regulator activity; Molecular Function; GO:0045449; regulation of transcription; Biological Process;	transcription factor bHLH35; K18486 heart-and neural crest derivatives-expressed protein 2	IPR001092; Basic helix-loop-helix dimerisation region bHLH IPR011598; Helix-loop-helix DNA-binding	7:13663906	1.62504e-05	-10098
		FNL	Millet_GLEAN_10007269				7:13663906	1.62504e-05	-2006
	CYP704B1	FNL	Millet_GLEAN_10037092	GO:0004497; monooxygenase activity; Molecular Function; GO:0005506; iron ion binding; Molecular Function; GO:0009055; electron carrier activity; Molecular Function; GO:0020037; heme binding; Molecular Function;	cytochrome P450 704B1-like; K20495 long-chain fatty acid omega-monooxygenase [EC:1.14.13.205]	IPR001128; Cytochrome P450	7:27402043	1.47545e-05	-16641
	CYP704B1	FNL	Millet_GLEAN_10037093	GO:0004497; monooxygenase activity; Molecular Function; GO:0005506; iron ion binding; Molecular Function; GO:0009055; electron carrier activity; Molecular Function; GO:0020037; heme binding; Molecular Function;	cytochrome P450 704B1-like; K20495 long-chain fatty acid omega-monooxygenase [EC:1.14.13.205]	IPR001128; Cytochrome P450	7:27402043	1.47545e-05	-4132
	MUR3	FNL	Millet_GLEAN_10037094	GO:0016020; membrane; Cellular Component;	xyloglucan galactosyltransferase KATAMARI1 homolog; K20888 xyloglucan galactosyltransferase MUR3 [EC:2.4.1.-]	IPR004263; Exostosin-like	7:27402043	1.47545e-05	5904
	MUR3	FNL	Millet_GLEAN_10037095	GO:0016020; membrane; Cellular Component;	xyloglucan galactosyltransferase MUR3-like; K20888 xyloglucan galactosyltransferase MUR3 [EC:2.4.1.-]	IPR004263; Exostosin-like	7:27402043	1.47545e-05	12814
	MUR3	FNL	Millet_GLEAN_10037096	GO:0016020; membrane; Cellular Component;	xyloglucan galactosyltransferase KATAMARI1 homolog; K20888 xyloglucan galactosyltransferase MUR3 [EC:2.4.1.-]	IPR004263; Exostosin-like	7:27402043	1.47545e-05	13224
	methylthioribose-1-phosphate isomerase	FNL	Millet_GLEAN_10008326	NA	methylthioribose-1-phosphate isomerase; K03239 translation initiation factor eIF-2B subunit alpha	IPR007612; Protein of unknown function DUF567	9:43434248	1.58898e-05	-8492
	Cytochrome P450	FNL	Millet_GLEAN_10008325	GO:0004497; monooxygenase activity; Molecular Function; GO:0005506; iron ion binding; Molecular Function; GO:0009055; electron carrier activity; Molecular Function; GO:0020037; heme binding; Molecular Function;	Os12g0640200; Similar to Cytochrome P450 family protein, expressed.; K00512 steroid 17alpha-monooxygenase / 17alpha-hydroxyprogesterone deacetylase [EC:1.14.14.19 1.14.14.32]	IPR001128; Cytochrome P450	9:43434248	1.58898e-05	11071
	NSA2	FNL	Millet_GLEAN_10008324	GO:0005622; intracellular; Cellular Component;	ribosome biogenesis protein NSA2 homolog; K14842 ribosome biogenesis protein NSA2	IPR001047; Ribosomal protein S8e	9:43434248	1.58898e-05	18041
	exopolygalacturonase	FNL	Millet_GLEAN_10023705	GO:0004650; polygalacturonase activity; Molecular Function; GO:0005975; carbohydrate metabolic process; Biological Process;	exopolygalacturonase; K01213 galacturan 1,4-alpha-galacturonidase [EC:3.2.1.67]	IPR000743; Glycoside hydrolase, family 28 IPR006626; Parallel beta-helix repeat IPR011050; Pectin lyase fold/virulence factor	9:9545420	8.47989e-06	-6730
	WDR26	FNL	Millet_GLEAN_10023706	GO:0005524; ATP binding; Molecular Function; GO:0005634; nucleus; Cellular Component; GO:0016818; hydrolase activity, acting on acid anhydrides, in phosphorus-containing anhydrides; Molecular Function; GO:0045449; regulation of transcription; Biological Process;	WD repeat-containing protein 26 homolog; K22382 WD repeat-containing protein 26	IPR014977; WRC IPR014978; Glutamine-Leucine-Glutamine, QLQ	9:9545420	8.47989e-06	5056
	DUF21	FNL	Millet_GLEAN_10023707	NA	DUF21 domain-containing protein At2g14520; K16302 metal transporter CNNM	IPR000644; Cystathionine beta-synthase, core IPR002550; Protein of unknown function DUF21	9:9545420	8.47989e-06	19311
	uncharacterized protein	FNL	Millet_GLEAN_10012322	NA	uncharacterized protein LOC101778195; K15340 DNA cross-link repair 1A protein	NA	9:9921865	5.39039e-06	-14789
	GA2OX2	FNL	Millet_GLEAN_10012323	GO:0016491; oxidoreductase activity; Molecular Function;	gibberellin 2-beta-dioxygenase 2-like; K04125 gibberellin 2-oxidase [EC:1.14.11.13]	IPR005123; Oxoglutarate/iron-dependent oxygenase	9:9921865	5.39039e-06	-10864
		FNL	Millet_GLEAN_10012324				9:9921865	5.39039e-06	-8159
		FNL	Millet_GLEAN_10012325	NA	NA	IPR018490; Cyclic nucleotide-binding-like	9:9921865	5.39039e-06	-6589
	IRT1：fe(2+) transport protein 1	FNL	Millet_GLEAN_10012326	GO:0016020; membrane; Cellular Component; GO:0030001; metal ion transport; Biological Process; GO:0046873; metal ion transmembrane transporter activity; Molecular Function; GO:0055085; transmembrane transport; Biological Process;	fe(2+) transport protein 1; K14709 solute carrier family 39 (zinc transporter), member 1/2/3	IPR003689; Zinc/iron permease	9:9921865	5.39039e-06	4551
	IRT2：fe(2+) transport protein 2	FNL	Millet_GLEAN_10012327	GO:0016020; membrane; Cellular Component; GO:0030001; metal ion transport; Biological Process; GO:0046873; metal ion transmembrane transporter activity; Molecular Function; GO:0055085; transmembrane transport; Biological Process;	fe(2+) transport protein 2; K14709 solute carrier family 39 (zinc transporter), member 1/2/3	IPR003689; Zinc/iron permease	9:9921865	5.39039e-06	8604
	RGA2	MSH	Millet_GLEAN_10002953	GO:0005524; ATP binding; Molecular Function; GO:0006915; apoptosis; Biological Process;	disease resistance protein RGA2-like; K15078 structure-specific endonuclease subunit SLX1 [EC:3.6.1.-]	IPR002182; NB-ARC	2:1256877	3.59185e-06	-6258
	RGA2	MSH	Millet_GLEAN_10002952	NA	disease resistance protein RGA2-like; K15078 structure-specific endonuclease subunit SLX1 [EC:3.6.1.-]	NA	2:1256877	3.59185e-06	2730
	LECRK91	MSH	Millet_GLEAN_10002951	GO:0004672; protein kinase activity; Molecular Function; GO:0004674; protein serine/threonine kinase activity; Molecular Function; GO:0005488; binding; Molecular Function; GO:0005524; ATP binding; Molecular Function; GO:0006468; protein amino acid phosphorylation; Biological Process;	L-type lectin-domain containing receptor kinase IX.1; K04730 interleukin-1 receptor-associated kinase 1 [EC:2.7.11.1]	IPR000719; Protein kinase, catalytic domain IPR001220; Legume lectin, beta chain IPR002290; Serine/threonine-protein kinase domain IPR008985; Concanavalin A-like lectin/glucanase IPR011009; Protein kinase-like domain IPR017442; Serine/threonine-protein kinase-like domain IPR020635; Tyrosine-protein kinase, subgroup, catalytic domain	2:1256877	3.59185e-06	14849
		MSH	Millet_GLEAN_10002950				2:1256877	3.59185e-06	17380
	aromatic-L-amino-acid decarboxylase	MSH	Millet_GLEAN_10035190	GO:0016831; carboxy-lyase activity; Molecular Function; GO:0019752; carboxylic acid metabolic process; Biological Process; GO:0030170; pyridoxal phosphate binding; Molecular Function;	aromatic-L-amino-acid decarboxylase; K01593 aromatic-L-amino-acid/L-tryptophan decarboxylase [EC:4.1.1.28 4.1.1.105]	IPR002129; Pyridoxal phosphate-dependent decarboxylase IPR015424; Pyridoxal phosphate-dependent transferase, major region	8:37100571	1.7065e-05	-13192
	DTX12	MSH	Millet_GLEAN_10035189	GO:0006855; multidrug transport; Biological Process; GO:0015238; drug transporter activity; Molecular Function; GO:0015297; antiporter activity; Molecular Function; GO:0016020; membrane; Cellular Component; GO:0055085; transmembrane transport; Biological Process;	protein DETOXIFICATION 12; K03327 multidrug resistance protein, MATE family	IPR002528; Multi antimicrobial extrusion protein MatE	8:37100571	1.7065e-05	-10692
	WAK2	MSH	Millet_GLEAN_10035188	GO:0004672; protein kinase activity; Molecular Function; GO:0004674; protein serine/threonine kinase activity; Molecular Function; GO:0005509; calcium ion binding; Molecular Function; GO:0005524; ATP binding; Molecular Function; GO:0006468; protein amino acid phosphorylation; Biological Process;	wall-associated receptor kinase 2; K04733 interleukin-1 receptor-associated kinase 4 [EC:2.7.11.1]	IPR000719; Protein kinase, catalytic domain IPR000742; EGF-like, type 3 IPR001881; EGF-like calcium-binding IPR002290; Serine/threonine-protein kinase domain IPR006210; EGF-like IPR011009; Protein kinase-like domain IPR013091; EGF calcium-binding IPR017442; Serine/threonine-protein kinase-like domain IPR020635; Tyrosine-protein kinase, subgroup, catalytic domain	8:37100571	1.7065e-05	6566
		MSH	Millet_GLEAN_10003044	GO:0003677; DNA binding; Molecular Function; GO:0045449; regulation of transcription; Biological Process;	ferric reduction oxidase 7, chloroplastic-like; K00521 ferric-chelate reductase [EC:1.16.1.7]	IPR003441; No apical meristem (NAM) protein	9:54410051	4.79222e-06	-11587
		MSH	Millet_GLEAN_10003043				9:54410051	4.79222e-06	-9997
		MSH	Millet_GLEAN_10003042				9:54410051	4.79222e-06	-7281
		MSH	Millet_GLEAN_10003041				9:54410051	4.79222e-06	-2807
	CIPK9	MSH	Millet_GLEAN_10003040	GO:0004672; protein kinase activity; Molecular Function; GO:0004674; protein serine/threonine kinase activity; Molecular Function; GO:0005524; ATP binding; Molecular Function; GO:0006468; protein amino acid phosphorylation; Biological Process; GO:0007165; signal transduction; Biological Process;	CBL-interacting serine/threonine-protein kinase 9; K07198 5'-AMP-activated protein kinase, catalytic alpha subunit [EC:2.7.11.11]	IPR000719; Protein kinase, catalytic domain IPR002290; Serine/threonine-protein kinase domain IPR004041; NAF domain IPR011009; Protein kinase-like domain IPR017442; Serine/threonine-protein kinase-like domain IPR018451; NAF/FISL domain IPR020635; Tyrosine-protein kinase, subgroup, catalytic domain	9:54410051	4.79222e-06	14484
	NCRK	TSLL	Millet_GLEAN_10012871	GO:0004672; protein kinase activity; Molecular Function; GO:0004674; protein serine/threonine kinase activity; Molecular Function; GO:0005524; ATP binding; Molecular Function; GO:0006468; protein amino acid phosphorylation; Biological Process;	receptor-like serine/threonine-protein kinase NCRK isoform X1; K04733 interleukin-1 receptor-associated kinase 4 [EC:2.7.11.1]	IPR000719; Protein kinase, catalytic domain IPR002290; Serine/threonine-protein kinase domain IPR011009; Protein kinase-like domain IPR017442; Serine/threonine-protein kinase-like domain IPR020635; Tyrosine-protein kinase, subgroup, catalytic domain	1:10936254	6.30603e-06	-10571
	PRR	TSLL	Millet_GLEAN_10012872	NA	pentatricopeptide repeat-containing protein At1g63330; K17964 leucine-rich PPR motif-containing protein, mitochondrial	IPR002885; Pentatricopeptide repeat	1:10936254	6.30603e-06	-4435
		TSLL	Millet_GLEAN_10012873				1:10936254	6.30603e-06	503
	MYB3R4	TSLL	Millet_GLEAN_10012874	GO:0003677; DNA binding; Molecular Function;	transcription factor MYB3R-4; K21769 myb-related protein B	IPR001005; SANT, DNA-binding IPR009057; Homeodomain-like IPR014778; Myb, DNA-binding IPR017930; Myb-type HTH DNA-binding domain	1:10936254	6.30603e-06	15483
	Thioredoxin fold domain containing protein	TSLL	Millet_GLEAN_10008517	GO:0009055; electron carrier activity; Molecular Function; GO:0015035; protein disulfide oxidoreductase activity; Molecular Function; GO:0045454; cell redox homeostasis; Biological Process;	Os12g0538600; Thioredoxin fold domain containing protein.; K03676 glutaredoxin 3	IPR002109; Glutaredoxin IPR012336; Thioredoxin-like fold	3:41021279	1.51532e-05	-19954
	E3 ubiquitin-protein ligase MIEL1	TSLL	Millet_GLEAN_10008518	GO:0005515; protein binding; Molecular Function; GO:0008270; zinc ion binding; Molecular Function;	E3 ubiquitin-protein ligase MIEL1; K10144 RING finger and CHY zinc finger domain-containing protein 1 [EC:2.3.2.27]	IPR001841; Zinc finger, RING-type IPR008913; Zinc finger, CHY-type IPR017921; Zinc finger, CTCHY-type IPR018957; Zinc finger, C3HC4 RING-type	3:41021279	1.51532e-05	-6823
3:41021279	COG8	TSLL	Millet_GLEAN_10008519	NA	conserved oligomeric Golgi complex subunit 8; K20295 conserved oligomeric Golgi complex subunit 8	IPR007255; Dor1-like protein	3:41021279	1.51532e-05	-575
3:41066909		TSLL	Millet_GLEAN_10008527				3:41021279	1.51532e-05	45746
		TSLL	Millet_GLEAN_10015795				5:15903122	8.04082e-06	1632
		TSLL	Millet_GLEAN_10015794				5:15903122	8.04082e-06	3947
	TPT	TSLL	Millet_GLEAN_10019356	NA	triose phosphate/phosphate translocator, chloroplastic; K15283 solute carrier family 35, member E1	IPR004853; Protein of unknown function DUF250	5:258011	1.248e-06	5656
	DNAJB4	TSLL	Millet_GLEAN_10019357	GO:0006457; protein folding; Biological Process; GO:0031072; heat shock protein binding; Molecular Function; GO:0051082; unfolded protein binding; Molecular Function;	dnaJ homolog subfamily B member 4; K09510 DnaJ homolog subfamily B member 4	IPR001623; Heat shock protein DnaJ, N-terminal IPR002939; Chaperone DnaJ, C-terminal IPR008971; HSP40/DnaJ peptide-binding	5:258011	1.248e-06	12772
	Eftu	TSLL	Millet_GLEAN_10008112	GO:0003924; GTPase activity; Molecular Function; GO:0005525; GTP binding; Molecular Function;	elongation factor Tu, mitochondrial; K02358 elongation factor Tu	IPR000795; Protein synthesis factor, GTP-binding IPR004160; Translation elongation factor EFTu/EF1A, C-terminal IPR004161; Translation elongation factor EFTu/EF1A, domain 2 IPR009000; Translation elongation/initiation factor/Ribosomal, beta-barrel IPR009001; Translation elongation factor EF1A/initiation factor IF2gamma, C-terminal	9:500097	1.23554e-05	-19395
	hypothetical protein	TSLL	Millet_GLEAN_10008113	NA	hypothetical protein; K16628 collagen, type VII, alpha	NA	9:500097	1.23554e-05	-11737
	BTF3	TSLL	Millet_GLEAN_10008114	NA	basic transcription factor 3; K01527 nascent polypeptide-associated complex subunit beta	IPR002715; Nascent polypeptide-associated complex NAC	9:500097	1.23554e-05	-8821
	Plastocyanin-like	TSLL	Millet_GLEAN_10008115	GO:0005507; copper ion binding; Molecular Function; GO:0009055; electron carrier activity; Molecular Function;	LOW QUALITY PROTEIN: uncharacterized protein LOC105643773; K01426 amidase [EC:3.5.1.4]	IPR003245; Plastocyanin-like IPR008972; Cupredoxin	9:500097	1.23554e-05	-6512
	zinc transporter	TSLL	Millet_GLEAN_10008116	NA	zinc transporter, ZIP family; K07238 zinc transporter, ZIP family	NA	9:500097	1.23554e-05	-4123
		TSLL	Millet_GLEAN_10008117				9:500097	1.23554e-05	3714
	aspartate-semialdehyde dehydrogenase	TSLL	Millet_GLEAN_10008118	NA	F10B6.22; K00133 aspartate-semialdehyde dehydrogenase [EC:1.2.1.11]	IPR001251; Cellular retinaldehyde-binding/triple function, C-terminal IPR008273; Cellular retinaldehyde-binding/triple function, N-terminal IPR011074; Phosphatidylinositol transfer protein-like, N-terminal	9:500097	1.23554e-05	13283
	uncharacterized protein LOC100283871	TSLL	Millet_GLEAN_10008119	NA	uncharacterized protein LOC100283871; K19589 release factor glutamine methyltransferase [EC:2.1.1.297]	IPR019275; Protein of unknown function DUF2301, transmembrane	9:500097	1.23554e-05	17374
		MSSN	Millet_GLEAN_10022660	NA	tRNA (cytosine(34)-C(5))-methyltransferase isoform X2; K15334 multisite-specific tRNA:(cytosine-C5)-methyltransferase [EC:2.1.1.202]	IPR001678; Bacterial Fmu (Sun)/eukaryotic nucleolar NOL1/Nop2p	6:32352460	1.51511e-05	-17323
		MSSN	Millet_GLEAN_10022669				6:32352460	1.51511e-05	-14608
	PCO	MSSN	Millet_GLEAN_10022657	GO:0047800; cysteamine dioxygenase activity; Molecular Function; GO:0055114; oxidation reduction; Biological Process;	plant cysteine oxidase 1; K10712 cysteamine dioxygenase [EC:1.13.11.19]	IPR012864; Protein of unknown function DUF1637	6:32352460	1.51511e-05	-10073
	WAK2	MSSN	Millet_GLEAN_10022659	GO:0004672; protein kinase activity; Molecular Function; GO:0004674; protein serine/threonine kinase activity; Molecular Function; GO:0005509; calcium ion binding; Molecular Function; GO:0005524; ATP binding; Molecular Function; GO:0006468; protein amino acid phosphorylation; Biological Process;	LOC109740076; wall-associated receptor kinase 2-like; K04733 interleukin-1 receptor-associated kinase 4 [EC:2.7.11.1]	IPR000719; Protein kinase, catalytic domain IPR000742; EGF-like, type 3 IPR001881; EGF-like calcium-binding IPR002290; Serine/threonine-protein kinase domain IPR011009; Protein kinase-like domain IPR013091; EGF calcium-binding IPR017442; Serine/threonine-protein kinase-like domain IPR020635; Tyrosine-protein kinase, subgroup, catalytic domain	6:32352460	1.51511e-05	1187
		MSSN	Millet_GLEAN_10022653				6:32352460	1.51511e-05	12851
