# Supplementary material for: GWAS, MWAS and mGWAS provide insights into precision agriculture based on genotype-dependent microbial effects in foxtail millet
Source: Nat Commun. 2022 Oct 7;13:5913. doi: 10.1038/s41467-022-33238-4 (PMC9546826; doi:10.1038/s41467-022-33238-4)
Supplement: Supplementary file 8 — Supplementary Data 4 [file 41467_2022_33238_MOESM8_ESM.xlsx]

## Sheet: Sheet1
Genetic SNPs associated with MSPD with adjusted P-value <1.0e-4	SNPs in the linear mixed model				Genetic SNPs associated with MSW with adjusted P-value <1.0e-4	SNPs in the linear mixed model				Genetic SNPs associated with TSLW with adjusted P-value <1.0e-4	SNPs in the linear mixed model				Genetic SNPs associated with MSPW with adjusted P-value <1.0e-4	SNPs in the linear mixed model				Genetic SNPs associated with PGW with adjusted P-value <1.0e-4	SNPs in the linear mixed model				Genetic SNPs associated with MSPL with adjusted P-value <1.0e-4	SNPs in the linear mixed model
SNP_ID	MSPD	Beta estimate	Pr(>|t|)		SNP ID	MSW	Beta estimate	Pr(>|t|)		SNP ID	TSLW	Beta estimate	Pr(>|t|)		SNP ID	MSPW	Beta estimate	Pr(>|t|)		SNP ID	PGW	Beta estimate	Pr(>|t|)		SNP ID	MSPL	Beta estimate	Pr(>|t|)
4:27590764	√	-6.75374	0.013601		4:27590764	√	-3.40842	4.81427e-07		8:41099450	√	0.248864	5.61e-05		6:6872009	√	23.1124	0.068405		9:38054466	√	1.1728	0.185917		2:49324139	√	0.9768	0.026091
5:39308929	√	-4.82809	0.000556		7:30050703	√	0.03777	0.957984		6:33698658	√	0.69152	0.008007		2:6645329	√	-11.4714	0.074603		8:32455788	√	-13.7638	0.128954		3:46788227	√	1.1292	0.000301
8:43233168	√	-1.80944	0.19565		8:23322051	√	-10.0521	0.006533		6:2480945	√	0.0089393	0.871584		5:33533376	√	-1.0891	0.28527		6:1285788	√	3.3063	0.078015		4:1734798	√	4.554	7.37702e-05
3:44212817	√	1.06719	0.391198		8:4703199	√	-0.04694	0.825327		6:33700389	√	0.624218	0.016076		8:32455788	√	-64.1504	0.023539		2:6665936	√	-12.6356	0.073212		5:258011	√	-8.3796	0.025951
6:34407560	√	2.05122	0.000969		8:34168633	√	-1.31488	0.211293		9:23997707	√	-0.0649942	0.563922		3:6973143	√	-11.9902	0.013199		3:6973143	√	1.5274	0.006769		4:29746105	√	1.6304	7.58256e-06
5:48104425	√	2.91242	2.5931e-06		9:9956141	√	-8.25625	0.001075		6:34511404	√	0.0710785	0.234877		2:5990894	√	7.3386	0.309341		8:5140465	√	3.9627	1.481e-05		3:44861363	√	-1.8083	0.000835
2:49320133	√	3.81726	0.003404		2:6562955					6:14807134					9:38496130	√	11.9611	0.000583		8:11726179	√	-0.2747	0.883709		5:3437626	√	-2.1547	0.209672
4:972307	√	5.93489	0.0144		4:7588651					6:14807486					3:44029863	√	3.1005	0.099052		2:6646016					3:18211733	√	1.9795	0.020749
5:31639166	√	12.1282	0.203308		8:18829182					2:6035571					6:32503955	√	0.4259	0.692308		2:6645329					9:12771288	√	0.5078	0.112181
5:35958965	√	14.4252	0.049944		7:13939692										6:32331007	√	-4.3034	0.008458		2:6024756					6:895460	√	-2.5446	0.007526
1:23236559					8:4712411										2:6646016					2:5990894					8:29032671	√	0.8659	0.469318
1:23236560					3:44212815										2:6024756					3:44029863					4:30453391	√	1.814	0.008908
2:27152523					4:7588626										8:8204327					9:38496130					3:40651008	√	3.9887	1.97836e-05
2:49292726					4:7588632										2:6652741					2:6645950					5:3419920	√	2.2466	0.158715
2:49293004					4:7588637										6:32308341					2:5999735					4:11494857	√	0.4714	0.864155
2:49306651					4:7588642										2:5999735					2:5998447					2:49328133
2:49309558					4:7588657										2:6652902					2:5998582					2:49327906
2:49321545					4:7588686										8:8204383					9:38422468					2:49323013
2:49321565					7:13939635										9:38422468					5:33533376					2:49292726
2:49323013					7:13939658										6:32331035					9:38501981					4:1732008
2:49323599					2:6645329										2:6645950					2:6652741					4:1732292
2:49324139					2:4800424															2:6652902					2:49320133
2:49327906					8:4619696															6:1285549					2:49323040
2:49328133					3:44212817															4:16770893					2:49293004
2:5312838					2:6464359															6:32308341					4:1735055
2:5312859					8:23322078															9:38233068					4:1735058
3:44212815					2:6399475															9:38234474					2:49306685
5:38943876					3:18257012															9:27756205					2:49306651
6:13688965					7:2414656															9:27756216					3:18161811
6:17056696					7:2414659															9:27756227					5:3437627
6:17057177					7:18639708															9:41505281					2:49323599
6:30691272					2:6399469															9:37953364					2:49309558
6:30691322					2:6399678															2:6339044					3:18193532
6:34406123					8:36200480															6:32503955					4:22199567
6:34406131					2:6035571															9:38496016					5:3441678
6:34406156					7:7904488															9:38221891					5:3441824
6:34406177					4:7587827															9:38238512					4:1712727
6:34417831					4:7588361															9:38239164					4:26755058
6:34424649					2:35381272															9:37953436					9:12771011
7:10865468					8:18362355															9:38054896					4:1723973
7:18611440					8:35357456															2:6143124					4:18892494
7:18639708					2:6646016																				3:18189968
7:4356817					2:6386721																				4:1428251
9:43433983					2:6386742																				2:49321565
9:43434243					2:6645950																				2:49321545
9:43434248																									2:46119421
9:43434250																									4:1680911
9:9956141																									4:1680943
																									4:11278173
																									9:12763819
																									4:1625834
																									4:2384110
																									4:1463931
																									6:12428766
																									6:12429788
																									5:3419673
