# Supplementary material for: GWAS, MWAS and mGWAS provide insights into precision agriculture based on genotype-dependent microbial effects in foxtail millet
Source: Nat Commun. 2022 Oct 7;13:5913. doi: 10.1038/s41467-022-33238-4 (PMC9546826; doi:10.1038/s41467-022-33238-4)
Supplement: Supplementary file 9 — Supplementary Data 5 [file 41467_2022_33238_MOESM9_ESM.xlsx]

## Sheet: Supplementary Data 5
Microbial OTUs with occurrence frenquency more than 0.7	Microbial OTUs correlated with MSPD, MSW, TSLW, MSPW, PGW and MSPL respectively with adjusted P-value <0.05						Marker OTUs in the linear mixed model
OTU_ID	MSPD	MSW	TSLW	MSPW	PGW	MSPL	MSPD	Beta estimate	Pr(>|t|)	MSW	Beta estimate	Pr(>|t|)	TSLW	Beta estimate	Pr(>|t|)	MSPW	Beta estimate	Pr(>|t|)	PGW	Beta estimate	Pr(>|t|)	MSPL	Beta estimate	Pr(>|t|)
OTU_119						√																OTU_119	-0.5626	0.013288
OTU_148	√	√				√																OTU_148	0.6323	0.008775
OTU_156						√																OTU_156	0.5308	0.008873
OTU_171						√																OTU_171	-0.5455	0.052052
OTU_19369						√																OTU_19369	-0.7799	0.000817
OTU_194						√																OTU_194	-0.8086	0.003542
OTU_200	√	√				√																OTU_200	-0.5957	0.021252
OTU_20065						√																OTU_20065	0.6682	0.010205
OTU_20169						√																OTU_20169	-0.4689	0.002485
OTU_204						√																OTU_204	0.6066	0.01033
OTU_205				√	√	√										OTU_205	-1.0359	0.001762	OTU_205	-0.5514	0.042984	OTU_205	-0.4978	0.046953
OTU_20590	√	√				√				OTU_20590	0.28811	0.000597										OTU_20590	0.7655	0.005639
OTU_21573	√	√				√																OTU_21573	-0.8004	0.011886
OTU_22251				√		√																OTU_22251	-0.3045	0.071359
OTU_22329	√	√				√																OTU_22329	1.0798	0.00022
OTU_226						√																OTU_226	-0.6732	0.000531
OTU_22618			√			√							OTU_22618	-0.0409785	0.01994							OTU_22618	-0.975	0.000262
OTU_22673	√	√				√	OTU_22673	1.03685	0.016847													OTU_22673	-1.0338	0.00043
OTU_22820		√				√				OTU_22820	-0.25551	9.6e-11										OTU_22820	0.2719	0.015596
OTU_242						√																OTU_242	-0.5517	0.05175
OTU_2516						√																OTU_2516	0.4484	0.197977
OTU_25517						√																OTU_25517	0.5642	0.020164
OTU_26546						√																OTU_26546	0.6322	0.012586
OTU_28378						√																OTU_28378	0.8879	0.001984
OTU_28653						√																OTU_28653	0.5683	0.040985
OTU_318						√																OTU_318	-0.8273	0.001497
OTU_3226			√	√	√	√													OTU_3226	-0.667	0.005313	OTU_3226	-0.4923	0.007935
OTU_34					√	√																OTU_34	0.9038	2.19e-10
OTU_3745						√																OTU_3745	-0.4451	0.095352
OTU_418			√	√	√	√													OTU_418	0.4573	0.102442	OTU_418	-1.1964	7.18081e-06
OTU_4289						√																OTU_4289	-0.6482	0.010588
OTU_452			√	√	√	√																OTU_452	-0.4326	0.090479
OTU_5004						√																OTU_5004	0.5059	0.023569
OTU_5117				√		√																OTU_5117	-0.7137	0.004151
OTU_59						√																OTU_59	0.4111	0.076474
OTU_625			√	√	√	√										OTU_625	-0.9032	0.001664	OTU_625	-0.6804	0.00153	OTU_625	-0.6294	0.000306
OTU_66						√																OTU_66	0.8961	0.000901
OTU_669					√	√																OTU_669	0.4274	0.014483
OTU_7535						√																OTU_7535	-0.2948	0.039902
OTU_80				√		√																OTU_80	1.0724	1.83829e-05
OTU_8037						√																OTU_8037	-0.3848	0.135141
OTU_81						√																OTU_81	1.2234	8.58795e-05
OTU_9087	√	√				√																OTU_9087	-0.6112	0.006114
OTU_0	√	√					OTU_0	-1.8628	1.79093e-05
OTU_1			√
OTU_10
OTU_100		√								OTU_100	0.17747	0.050029
OTU_1001	√						OTU_1001	-0.51705	0.07354
OTU_10016
OTU_1008
OTU_10098	√					√
OTU_101
OTU_10146	√			√	√														OTU_10146	1.0889	1.84e-06
OTU_10192			√
OTU_102
OTU_10210			√	√	√								OTU_10210	0.0001661	0.993015
OTU_10236						√
OTU_10255				√	√	√										OTU_10255	0.8676	0.006805
OTU_103
OTU_104
OTU_105					√
OTU_1055
OTU_10579	√	√				√
OTU_106						√
OTU_1061			√	√	√											OTU_1061	-0.8308	0.002447
OTU_10646	√	√								OTU_10646	-0.17627	0.063321
OTU_1066	√	√				√
OTU_107				√	√														OTU_107	-0.4044	0.129746
OTU_10712	√	√		√	√					OTU_10712	0.12611	0.081505							OTU_10712	0.3124	0.146071
OTU_108
OTU_10858						√
OTU_10869
OTU_109				√	√
OTU_1090
OTU_1099				√	√
OTU_11	√		√	√	√
OTU_110	√	√				√
OTU_11001
OTU_11038			√
OTU_11086
OTU_111				√
OTU_11133			√
OTU_11183		√								OTU_11183	0.2123	0.013787
OTU_112
OTU_11212
OTU_11218
OTU_11252
OTU_113			√
OTU_1133	√	√				√
OTU_11342			√			√							OTU_11342	-0.0230796	0.033457
OTU_11363
OTU_11372	√	√			√		OTU_11372	0.96216	0.044738	OTU_11372	0.37073	0.000363
OTU_115			√
OTU_116	√				√
OTU_11612			√										OTU_11612	-0.0306231	0.063339
OTU_11652	√	√				√
OTU_117			√	√	√														OTU_117	1.2553	0.000149
OTU_11734					√
OTU_11745			√
OTU_1178			√	√
OTU_1179						√
OTU_11799
OTU_118			√
OTU_11941				√		√
OTU_11945					√														OTU_11945	0.6701	0.019857
OTU_12
OTU_120
OTU_12012	√	√
OTU_12021					√
OTU_12049
OTU_12084
OTU_12096			√	√	√								OTU_12096	0.0009202	0.955891	OTU_12096	0.3181	0.385245
OTU_121
OTU_12123
OTU_12129		√								OTU_12129	-0.29001	0.001176
OTU_12131			√			√
OTU_12153
OTU_1217	√	√		√	√
OTU_12172			√
OTU_1219	√	√	√										OTU_1219	0.0240516	0.081031
OTU_12194				√	√
OTU_122				√
OTU_1222	√	√
OTU_12240
OTU_12290
OTU_123						√
OTU_1235	√	√		√	√		OTU_1235	-0.62889	0.094055
OTU_12381						√
OTU_124		√	√
OTU_12454
OTU_126
OTU_127	√	√				√				OTU_127	0.19325	0.01167
OTU_128
OTU_12854
OTU_129	√		√	√	√		OTU_129	0.93651	0.002115										OTU_129	-0.5202	0.014271
OTU_13						√
OTU_130
OTU_13075
OTU_131
OTU_13118				√												OTU_13118	-0.515	0.105892
OTU_13139
OTU_132
OTU_13220	√		√				OTU_13220	-0.72509	0.109456				OTU_13220	-0.0395453	0.011674
OTU_1325	√	√								OTU_1325	0.32299	0.00027
OTU_13299
OTU_133
OTU_13324
OTU_13344
OTU_134		√				√
OTU_135						√
OTU_1358	√	√				√
OTU_13585			√	√	√
OTU_136			√	√	√								OTU_136	0.0518604	0.000872	OTU_136	-1.0316	0.001222
OTU_137
OTU_13737
OTU_138				√	√
OTU_139
OTU_1396					√
OTU_14
OTU_140				√	√
OTU_14036
OTU_141				√	√
OTU_14101			√		√								OTU_14101	-0.0556414	0.003347
OTU_142			√	√	√
OTU_143				√
OTU_144
OTU_14413			√		√	√													OTU_14413	0.6363	0.00407
OTU_145
OTU_146						√
OTU_14625			√
OTU_14657
OTU_14661	√	√					OTU_14661	-0.64376	0.151902
OTU_14675
OTU_147			√	√	√														OTU_147	-0.57	0.034792
OTU_14729
OTU_14733	√	√
OTU_14770
OTU_14794
OTU_14818
OTU_1482
OTU_14835
OTU_14855			√
OTU_14895
OTU_149
OTU_14914				√	√
OTU_14984
OTU_15
OTU_150
OTU_15090			√
OTU_151	√	√
OTU_152			√	√	√											OTU_152	-0.329	0.35819
OTU_15206						√
OTU_15210
OTU_15216
OTU_1527				√	√
OTU_153
OTU_15366				√
OTU_15369			√
OTU_15387			√
OTU_154
OTU_15418
OTU_1542
OTU_15426
OTU_15433						√
OTU_15496
OTU_155	√	√		√	√		OTU_155	0.62652	0.117133
OTU_15520				√	√														OTU_15520	-1.2617	0.011446
OTU_15565
OTU_15584	√
OTU_15587			√		√														OTU_15587	0.6346	0.022158
OTU_15598	√	√	√							OTU_15598	0.29997	0.01144
OTU_15606				√	√
OTU_1561						√
OTU_15628		√
OTU_15635						√
OTU_15641	√	√				√
OTU_15687
OTU_157
OTU_1571	√					√
OTU_15777	√	√
OTU_15778
OTU_15782						√
OTU_15788
OTU_158			√	√		√
OTU_15823
OTU_15871				√
OTU_15878						√
OTU_1588			√
OTU_15881	√	√					OTU_15881	-0.91283	0.011615	OTU_15881	-0.32212	0.000168
OTU_15893	√
OTU_15895				√	√
OTU_15896
OTU_159
OTU_15919
OTU_1595	√	√					OTU_1595	-1.11676	0.015042
OTU_16	√	√					OTU_16	0.58787	0.163549	OTU_16	0.18147	0.021573
OTU_160
OTU_16018
OTU_16059
OTU_1612			√	√	√
OTU_162	√	√				√	OTU_162	1.3582	0.000685
OTU_163
OTU_16392		√								OTU_16392	0.38802	1.64599e-05
OTU_16396	√	√				√				OTU_16396	0.31523	0.0009
OTU_164						√
OTU_16465	√	√					OTU_16465	2.84366	9.89e-08	OTU_16465	0.55127	5.37522e-07
OTU_165			√
OTU_1651				√												OTU_1651	0.8402	0.013927
OTU_16582
OTU_16587
OTU_16595			√
OTU_16599
OTU_166
OTU_167	√	√	√			√							OTU_167	0.0225799	0.244792
OTU_16737			√	√	√											OTU_16737	-0.5101	0.05817	OTU_16737	-0.409	0.065447
OTU_1675			√	√	√
OTU_16754			√	√	√	√													OTU_16754	0.4422	0.095647
OTU_168
OTU_16807			√	√												OTU_16807	0.5416	0.042384
OTU_1683
OTU_169
OTU_16940
OTU_16958			√	√	√
OTU_16975			√	√	√
OTU_17	√	√					OTU_17	0.68771	0.078789
OTU_170
OTU_1703
OTU_17095
OTU_17127		√				√
OTU_17156	√
OTU_17158
OTU_17193
OTU_172	√			√	√	√										OTU_172	-0.7031	0.017023
OTU_17208		√								OTU_17208	-0.13269	0.124815
OTU_17281				√
OTU_173
OTU_17305
OTU_1735			√	√	√											OTU_1735	0.8742	0.011801
OTU_174			√	√	√								OTU_174	-0.0185065	0.154751
OTU_1741
OTU_17436				√
OTU_17443
OTU_175
OTU_17532						√
OTU_17560			√	√	√
OTU_17571		√
OTU_17600	√	√				√				OTU_17600	-0.37567	0.00048
OTU_17625
OTU_177	√	√		√			OTU_177	-0.90389	0.012856
OTU_1771
OTU_17769
OTU_178			√	√	√								OTU_178	0.0234083	0.102835
OTU_17863	√	√
OTU_17917	√	√
OTU_17926
OTU_17945
OTU_18	√	√		√	√					OTU_18	0.19406	0.061294				OTU_18	-1.1815	0.005828
OTU_180
OTU_18001			√	√	√								OTU_18001	-0.0182924	0.111998
OTU_181						√
OTU_1817			√	√	√								OTU_1817	-0.0177297	0.129749
OTU_18174				√	√
OTU_1826
OTU_18274				√	√
OTU_183						√
OTU_18308		√			√														OTU_18308	-0.8134	0.000735
OTU_18343	√
OTU_1837			√	√	√
OTU_184
OTU_18419			√
OTU_18464					√														OTU_18464	0.5463	0.035097
OTU_185
OTU_18529
OTU_186					√
OTU_18637
OTU_187
OTU_18730			√	√
OTU_1874
OTU_18757	√	√
OTU_188		√
OTU_18892
OTU_189			√	√	√
OTU_18959
OTU_190			√	√	√
OTU_19039			√	√	√
OTU_191			√	√									OTU_191	-0.0390752	0.025548
OTU_19141	√		√				OTU_19141	-1.62083	1.7405e-06
OTU_1917
OTU_19171	√						OTU_19171	-1.30459	0.002306
OTU_192	√	√	√	√	√											OTU_192	-0.4057	0.175545
OTU_19203
OTU_19207				√	√											OTU_19207	-1.293	0.004729
OTU_19215	√	√	√	√	√
OTU_19241
OTU_19284	√	√								OTU_19284	-0.3225	0.009922
OTU_193				√	√														OTU_193	-0.4541	0.065315
OTU_19308
OTU_19342		√	√	√	√
OTU_19344			√
OTU_19374
OTU_19376		√	√	√	√					OTU_19376	-0.17591	0.012976				OTU_19376	-0.719	0.016013
OTU_19408
OTU_19414			√										OTU_19414	0.0404812	0.051784
OTU_195		√
OTU_19525			√
OTU_196			√										OTU_196	0.0155632	0.193902
OTU_1963
OTU_19672						√
OTU_197						√
OTU_19700
OTU_19736
OTU_19788
OTU_19835	√	√					OTU_19835	-1.09925	0.016059
OTU_19853
OTU_19864
OTU_19868
OTU_19907	√	√								OTU_19907	-0.11487	0.117436
OTU_1998				√	√
OTU_2
OTU_20	√	√				√	OTU_20	0.69639	0.122839
OTU_20057			√										OTU_20057	0.0327101	0.054039
OTU_20098		√		√	√
OTU_201
OTU_20117
OTU_20156	√	√	√	√	√					OTU_20156	-0.19861	0.039273
OTU_20178
OTU_20181	√	√
OTU_202			√
OTU_20216			√	√	√								OTU_20216	0.0241374	0.0419	OTU_20216	0.307	0.328097
OTU_20217
OTU_20257
OTU_20283					√
OTU_203	√	√								OTU_203	-0.1961	0.025788
OTU_20309
OTU_2036
OTU_2042
OTU_20450
OTU_20561
OTU_20577				√
OTU_20596
OTU_206	√	√				√
OTU_207						√
OTU_20763						√
OTU_208			√
OTU_20857	√	√
OTU_209		√
OTU_21
OTU_210
OTU_211				√	√	√
OTU_212	√					√
OTU_21201						√
OTU_213				√	√											OTU_213	0.5296	0.135437
OTU_21325
OTU_21334				√	√											OTU_21334	0.6802	0.04883	OTU_21334	0.7219	0.008914
OTU_214			√
OTU_21423
OTU_2144	√	√				√				OTU_2144	-0.24487	0.022476
OTU_21452				√	√														OTU_21452	-0.4466	0.027173
OTU_21466			√	√	√														OTU_21466	-0.8318	0.004573
OTU_215
OTU_216						√
OTU_21681
OTU_217
OTU_218
OTU_21848					√
OTU_21876
OTU_21877						√
OTU_219	√	√				√				OTU_219	0.15273	0.07285
OTU_21919
OTU_21920
OTU_21934
OTU_21937
OTU_21963					√
OTU_21965		√				√
OTU_21968	√	√				√	OTU_21968	-0.82441	0.116196
OTU_22			√	√	√														OTU_22	-0.802	0.039978
OTU_220	√	√
OTU_22030
OTU_22040		√			√	√													OTU_22040	0.595	0.010183
OTU_22041			√	√
OTU_22072			√	√	√
OTU_22074	√	√			√
OTU_221
OTU_22133			√
OTU_22143			√	√	√														OTU_22143	0.8412	0.002589
OTU_22152			√
OTU_22161
OTU_22167
OTU_22168				√
OTU_22191
OTU_222
OTU_22207	√	√
OTU_22216			√	√	√														OTU_22216	0.4749	0.028323
OTU_22228					√														OTU_22228	0.3431	0.150828
OTU_22231
OTU_2224
OTU_22246						√
OTU_22257	√	√	√	√	√					OTU_22257	0.16875	0.001848				OTU_22257	-0.7285	0.006336
OTU_22265			√
OTU_22271			√
OTU_22288		√								OTU_22288	0.25793	0.014505
OTU_223
OTU_22377			√	√	√
OTU_225		√
OTU_22539			√										OTU_22539	0.0429976	0.006022
OTU_22561
OTU_227			√
OTU_22707
OTU_22726
OTU_22730
OTU_22736			√
OTU_22739
OTU_228			√	√	√	√							OTU_228	-0.0298975	0.004202
OTU_22881
OTU_22892			√
OTU_229	√	√				√	OTU_229	0.67135	0.105184
OTU_22904
OTU_22906						√
OTU_22937
OTU_22948	√	√				√	OTU_22948	0.79478	0.077994
OTU_22961
OTU_22983	√	√	√	√												OTU_22983	0.8046	0.006296
OTU_22993						√
OTU_23			√	√	√								OTU_23	0.0440671	0.022463	OTU_23	0.984	0.044736
OTU_23012
OTU_23078
OTU_231				√		√
OTU_23109
OTU_23110	√	√				√				OTU_23110	0.22638	0.003364
OTU_232
OTU_23297
OTU_233
OTU_23384	√	√
OTU_23468				√	√
OTU_23572
OTU_23581
OTU_23684			√										OTU_23684	-0.0324057	0.02218
OTU_237	√			√
OTU_23732
OTU_23759
OTU_238				√
OTU_23842
OTU_2385			√										OTU_2385	0.058871	0.000307
OTU_2387
OTU_239	√	√				√
OTU_23917				√	√
OTU_23941			√	√	√											OTU_23941	0.625	0.061468	OTU_23941	0.6394	0.029466
OTU_23944
OTU_24				√	√														OTU_24	0.6636	0.042733
OTU_240
OTU_24028	√	√				√	OTU_24028	-1.82571	4.84679e-05
OTU_24033
OTU_24039
OTU_241						√
OTU_24147
OTU_2422	√						OTU_2422	-0.84397	0.055164
OTU_24323	√	√		√	√											OTU_24323	-1.2427	6.72634e-05	OTU_24323	-0.4646	0.053847
OTU_24324
OTU_244					√
OTU_24419	√	√	√				OTU_24419	-0.89008	0.005261	OTU_24419	-0.20215	0.006257
OTU_24488	√	√
OTU_24550				√	√
OTU_2460
OTU_24667	√	√				√
OTU_247				√	√
OTU_24703			√	√	√								OTU_24703	0.032027	0.030039
OTU_2471
OTU_24744	√	√								OTU_24744	-0.21978	0.009493
OTU_248						√
OTU_2481
OTU_24870	√	√				√				OTU_24870	-0.39359	0.005325
OTU_24873						√
OTU_24877
OTU_249
OTU_24930					√
OTU_24978						√
OTU_24992	√	√
OTU_25	√	√				√	OTU_25	1.46931	0.000509
OTU_25015
OTU_25053
OTU_25067
OTU_251
OTU_25134					√														OTU_25134	0.3877	0.132277
OTU_252
OTU_25244
OTU_25274
OTU_25294	√	√				√
OTU_253
OTU_25394	√
OTU_254
OTU_25415	√	√				√
OTU_2542
OTU_25433	√	√				√
OTU_25440
OTU_25445				√	√	√										OTU_25445	-0.6571	0.041191
OTU_25449	√	√
OTU_25453			√	√	√	√													OTU_25453	-0.5652	0.076804
OTU_25463	√	√				√				OTU_25463	-0.24974	0.009193
OTU_25484	√	√					OTU_25484	-0.6065	0.168873
OTU_25487
OTU_255
OTU_25514
OTU_25518			√
OTU_25519
OTU_25531	√	√			√
OTU_25549	√		√	√	√
OTU_25561				√
OTU_25565					√	√
OTU_25596
OTU_25608						√
OTU_25613			√
OTU_2563
OTU_25663
OTU_25686
OTU_257						√
OTU_25704	√	√					OTU_25704	1.03957	0.003834	OTU_25704	0.14435	0.091648
OTU_25712
OTU_25735			√										OTU_25735	0.0184871	0.133331
OTU_25739	√	√		√	√
OTU_25769
OTU_25881					√														OTU_25881	-0.3888	0.16502
OTU_26
OTU_260						√
OTU_26041			√
OTU_26093
OTU_261				√
OTU_26102			√
OTU_26106	√	√
OTU_26122
OTU_2618						√
OTU_26235						√
OTU_2628
OTU_263	√			√
OTU_26351
OTU_26353
OTU_26357	√	√		√	√
OTU_26384
OTU_26390
OTU_26408
OTU_2641
OTU_26413
OTU_26423						√
OTU_26425
OTU_26461
OTU_26482						√
OTU_26487	√		√				OTU_26487	0.91368	0.024562
OTU_26490			√
OTU_26494				√	√														OTU_26494	-0.231	0.062953
OTU_265			√	√	√								OTU_265	-0.0348153	0.002444	OTU_265	0.6453	0.013768
OTU_26517
OTU_2653				√	√											OTU_2653	0.3371	0.292328
OTU_26564
OTU_26575	√	√					OTU_26575	0.64466	0.059361	OTU_26575	-0.24757	0.003096
OTU_26587			√	√
OTU_26638
OTU_26647	√						OTU_26647	-0.81497	0.027554
OTU_26706				√	√
OTU_26751
OTU_26777
OTU_268
OTU_26812
OTU_26830
OTU_26869	√	√								OTU_26869	0.18758	0.019617
OTU_269	√	√	√
OTU_2690
OTU_2704	√	√								OTU_2704	-0.3496	1.27926e-05
OTU_27088
OTU_271						√
OTU_27213						√
OTU_273
OTU_2734
OTU_27381						√
OTU_274
OTU_27404
OTU_27432			√
OTU_2749	√	√			√					OTU_2749	-0.30557	0.001685
OTU_2750		√			√					OTU_2750	0.2322	0.007243
OTU_27519
OTU_27554	√	√					OTU_27554	1.07892	0.000632	OTU_27554	0.2654	0.000176
OTU_27556			√	√	√											OTU_27556	-0.3191	0.125122	OTU_27556	-0.4256	0.013377
OTU_2756	√	√					OTU_2756	-1.61054	2.36698e-05	OTU_2756	-0.49303	1.209e-09
OTU_27564
OTU_27573
OTU_27581
OTU_27582	√	√	√							OTU_27582	0.12916	0.148753
OTU_27583
OTU_27586				√	√
OTU_27588					√
OTU_27592			√
OTU_27598	√	√			√
OTU_27604	√	√	√	√			OTU_27604	-0.99192	0.011546	OTU_27604	-0.26683	0.002035
OTU_27605			√
OTU_27606	√	√
OTU_27607	√	√					OTU_27607	-0.11415	0.720052
OTU_27620
OTU_27621
OTU_27627
OTU_27632
OTU_27636						√
OTU_27657			√
OTU_27658						√
OTU_27688						√
OTU_277			√	√	√								OTU_277	0.0189675	0.087585
OTU_27706	√
OTU_27709					√
OTU_27736	√	√		√	√		OTU_27736	-0.65562	0.064881
OTU_27771	√	√				√
OTU_278						√
OTU_27801	√	√
OTU_27803	√	√		√	√
OTU_2784			√	√	√
OTU_2789					√
OTU_27942			√
OTU_27960
OTU_27963
OTU_27966			√										OTU_27966	-0.0539392	5.12e-05
OTU_28					√
OTU_28010						√
OTU_28011				√	√
OTU_28022			√
OTU_28024
OTU_28034
OTU_28035
OTU_28042						√
OTU_28043
OTU_28054						√
OTU_28070	√	√				√
OTU_28080	√	√				√				OTU_28080	-0.31764	0.001056
OTU_28085				√
OTU_281
OTU_28124	√	√			√
OTU_28132					√
OTU_28133	√	√	√							OTU_28133	-0.30044	0.001024
OTU_28155
OTU_28183
OTU_282
OTU_283					√
OTU_28306		√
OTU_28317	√	√			√					OTU_28317	0.25255	0.03957
OTU_28330			√
OTU_28332	√						OTU_28332	0.79618	0.061079
OTU_2834				√	√											OTU_2834	0.9188	0.00314	OTU_2834	0.5161	0.03283
OTU_28352	√				√
OTU_28366			√
OTU_28367			√	√	√
OTU_28379			√
OTU_28380
OTU_28383
OTU_2839	√	√
OTU_28393
OTU_28402				√	√
OTU_28407	√	√
OTU_28415
OTU_28416	√	√
OTU_28421						√
OTU_28438			√	√	√											OTU_28438	0.6931	0.073292
OTU_285						√
OTU_28537			√
OTU_286						√
OTU_28612	√	√
OTU_28619	√	√					OTU_28619	1.28175	0.004229
OTU_2869			√	√
OTU_28796
OTU_28799
OTU_28802	√	√
OTU_28807	√	√					OTU_28807	-1.41294	9.46994e-05	OTU_28807	-0.47868	1.25029e-06
OTU_28808
OTU_2881
OTU_28813			√
OTU_28823	√	√
OTU_28824
OTU_28839
OTU_28869
OTU_28877
OTU_28910
OTU_29	√	√								OTU_29	0.19439	0.039156
OTU_29028	√	√					OTU_29028	1.12037	0.008999	OTU_29028	0.26141	0.002104
OTU_2904
OTU_29048						√
OTU_295			√	√	√											OTU_295	-0.4773	0.079584	OTU_295	-0.3144	0.177938
OTU_296						√
OTU_2963						√
OTU_297				√	√											OTU_297	-0.4264	0.003619
OTU_298						√
OTU_2995
OTU_3
OTU_30	√	√				√
OTU_300
OTU_302	√						OTU_302	0.04495	0.906462
OTU_303
OTU_3030				√												OTU_3030	0.983	0.007237
OTU_3032						√
OTU_3033	√	√
OTU_304
OTU_3048
OTU_306	√	√
OTU_307						√
OTU_308	√	√
OTU_3081
OTU_309
OTU_31			√			√							OTU_31	0.0307034	0.014084
OTU_312
OTU_3166
OTU_317				√	√
OTU_319			√	√	√
OTU_32	√	√				√
OTU_320	√	√				√
OTU_321						√
OTU_327
OTU_33	√	√
OTU_330			√			√
OTU_3324			√		√
OTU_334					√
OTU_336			√	√		√										OTU_336	-0.3898	0.146412
OTU_3386
OTU_341
OTU_342					√														OTU_342	-0.3774	0.073501
OTU_343
OTU_3438			√
OTU_346		√								OTU_346	0.18912	0.036076
OTU_348
OTU_3495
OTU_35
OTU_350
OTU_3519				√	√											OTU_3519	1.5217	5.42921e-05	OTU_3519	1.0931	3.566e-05
OTU_352
OTU_354			√	√	√
OTU_356						√
OTU_359						√
OTU_3618				√
OTU_364	√	√								OTU_364	0.35257	1.61025e-05
OTU_3683						√
OTU_3689			√	√	√											OTU_3689	0.4401	0.286944
OTU_3690
OTU_3694
OTU_37			√	√	√	√							OTU_37	-0.0372668	0.012169	OTU_37	-0.8571	0.01104	OTU_37	-0.8282	0.00146
OTU_3715			√
OTU_373						√
OTU_3732			√	√	√
OTU_374	√	√
OTU_377						√
OTU_38	√	√				√	OTU_38	-0.36464	0.410591
OTU_381				√												OTU_381	0.4338	0.10891
OTU_383
OTU_386	√	√	√	√	√					OTU_386	0.23223	0.000518
OTU_3874
OTU_39	√	√
OTU_391
OTU_392			√
OTU_3928			√	√
OTU_394
OTU_3940	√	√								OTU_3940	0.20014	0.093064
OTU_397	√	√	√	√	√					OTU_397	-0.07597	0.364067				OTU_397	0.8328	0.005836	OTU_397	0.6243	0.018226
OTU_4			√	√	√											OTU_4	-1.2245	0.017866	OTU_4	-0.8713	0.04528
OTU_402
OTU_4021
OTU_4033
OTU_405			√	√
OTU_4067
OTU_409		√
OTU_41
OTU_4108		√	√										OTU_4108	0.0431896	0.006792
OTU_411				√	√
OTU_415
OTU_416
OTU_4168			√
OTU_417
OTU_42		√
OTU_4209
OTU_421			√										OTU_421	-0.0305785	0.019851
OTU_424						√
OTU_427			√		√
OTU_428			√
OTU_429	√	√				√				OTU_429	-0.36133	1.288e-06
OTU_4297				√												OTU_4297	0.4832	0.149107
OTU_43
OTU_431					√
OTU_432
OTU_435				√
OTU_436						√
OTU_44	√	√					OTU_44	0.91991	0.014292
OTU_441
OTU_4412	√	√				√
OTU_444
OTU_445			√	√	√
OTU_4458
OTU_449				√
OTU_45
OTU_450
OTU_458
OTU_46	√	√								OTU_46	0.35015	8.7381e-06
OTU_462
OTU_465			√
OTU_4674
OTU_47			√
OTU_472	√	√					OTU_472	0.4515	0.098879	OTU_472	0.18113	0.001192
OTU_476
OTU_478	√				√	√
OTU_48	√			√	√
OTU_4817						√
OTU_484			√
OTU_489
OTU_49			√	√	√											OTU_49	-0.6735	0.027264	OTU_49	-0.5285	0.04769
OTU_4905	√	√					OTU_4905	-0.97878	0.026249
OTU_491						√
OTU_492
OTU_4926						√
OTU_493	√	√					OTU_493	1.0071	0.017457	OTU_493	0.11242	0.211682
OTU_4940						√
OTU_4941	√	√				√
OTU_5
OTU_50
OTU_500
OTU_502
OTU_5068
OTU_51	√	√				√	OTU_51	-0.88484	0.132501
OTU_510
OTU_52				√
OTU_5219			√	√	√											OTU_5219	-0.7972	0.012761
OTU_522	√
OTU_526				√		√
OTU_5262				√	√											OTU_5262	0.4642	0.072851
OTU_528
OTU_529	√	√	√
OTU_53						√
OTU_532
OTU_5328
OTU_533				√	√														OTU_533	0.4929	0.025694
OTU_54					√														OTU_54	-0.7098	0.00536
OTU_5409	√	√
OTU_5415
OTU_5419
OTU_549				√	√
OTU_55
OTU_5528
OTU_554			√
OTU_559			√	√									OTU_559	0.0521865	0.00202
OTU_56
OTU_5616
OTU_562				√
OTU_57
OTU_571				√	√														OTU_571	0.8865	0.007475
OTU_5721			√
OTU_576
OTU_5795			√	√	√														OTU_5795	0.6501	0.006982
OTU_58			√
OTU_5835
OTU_585		√				√
OTU_6
OTU_60				√	√
OTU_6071						√
OTU_6073			√	√	√														OTU_6073	0.5355	0.059853
OTU_6105
OTU_614	√	√
OTU_6151			√	√	√
OTU_617
OTU_6190
OTU_62
OTU_6204
OTU_621
OTU_63			√										OTU_63	0.0302765	0.071581
OTU_6359		√
OTU_6365
OTU_6369				√	√
OTU_6383
OTU_6387	√	√
OTU_6388				√	√											OTU_6388	0.4661	0.137896
OTU_64	√	√				√
OTU_6400			√
OTU_642
OTU_643	√	√				√
OTU_6431	√						OTU_6431	0.82756	0.016357
OTU_6457
OTU_6461
OTU_6477						√
OTU_65
OTU_6508				√	√
OTU_652				√	√	√													OTU_652	-0.479	0.073518
OTU_6556
OTU_6683	√	√								OTU_6683	-0.21793	0.020287
OTU_67			√	√	√											OTU_67	0.773	0.013704	OTU_67	0.9861	0.005807
OTU_6701				√		√
OTU_676			√	√	√	√										OTU_676	-0.4887	0.064627	OTU_676	-0.6379	0.006048
OTU_68			√	√	√
OTU_681
OTU_6832	√	√								OTU_6832	-0.34029	7.91841e-06
OTU_69	√	√				√				OTU_69	0.55311	2.39e-09
OTU_690
OTU_7			√	√	√
OTU_70
OTU_7084
OTU_71	√	√	√	√	√					OTU_71	-0.15302	0.048561				OTU_71	0.951	0.006734	OTU_71	0.4741	0.087172
OTU_7177			√
OTU_72			√	√	√								OTU_72	-0.0457629	7.91e-05
OTU_726
OTU_73
OTU_7357						√
OTU_7393
OTU_74		√								OTU_74	-0.32794	8.30148e-05
OTU_7401
OTU_75		√		√	√														OTU_75	0.5621	0.030704
OTU_7536
OTU_76			√
OTU_7621			√	√	√
OTU_763
OTU_77	√						OTU_77	-1.0818	0.008704
OTU_774
OTU_7763
OTU_7794	√	√
OTU_78			√										OTU_78	-0.0448548	0.005562
OTU_79	√	√	√	√						OTU_79	-0.11158	0.107802
OTU_7972
OTU_798	√	√				√				OTU_798	-0.19821	0.032169
OTU_8	√	√	√				OTU_8	0.74233	0.109646
OTU_806						√
OTU_8115						√
OTU_82	√	√				√
OTU_8228						√
OTU_83			√
OTU_8358
OTU_84			√	√	√														OTU_84	-0.412	0.12828
OTU_85			√										OTU_85	0.0452561	0.004301
OTU_8589			√
OTU_859	√	√					OTU_859	-1.1382	0.003927
OTU_86		√
OTU_8631	√
OTU_8660
OTU_867					√
OTU_87	√	√				√	OTU_87	0.6695	0.091866	OTU_87	0.20262	0.015396
OTU_88	√	√	√				OTU_88	-1.43465	0.00026	OTU_88	-0.34236	0.000196	OTU_88	-0.0368583	0.009804
OTU_8825		√
OTU_89
OTU_895			√	√	√
OTU_9				√	√														OTU_9	-1.0184	0.007506
OTU_90
OTU_9000	√	√				√				OTU_9000	0.23862	0.028476
OTU_9023
OTU_91	√	√	√	√	√											OTU_91	-0.4051	0.166743
OTU_9137			√
OTU_917
OTU_9170	√	√		√	√					OTU_9170	0.29383	0.003442
OTU_92	√	√
OTU_9210					√
OTU_93
OTU_94			√	√	√
OTU_941						√
OTU_95
OTU_9549
OTU_9567	√	√								OTU_9567	-0.07779	0.042359
OTU_96			√										OTU_96	0.0476868	0.003125
OTU_961
OTU_9620
OTU_97
OTU_975				√	√														OTU_975	-0.4467	0.023624
OTU_9779
OTU_978
OTU_981				√
OTU_9821				√	√
OTU_9839					√
OTU_984	√		√	√	√
OTU_99
OTU_9915
OTU_9984
OTU_9995
