# Supplementary material for: GWAS, MWAS and mGWAS provide insights into precision agriculture based on genotype-dependent microbial effects in foxtail millet
Source: Nat Commun. 2022 Oct 7;13:5913. doi: 10.1038/s41467-022-33238-4 (PMC9546826; doi:10.1038/s41467-022-33238-4)
Supplement: Supplementary file 11 — Supplementary Data 8 [file 41467_2022_33238_MOESM11_ESM.xlsx]

## Sheet: Supplementary Data 7
KO_ID	FPKM_control	FPKM_strain Baci173	FPKM_strain Baci299	FPKM_strain Acid550	FPKM_strain Kita594
K00029_malate dehydrogenase	177.699	258.223	274.383	187.093	381.118
K00128_ALDH	11.3443	32.1674	10.994	15.5917	8.19622
K00166_BCKDHA	95.8888	222.957	105.483	86.4797	56.6346
K00311_ETFDH	42.4599	110.569	53.7196	41.0369	31.9474
K00430_peroxidase	162.87	231.827	122.379	675.539	52.488
K00434_L-ascorbate peroxidase	46.417	57.2035	49.6852	43.3517	108.814
K00512_CYP17A	93.8268	157.117	196.856	121.506	102.084
K00521_ferric-chelate reductase	30.9687	50.2865	63.6543	32.0307	81.3628
K00826_BCAT	17.4484	55.1699	14.1179	14.6218	3.83825
K00827_AGXT2	29.5617	89.9254	36.4654	36.285	17.3217
K00855_phosphoribulokinase	79.2254	115.22	87.194	88.373	200.219
K01092_IMPA	341.569	404.852	336.333	368.93	729.924
K01100_ SHB17	66.13	79.8533	80.2366	75.7215	160.412
K01166_ribonuclease T2	618.222	729.462	765.534	876.55	1353.91
K01176_alpha-amylase	20.5167	115.27	28.3778	18.7689	16.3675
K01181_endo-1,4-beta-xylanase	15.7268	43.3757	26.6674	16.9234	15.4183
K01183_chitinase	0	18.9565	0	0.245498	0
K01381_saccharopepsin	1.98151	10.4473	2.63955	6.45821	1.55141
K01426_amidase	0	4.88908	1.69583	0.672141	0.799667
K01455_formamidase	47.0302	72.1652	115.168	57.6005	92.801
K01513_ENPP1_3	48.0476	100.427	107.241	81.1321	88.3143
K01623_ALDO	630.56	670.466	827.283	565.566	1383.63
K01637_isocitrate lyase	103.269	435.912	106.351	69.1448	133.469
K01673_carbonic anhydrase	350.447	477.741	465.836	353.349	938.706
K01803_TPI	25.7122	49.9512	31.9708	77.8328	35.6338
K01883_cysteinyl-tRNA synthetase	102.794	121.915	156.512	84.5242	229.483
K01915_glutamine synthetase	0.548368	8.22221	1.54127	1.05289	0.952521
K02183_calmodulin	65.5451	58.4208	23.1746	152.509	14.0535
K02692_psaD	685.38	866.8	924.979	778.014	1615.7
K02698_psaK	1013.12	1817.43	1588.86	1289.34	2336.49
K02701_psaN	762.189	1112.72	1026.38	922.652	1875.12
K02717_psbP	114.186	190.91	182.738	140.249	247.718
K03006_RPB1	29.1462	31.9371	40.1449	113.23	33.3279
K03541_psbR	906.582	1166.05	1457.23	845.931	1892.42
K03549_KUP	0.244569	6.32647	0.041792	0	0
K03676_grxC	12.1339	19.825	33.4338	12.7433	33.4579
K03869_CUL3	7.69348	26.7537	9.35501	10.2403	8.23146
K04035_acsF	468.253	554.248	523.494	415.865	1016.12
K04079_HSP90A	17.244	25.4587	14.0991	40.8259	19.7085
K04733_LecRKs	17.9605	33.4257	18.8485	64.9286	19.8782
K05298_GAPA	178.491	244.37	204.021	162.467	400.705
K05350_beta-glucosidase	4.60536	26.0721	15.6279	5.66221	6.89187
K05894_OPR	0.300544	6.53826	0.322117	0.249432	0
K05933_aminocyclopropanecarboxylate oxidase	95.6558	122.183	66.6343	254.546	71.3831
K07213_copper chaperone	73.7566	188.578	129.279	123.945	138.125
K08066_NFYC	77.9011	99.4152	112.269	78.0291	191.684
K08235_xyloglucan:xyloglucosyl transferase	50.8439	43.2944	64.9165	119.163	55.737
K08902_psb27	55.3589	81.3265	69.6821	58.6361	131.76
K08908_LHCA2	22.9114	36.4389	30.6902	35.6079	62.6185
K08909_LHCA3	1354.62	1613.83	1648.15	1378.3	3081.93
K08910_LHCA4	811.151	958.559	995.776	761.805	2020.25
K08912_LHCB1	2317.79	2775.54	2431.44	2723.66	6189.27
K08913_LHCB2	1260.95	1808.35	1726.45	1480.27	3797.65
K08914_LHCB3	503.82	538.146	438.502	555.889	1214.01
K08916_LHCB5	1200.35	1410.04	1312.91	1267.4	2869.34
K08917_LHCB6	433.624	426.31	308.04	397.197	1011.24
K08956_AFG3 family protein	1.95949	15.8486	1.49416	2.20804	1.48681
K09260_MEF2A	11.3397	37.9188	24.0962	20.4568	25.0123
K09286_EREBP-like factor	65.5815	65.1002	30.4621	206.709	39.2988
K09419_HSFF	10.9564	3.87367	8.10438	28.5815	5.09173
K10277_KDM8	4.47179	12.0406	4.67708	28.7072	3.72887
K10523_speckle-type POZ protein	70.9667	91.0873	65.5302	239.786	57.176
K10691_UBR4	14.6622	27.2501	25.9153	41.5877	23.5952
K11251_histone H2A	233.768	145.882	377.7	554.65	216.198
K11253_histone H3	279.886	189.788	446.713	649.119	294.471
K11254_histone H4	140.202	110.053	245.943	324.606	178.927
K11855_USP36_42	19.9429	36.5881	32.1245	54.6379	30.1535
K12472_filaggrin-like	0.696529	2.45397	2.50093	8.40897	1.67195
K12581_CNOT7_8	40.3675	47.2881	18.9309	151.351	20.5997
K12598_MTR4	0.105642	0	5.24175	3.97388	0
K13422_MYC2	10.6077	14.2537	7.57357	29.9944	3.81311
K13899_cystatin-C	0	0.808277	1.75203	4.72391	1.2427
K14299_SEH1-like	9.59153	18.7796	5.86702	26.3386	3.77558
K14416_HBS1	8.4643	13.9067	18.2293	17.4786	26.6196
K14484_auxin-responsive protein IAA	10.0372	27.9527	14.4977	10.1387	12.7799
K14496_PYL	3.94575	16.6756	5.3831	4.83198	1.27625
K14564_NOP56	4.99009	36.2792	4.02756	6.6193	3.47135
K15104_SLC25A11	52.5014	66.8465	38.9537	121.879	40.202
K15803_(-)-germacrene D synthase	1.8558	7.60591	10.9934	1.48393	0.524324
K16040_ROMT	97.7158	35.1764	66.2706	153.336	215.434
K16286_EL5	3.31294	5.82818	2.16987	16.5111	0.921803
K16815_PNPLA8	16.6532	20.9689	4.68429	43.4996	0.727384
K17356_tetraspanin-8	4.88828	5.31087	2.37923	18.1008	3.19081
K17535_TNNI3K	4.50424	42.4903	7.41263	8.59838	6.50276
K17693_ID2	8.64288	12.6926	13.5924	12.8748	28.7332
K18486_bHLH35	0.534556	1.51361	0.999712	10.0234	3.47462
K18834_WRKY1	10.2899	17.7321	6.91109	44.8186	7.54719
K19040_ATL76S	4.05708	9.8772	11.9397	22.9942	8.40761
K19613_SHOC2	13.029	15.7913	11.3094	44.9183	9.85047
K19747_BAHD acyltransferase	1.68749	10.5484	1.35424	2.10073	0.516153
K19891_GN1_2_3	24.3308	23.4597	41.8311	55.6893	32.371
K20279_synaptojanin	12.2011	21.9862	14.2788	31.7603	16.1553
K20538_MPK8	41.7406	60.0797	64.4394	98.1652	63.1269
K20547_CHIB	234.021	633.488	486.482	503.998	275.143
K20624_CYP94C1	5.72044	11.1246	4.45415	20.8693	14.088
K20628_expansin	85.3542	69.6816	148.833	132.149	164.651
K20854_HPGT	3.26109	5.34252	2.20828	14.9801	3.54393
K22048_MSL4S	122.422	146.039	136.195	151.899	267.275
K22061_TPS2	0.322954	4.63502	8.38219	0.840049	0.017919
K22390_acid phosphatase type 7	0.323845	2.09254	0.071848	12.9274	0.313762
K22733_magnesium transporter	21.85	18.0314	13.73	50.5754	14.3879
K22736_VIT	9.80255	22.5805	18.3543	20.1112	28.8425
