# Supplementary material for: GWAS, MWAS and mGWAS provide insights into precision agriculture based on genotype-dependent microbial effects in foxtail millet
Source: Nat Commun. 2022 Oct 7;13:5913. doi: 10.1038/s41467-022-33238-4 (PMC9546826; doi:10.1038/s41467-022-33238-4)
Supplement: Supplementary file 12 — Supplementary Data 8 [file 41467_2022_33238_MOESM12_ESM.xlsx]

## Sheet: Supplementary Data 8
OTU_ID	Heritability	SE	Q-value
OTU_27554	0.326221	0.060855	0
OTU_28807	0.298523	0.062211	2.7e-13
OTU_25735	0.291776	0.061506	2.37e-12
OTU_22207	0.290354	0.059754	1.59e-14
OTU_15893	0.289788	0.060299	2.02e-13
OTU_27606	0.286276	0.058301	4.86e-14
OTU_15369	0.28432	0.06245	5.61e-11
OTU_22539	0.282492	0.060764	2.33e-12
OTU_12854	0.280922	0.060288	3.12e-12
OTU_478	0.278409	0.059972	2.45e-12
OTU_27592	0.273682	0.060727	8.7e-11
OTU_28416	0.268184	0.061527	9.67e-11
OTU_409	0.265608	0.059069	1.11e-11
OTU_1235	0.264411	0.057958	1.37e-13
OTU_1612	0.258631	0.058948	5.5e-11
OTU_9779	0.256342	0.060368	1.7e-09
OTU_27736	0.256013	0.058177	8.88e-13
OTU_64	0.254111	0.059272	1.2e-10
OTU_22228	0.252479	0.05837	5.37e-11
OTU_26041	0.252412	0.056546	2.69e-12
OTU_15598	0.251259	0.056298	9.68e-13
OTU_25531	0.250415	0.057807	1.8e-11
OTU_27636	0.250408	0.058777	1.96e-10
OTU_28813	0.247828	0.056396	1.43e-11
OTU_26461	0.247787	0.06218	5.05e-08
OTU_19308	0.247659	0.056085	5.46e-12
OTU_28183	0.246781	0.059493	1.81e-09
OTU_19853	0.246744	0.061008	6.18e-08
OTU_12172	0.246239	0.055053	2.18e-12
OTU_3940	0.245915	0.055727	1.19e-12
OTU_8	0.245825	0.057259	2.89e-11
OTU_28869	0.244728	0.056914	6.86e-11
OTU_25712	0.244062	0.057518	1.77e-10
OTU_281	0.24345	0.060149	2.08e-09
OTU_27582	0.243382	0.055476	1.87e-12
OTU_28379	0.243321	0.055564	9.67e-12
OTU_28537	0.242386	0.05665	2.74e-11
OTU_239	0.241441	0.057767	5.44e-10
OTU_28022	0.240735	0.054722	1.95e-12
OTU_798	0.240634	0.057328	1.41e-10
OTU_27556	0.240235	0.060134	6.38e-08
OTU_22271	0.239923	0.057906	1.08e-09
OTU_27607	0.238449	0.054038	2.53e-13
OTU_26423	0.238292	0.058831	9.32e-09
OTU_28352	0.23828	0.055746	2.56e-11
OTU_296	0.238	0.057596	9.57e-10
OTU_22288	0.236507	0.056066	7.4e-11
OTU_19376	0.236494	0.056007	4.73e-10
OTU_11363	0.236097	0.057325	1.29e-09
OTU_24744	0.236081	0.060412	1.39e-08
OTU_25613	0.235618	0.056101	1.76e-10
OTU_26408	0.235297	0.056106	2.22e-10
OTU_24028	0.234266	0.057194	5.4e-10
OTU_28415	0.234074	0.057536	1.41e-09
OTU_317	0.233815	0.059141	6.58e-08
OTU_27771	0.232807	0.056321	6.59e-11
OTU_25704	0.232742	0.054522	1.6e-11
OTU_27966	0.232405	0.055461	1.51e-10
OTU_25739	0.228797	0.054125	1.16e-10
OTU_12129	0.226635	0.054884	4.52e-11
OTU_26487	0.226039	0.052671	6.12e-12
OTU_27706	0.225931	0.055399	4.25e-10
OTU_984	0.225719	0.055862	4.79e-10
OTU_22251	0.224503	0.058751	9.85e-08
OTU_2749	0.224296	0.05426	2.09e-11
OTU_25663	0.223626	0.054349	6.73e-10
OTU_643	0.222752	0.057598	2.42e-08
OTU_21848	0.222446	0.054461	1.3e-10
OTU_28034	0.222259	0.055604	1.35e-09
OTU_1837	0.222072	0.056591	5.99e-09
OTU_11372	0.221714	0.054315	1.85e-10
OTU_27583	0.22016	0.056261	1.2e-08
OTU_22216	0.219569	0.055683	2.33e-09
OTU_15628	0.219454	0.054705	7.33e-10
OTU_22265	0.218363	0.057283	3.29e-07
OTU_26390	0.217909	0.055414	6.58e-09
OTU_28393	0.217032	0.054358	1.77e-09
OTU_22231	0.216642	0.05682	4.86e-08
OTU_20217	0.215719	0.056296	2.31e-08
OTU_6683	0.215188	0.051893	3.23e-11
OTU_10236	0.214773	0.058895	8.83e-07
OTU_26353	0.214629	0.053085	3.79e-10
OTU_21937	0.214434	0.053454	4.73e-10
OTU_28035	0.213145	0.053646	1.06e-09
OTU_24419	0.210983	0.051688	3.24e-11
OTU_9137	0.210772	0.054705	1.09e-08
OTU_28317	0.210759	0.050615	1.04e-11
OTU_200	0.210453	0.056762	2.79e-08
OTU_19525	0.210042	0.054133	9.23e-09
OTU_19835	0.209949	0.050804	2.57e-11
OTU_22329	0.208913	0.054763	1.02e-08
OTU_110	0.208543	0.053607	3.8e-09
OTU_28332	0.208341	0.052245	6.36e-10
OTU_10579	0.208082	0.056955	1.71e-07
OTU_25881	0.207944	0.054997	1.73e-08
OTU_28380	0.207919	0.054603	1.05e-08
OTU_90	0.207706	0.055826	4.96e-08
OTU_25	0.207563	0.055422	1.41e-08
OTU_27581	0.207278	0.051948	7.62e-10
OTU_30	0.207222	0.055332	6.47e-08
OTU_13220	0.206889	0.052915	1.43e-09
OTU_10146	0.206334	0.054089	1.4e-08
OTU_19215	0.205795	0.053409	7.7e-09
OTU_28124	0.205577	0.051383	5.85e-11
OTU_26413	0.205573	0.055937	8.57e-08
OTU_374	0.205239	0.054903	2.41e-08
OTU_138	0.203908	0.059587	2.18e-05
OTU_229	0.202658	0.055319	6.72e-08
OTU_219	0.202611	0.055471	1.28e-07
OTU_27588	0.202479	0.055133	9.32e-08
OTU_25518	0.202124	0.052694	7.13e-09
OTU_222	0.201549	0.056144	7.57e-07
OTU_28155	0.201411	0.051507	1.04e-09
OTU_27803	0.200739	0.053078	2.2e-09
OTU_20216	0.200066	0.054229	1.48e-07
OTU_11652	0.199798	0.054771	8.4e-08
OTU_11133	0.199174	0.054211	4.99e-08
OTU_22168	0.199159	0.056275	2.26e-06
OTU_127	0.199149	0.054613	1.24e-07
OTU_1542	0.197803	0.054803	1.31e-07
OTU_28133	0.197686	0.050418	1.22e-09
OTU_2653	0.197468	0.058443	1.33e-05
OTU_3033	0.196919	0.052753	1.62e-08
OTU_10646	0.196908	0.053344	2e-08
OTU_7763	0.196559	0.0525	1.29e-08
OTU_24992	0.196412	0.051642	5.43e-09
OTU_15823	0.195981	0.052985	4.83e-08
OTU_19864	0.19575	0.055449	7.21e-07
OTU_20	0.195597	0.052581	6.6e-09
OTU_307	0.195041	0.055304	2.68e-07
OTU_28330	0.193683	0.053213	6.61e-08
OTU_26490	0.192851	0.051218	5.99e-09
OTU_20098	0.19244	0.057632	4.27e-06
OTU_19374	0.192401	0.052473	9.33e-08
OTU_216	0.191979	0.05309	3.55e-08
OTU_11038	0.19157	0.051929	1.79e-08
OTU_12454	0.190785	0.052408	3.53e-08
OTU_54	0.190378	0.051219	6.36e-09
OTU_25449	0.190232	0.052383	1.79e-08
OTU_26564	0.190144	0.052204	3.29e-08
OTU_69	0.18941	0.054122	1.25e-07
OTU_27621	0.189203	0.054711	1.45e-06
OTU_11342	0.189111	0.053771	3.65e-07
OTU_26587	0.188991	0.052548	7.56e-08
OTU_28054	0.188727	0.052194	8.71e-08
OTU_28366	0.188585	0.052002	6.22e-08
OTU_23944	0.188308	0.053344	3.43e-07
OTU_206	0.188266	0.052242	8.55e-08
OTU_79	0.187999	0.052665	2.51e-07
OTU_11183	0.187479	0.050519	6.44e-09
OTU_25433	0.18733	0.052713	1.11e-07
OTU_7393	0.186809	0.054283	6.44e-07
OTU_154	0.186401	0.053963	9.11e-07
OTU_8228	0.186401	0.055677	1.51e-06
OTU_3928	0.185998	0.05229	1.22e-07
OTU_22074	0.18571	0.050088	1.21e-08
OTU_28612	0.185529	0.05516	2.06e-06
OTU_1358	0.185508	0.052492	6.99e-08
OTU_4905	0.185302	0.051597	4.97e-08
OTU_185	0.185201	0.053566	2.7e-07
OTU_42	0.185071	0.053717	1.74e-07
OTU_21965	0.185027	0.053197	2.91e-07
OTU_21968	0.184484	0.052505	9.36e-08
OTU_28	0.184403	0.052721	2.34e-07
OTU_22726	0.184019	0.05108	4.04e-08
OTU_24873	0.183984	0.053344	3.68e-07
OTU_15687	0.183747	0.051993	4.97e-08
OTU_25517	0.183635	0.05523	2.44e-06
OTU_22041	0.183104	0.051865	2.46e-07
OTU_27657	0.182775	0.049056	6.75e-10
OTU_24323	0.182085	0.051499	8e-08
OTU_22948	0.181087	0.049654	7.59e-09
OTU_11	0.180748	0.058107	0.000219
OTU_16392	0.180691	0.053914	6.5e-07
OTU_6832	0.180378	0.048091	6.38e-10
OTU_3032	0.180274	0.055216	8.9e-06
OTU_17600	0.179626	0.051708	1.29e-07
OTU_16595	0.179534	0.050488	1.16e-07
OTU_113	0.178789	0.051113	2.12e-07
OTU_5	0.178781	0.053998	6.44e-06
OTU_5419	0.178682	0.057201	5.51e-05
OTU_26102	0.178656	0.050032	4.88e-08
OTU_1179	0.178218	0.053463	3.71e-06
OTU_22167	0.178189	0.051726	6.4e-07
OTU_1571	0.178009	0.054697	5.31e-06
OTU_18757	0.17731	0.05338	1.88e-06
OTU_9839	0.177248	0.047964	2.24e-09
OTU_22257	0.177188	0.054421	9.5e-06
OTU_22133	0.17687	0.052368	1.12e-06
OTU_16582	0.176586	0.048784	8.43e-09
OTU_15426	0.176345	0.051331	7.51e-07
OTU_97	0.176109	0.052571	9.36e-07
OTU_119	0.175271	0.053359	2.15e-06
OTU_34	0.174215	0.055746	2.93e-05
OTU_418	0.173747	0.048916	5.94e-08
OTU_28619	0.173354	0.050681	2.49e-07
OTU_15210	0.173093	0.052081	1.74e-06
OTU_156	0.172814	0.052901	4.28e-06
OTU_27942	0.172492	0.051998	9.44e-07
OTU_9567	0.172333	0.053376	8.46e-06
OTU_171	0.1722	0.053398	3.86e-06
OTU_20065	0.17183	0.052364	2.58e-06
OTU_493	0.171777	0.050838	6.57e-07
OTU_14625	0.17116	0.051102	1.05e-06
OTU_24870	0.17099	0.050868	3.18e-07
OTU_33	0.170335	0.050812	3.04e-07
OTU_429	0.170098	0.049247	6.3e-08
OTU_27605	0.169524	0.052029	1.73e-06
OTU_17863	0.169263	0.053022	5.07e-06
OTU_19344	0.16907	0.053416	1.25e-05
OTU_9549	0.169052	0.056951	0.00013
OTU_298	0.168455	0.056076	0.000153
OTU_17095	0.168183	0.055251	4.75e-05
OTU_381	0.168006	0.050611	1.11e-06
OTU_5117	0.167817	0.053301	8.73e-06
OTU_28421	0.167636	0.053643	5.32e-06
OTU_28378	0.167489	0.049868	2.84e-07
OTU_3438	0.167256	0.048169	9.4e-08
OTU_41	0.166968	0.055543	6.55e-05
OTU_1735	0.165951	0.053172	3.22e-05
OTU_24	0.165784	0.053903	2.35e-05
OTU_17917	0.165087	0.04959	1.01e-06
OTU_130	0.16506	0.053514	1.39e-05
OTU_681	0.165046	0.052499	1.43e-05
OTU_476	0.164916	0.053381	3.36e-05
OTU_23468	0.164744	0.051996	1.32e-05
OTU_27632	0.164729	0.054702	2.74e-05
OTU_472	0.164572	0.051756	3.73e-06
OTU_16059	0.164412	0.050846	2.67e-06
OTU_151	0.164161	0.048828	2.54e-07
OTU_22246	0.16389	0.049676	1.27e-06
OTU_14675	0.162801	0.048451	5.88e-07
OTU_226	0.162787	0.049784	1.61e-06
OTU_14733	0.16225	0.053105	2.03e-05
OTU_9821	0.162222	0.051693	6.84e-06
OTU_377	0.161417	0.049642	1.05e-06
OTU_364	0.161381	0.052105	7.01e-06
OTU_5068	0.161166	0.051477	9.58e-06
OTU_192	0.160991	0.052018	2.37e-05
OTU_28043	0.16078	0.047864	1.32e-07
OTU_23384	0.160672	0.05172	8.51e-06
OTU_4941	0.160645	0.049975	1.39e-06
OTU_27598	0.160597	0.046746	2.71e-08
OTU_22993	0.160394	0.048341	1.88e-07
OTU_18419	0.15977	0.05097	3.4e-06
OTU_25415	0.159256	0.052458	1.92e-05
OTU_342	0.159198	0.049194	1.02e-06
OTU_18730	0.158951	0.049495	2.82e-06
OTU_184	0.158928	0.052445	3.75e-05
OTU_6701	0.158249	0.051382	1.16e-05
OTU_163	0.158091	0.054231	9.12e-05
OTU_21681	0.157585	0.04706	9.13e-08
OTU_12049	0.157435	0.050999	1.85e-05
OTU_19414	0.156991	0.048154	6.66e-07
OTU_22820	0.156709	0.0545	0.000339
OTU_91	0.156063	0.050911	2.41e-05
OTU_8037	0.156036	0.047895	3.1e-07
OTU_26517	0.155774	0.051835	3.11e-05
OTU_183	0.155755	0.050492	8.05e-06
OTU_44	0.155474	0.050242	4.3e-06
OTU_25134	0.155116	0.052081	4.62e-05
OTU_28839	0.154779	0.049618	6.51e-06
OTU_23078	0.154589	0.051435	2.64e-05
OTU_3618	0.154202	0.052038	9.84e-05
OTU_18308	0.154089	0.051825	2.32e-05
OTU_22961	0.154033	0.052533	5.64e-05
OTU_16754	0.153866	0.048815	1.76e-06
OTU_27432	0.153801	0.04544	1.32e-07
OTU_8358	0.153706	0.053806	0.000119
OTU_5795	0.153033	0.047781	3.53e-06
OTU_22736	0.152871	0.05031	3.24e-05
OTU_9000	0.152744	0.04817	2.28e-06
OTU_295	0.151997	0.053112	0.000135
OTU_28080	0.151916	0.04767	9.31e-07
OTU_133	0.151755	0.052062	3.96e-05
OTU_15895	0.151384	0.050338	3.08e-05
OTU_15216	0.151278	0.050104	3.41e-05
OTU_28823	0.151254	0.046294	2.84e-07
OTU_350	0.150865	0.054139	0.000108
OTU_1588	0.150162	0.048716	3.83e-06
OTU_22152	0.150094	0.050075	1.87e-05
OTU_10210	0.149027	0.05145	6.9e-05
OTU_16465	0.148736	0.048078	4.21e-06
OTU_106	0.148644	0.048468	4.31e-06
OTU_22143	0.148643	0.049936	2.02e-05
OTU_26425	0.148543	0.049821	1.57e-05
OTU_22906	0.148356	0.047278	2.27e-06
OTU_141	0.14818	0.051087	5.29e-05
OTU_28877	0.148114	0.050393	2.47e-05
OTU_17625	0.148087	0.052601	0.000145
OTU_123	0.147817	0.048468	5.28e-06
OTU_190	0.147723	0.054214	0.000653
OTU_25463	0.147519	0.04936	9.28e-06
OTU_11001	0.147432	0.051049	6.78e-05
OTU_27564	0.147319	0.046499	1.46e-06
OTU_27627	0.147158	0.049411	2.7e-05
OTU_526	0.147077	0.049956	3.66e-05
OTU_75	0.147001	0.049439	1.56e-05
OTU_103	0.14699	0.050069	2.37e-05
OTU_617	0.145937	0.051046	8.06e-05
OTU_20257	0.145788	0.051283	8.13e-05
OTU_26357	0.145638	0.04909	1.62e-05
OTU_74	0.145377	0.050786	5.5e-05
OTU_16396	0.145165	0.048403	8.4e-06
OTU_60	0.145022	0.049401	4.29e-05
OTU_260	0.144977	0.049132	2.12e-05
OTU_1090	0.144952	0.050337	3.35e-05
OTU_203	0.144782	0.048065	6.67e-06
OTU_51	0.144542	0.048604	9.67e-06
OTU_14413	0.144348	0.049527	4.81e-05
OTU_25549	0.143884	0.050685	6.65e-05
OTU_104	0.143672	0.048332	1.24e-05
OTU_25608	0.143168	0.051055	7.54e-05
OTU_28132	0.142983	0.048333	2.76e-05
OTU_2144	0.142757	0.049678	5.79e-05
OTU_88	0.142657	0.049615	4.85e-05
OTU_18001	0.142551	0.04752	7.24e-06
OTU_132	0.142332	0.049782	6.24e-05
OTU_3683	0.142272	0.051172	8.95e-05
OTU_27658	0.141992	0.049435	7e-05
OTU_68	0.141685	0.050894	0.000171
OTU_26351	0.141593	0.045429	1.06e-06
OTU_25596	0.141198	0.049187	7.14e-05
OTU_2385	0.141127	0.045987	5.61e-06
OTU_1527	0.140929	0.051855	0.00034
OTU_23012	0.140729	0.052002	0.000224
OTU_441	0.140532	0.044841	6.28e-07
OTU_21201	0.14046	0.047439	5.21e-06
OTU_269	0.140446	0.048559	4.41e-05
OTU_29028	0.140331	0.04824	2.19e-05
OTU_14818	0.140271	0.047733	2.85e-05
OTU_13324	0.140037	0.046368	2.48e-06
OTU_432	0.139673	0.048846	4.2e-05
OTU_15777	0.139335	0.050025	9.57e-05
OTU_15584	0.139066	0.045514	6.05e-06
OTU_336	0.138766	0.048458	3.3e-05
OTU_373	0.138641	0.049119	0.000127
OTU_1217	0.138639	0.049037	3.34e-05
OTU_6431	0.137748	0.051441	0.00051
OTU_22072	0.13768	0.049175	8.41e-05
OTU_20178	0.137643	0.048717	4.93e-05
OTU_14855	0.137555	0.047938	3.02e-05
OTU_1222	0.137095	0.047231	1.95e-05
OTU_1683	0.136963	0.04698	1.35e-05
OTU_392	0.136435	0.04935	0.000153
OTU_278	0.136359	0.046532	1.37e-05
OTU_11799	0.136322	0.053195	0.00144
OTU_26122	0.136057	0.048283	4.33e-05
OTU_20763	0.135733	0.047598	3.71e-05
OTU_1325	0.13564	0.049091	9.31e-05
OTU_7621	0.13552	0.049179	0.000112
OTU_21423	0.135143	0.050903	0.0004
OTU_46	0.13447	0.046129	5.74e-06
OTU_4168	0.134372	0.050895	0.00057
OTU_15565	0.134298	0.050103	0.000297
OTU_160	0.134115	0.047887	0.000114
OTU_4940	0.133693	0.050511	0.000201
OTU_39	0.133337	0.049726	0.000144
OTU_15433	0.133146	0.049884	0.000216
OTU_22673	0.133082	0.045072	8.93e-06
OTU_19700	0.132689	0.047502	7.57e-05
OTU_71	0.132629	0.051511	0.000909
OTU_11218	0.132322	0.048386	0.000108
OTU_26647	0.131633	0.047396	8.39e-05
OTU_135	0.131541	0.047696	0.000149
OTU_26575	0.131408	0.048415	8.23e-05
OTU_25445	0.131407	0.045713	1.35e-05
OTU_15090	0.131115	0.049016	0.00015
OTU_9	0.130978	0.04952	0.000338
OTU_1917	0.130962	0.052831	0.00267
OTU_20181	0.130849	0.048236	8.86e-05
OTU_100	0.130828	0.047695	7.81e-05
OTU_15919	0.13065	0.050479	0.00045
OTU_306	0.13044	0.048091	0.000151
OTU_146	0.130405	0.045082	8.35e-06
OTU_86	0.130342	0.046913	6.69e-05
OTU_25015	0.129981	0.047232	6.02e-05
OTU_15635	0.129944	0.051645	0.00079
OTU_19241	0.129889	0.047001	7.19e-05
OTU_1133	0.129852	0.050717	0.000595
OTU_12194	0.129626	0.049817	0.000755
OTU_11941	0.129592	0.050637	0.00121
OTU_4209	0.129442	0.048225	0.000175
OTU_3874	0.129292	0.051473	0.00109
OTU_529	0.129141	0.044	5.65e-06
OTU_9915	0.128643	0.049724	0.000346
OTU_1	0.128024	0.046295	6.36e-05
OTU_28306	0.127914	0.049396	0.000408
OTU_28085	0.127602	0.047088	7.67e-05
OTU_14	0.127014	0.050437	0.000756
OTU_585	0.126755	0.046678	6.23e-05
OTU_92	0.126707	0.046386	4.93e-05
OTU_5721	0.126677	0.050854	0.00161
OTU_23110	0.126659	0.045252	2.03e-05
OTU_25394	0.126495	0.044155	1.3e-05
OTU_20590	0.126371	0.045945	2.87e-05
OTU_22040	0.126166	0.047809	0.000176
OTU_28653	0.126086	0.049357	0.000755
OTU_3715	0.125973	0.046328	0.000116
OTU_21920	0.125746	0.04798	0.000197
OTU_549	0.125673	0.049355	0.00048
OTU_15782	0.125574	0.043491	4.22e-06
OTU_2734	0.125358	0.051415	0.00153
OTU_15778	0.125197	0.046433	0.00012
OTU_26869	0.125123	0.046425	0.000106
OTU_2460	0.125069	0.049395	0.000569
OTU_24488	0.124871	0.044608	1.85e-05
OTU_16599	0.124766	0.048376	0.000338
OTU_17532	0.1246	0.045745	4.29e-05
OTU_9210	0.124404	0.045435	4.11e-05
OTU_427	0.124348	0.048673	0.000578
OTU_7794	0.123682	0.044825	4.79e-05
OTU_5262	0.12344	0.048833	0.000571
OTU_4412	0.123042	0.047161	0.00021
OTU_28042	0.122823	0.043567	1.26e-05
OTU_343	0.122778	0.04549	6.67e-05
OTU_11745	0.12261	0.043757	2.62e-05
OTU_510	0.122518	0.04978	0.00153
OTU_7177	0.122284	0.044252	2.4e-05
OTU_24667	0.122194	0.045983	8.03e-05
OTU_196	0.121945	0.046321	0.000115
OTU_3495	0.12184	0.050711	0.00229
OTU_197	0.121822	0.049634	0.000639
OTU_10712	0.121479	0.046523	0.000226
OTU_111	0.121303	0.048432	0.000521
OTU_62	0.120786	0.051636	0.0028
OTU_346	0.120329	0.045761	0.000152
OTU_421	0.120101	0.047084	0.000297
OTU_22983	0.119783	0.047051	0.000381
OTU_212	0.119734	0.048198	0.000718
OTU_4033	0.118755	0.045944	0.000307
OTU_15496	0.118374	0.043223	2.18e-05
OTU_20283	0.118341	0.042389	1.51e-05
OTU_19342	0.118308	0.045894	0.000151
OTU_174	0.118034	0.046695	0.000278
OTU_21573	0.117898	0.044581	8.09e-05
OTU_8631	0.11734	0.044781	8.78e-05
OTU_95	0.117296	0.048576	0.00135
OTU_20156	0.116981	0.048404	0.0016
OTU_12084	0.116849	0.047805	0.000805
OTU_2704	0.116627	0.048267	0.000739
OTU_26546	0.116468	0.046551	0.000445
OTU_194	0.116155	0.044544	0.00014
OTU_10016	0.115935	0.047985	0.00118
OTU_25274	0.115244	0.048216	0.00115
OTU_28910	0.115131	0.046988	0.000887
OTU_207	0.114756	0.047031	0.000628
OTU_21877	0.114035	0.046616	0.000896
OTU_7535	0.113922	0.051421	0.00545
OTU_19284	0.113902	0.043015	5.41e-05
OTU_17769	0.113879	0.050028	0.0033
OTU_19736	0.113505	0.042382	4.5e-05
OTU_25484	0.113475	0.045436	0.000499
OTU_6457	0.113335	0.043281	0.000113
OTU_18637	0.113233	0.044694	0.000203
OTU_22030	0.113037	0.050087	0.00362
OTU_47	0.112686	0.048936	0.00375
OTU_124	0.112427	0.047473	0.00104
OTU_80	0.11235	0.046235	0.000781
OTU_25487	0.112226	0.048227	0.00146
OTU_148	0.112044	0.046729	0.000742
OTU_15387	0.111869	0.044051	0.000205
OTU_131	0.111778	0.045225	0.000355
OTU_20577	0.111759	0.047396	0.00124
OTU_1008	0.111668	0.048594	0.0033
OTU_140	0.111383	0.047985	0.00169
OTU_20561	0.111296	0.046056	0.00057
OTU_1482	0.111226	0.043473	0.000148
OTU_35	0.111211	0.047876	0.00187
OTU_175	0.11073	0.046453	0.00101
OTU_26812	0.110317	0.046971	0.00144
OTU_228	0.110111	0.04689	0.00101
OTU_2516	0.109613	0.044219	0.000343
OTU_21919	0.109502	0.04224	6.28e-05
OTU_7	0.10937	0.046396	0.000987
OTU_72	0.109176	0.047847	0.00352
OTU_9170	0.108996	0.044233	0.000332
OTU_669	0.108928	0.04569	0.000679
OTU_11945	0.108553	0.044003	0.000319
OTU_320	0.108438	0.045883	0.000817
OTU_14661	0.108401	0.046712	0.00149
OTU_25561	0.108395	0.044042	0.000339
OTU_941	0.108061	0.044061	0.000329
OTU_8825	0.107789	0.046318	0.00141
OTU_12096	0.107277	0.048664	0.0052
OTU_73	0.107053	0.045074	0.000737
OTU_27213	0.106914	0.045001	0.00083
OTU_105	0.106887	0.044179	0.000676
OTU_15418	0.106846	0.047889	0.00249
OTU_27088	0.106841	0.047201	0.00255
OTU_12153	0.106678	0.045606	0.00109
OTU_25067	0.106402	0.045838	0.00124
OTU_70	0.106251	0.042045	0.000132
OTU_12290	0.106233	0.043284	0.000471
OTU_9995	0.10622	0.044695	0.000647
OTU_26106	0.106138	0.045977	0.00121
OTU_309	0.106055	0.046368	0.00194
OTU_28024	0.105994	0.045394	0.00105
OTU_120	0.105658	0.046745	0.00195
OTU_9984	0.105472	0.042934	0.000274
OTU_14101	0.105278	0.0482	0.00418
OTU_491	0.105119	0.044423	0.00053
OTU_14895	0.105061	0.043798	0.000503
OTU_25453	0.105049	0.046447	0.00247
OTU_1219	0.105041	0.044709	0.000877
OTU_93	0.104533	0.043304	0.000421
OTU_96	0.104215	0.044962	0.001
OTU_20169	0.103867	0.045015	0.000899
OTU_25440	0.103771	0.048502	0.00517
OTU_209	0.103662	0.045451	0.00114
OTU_1741	0.103662	0.04608	0.0021
OTU_23842	0.103489	0.044492	0.00103
OTU_5219	0.103266	0.045496	0.00241
OTU_10098	0.103224	0.046862	0.00339
OTU_85	0.102898	0.04539	0.00167
OTU_5409	0.102865	0.041635	0.000187
OTU_15606	0.101965	0.0475	0.00485
OTU_99	0.101758	0.045564	0.00189
OTU_28402	0.101714	0.044646	0.0016
OTU_356	0.101688	0.042569	0.000502
OTU_7357	0.101448	0.04368	0.000926
OTU_4674	0.10144	0.043661	0.000911
OTU_13	0.101351	0.047016	0.00371
OTU_1595	0.100664	0.042423	0.000438
OTU_22707	0.100561	0.043157	0.000812
OTU_17560	0.100246	0.045645	0.00192
OTU_386	0.100157	0.042481	0.000765
OTU_15366	0.099988	0.045933	0.00338
OTU_59	0.099603	0.043288	0.000883
OTU_6190	0.099563	0.043608	0.000752
OTU_193	0.099492	0.044595	0.00208
OTU_19369	0.099438	0.044312	0.00231
OTU_117	0.099247	0.047953	0.00835
OTU_302	0.09885	0.050547	0.0218
OTU_26	0.098788	0.045232	0.00203
OTU_20450	0.098477	0.044749	0.00191
OTU_26638	0.09844	0.042711	0.000864
OTU_27963	0.098423	0.045095	0.00258
OTU_2387	0.098201	0.044583	0.00185
OTU_107	0.097805	0.047333	0.00775
OTU_286	0.097689	0.044559	0.00237
OTU_244	0.097562	0.044632	0.00259
OTU_2042	0.097421	0.047384	0.00816
OTU_16958	0.097184	0.046866	0.00721
OTU_676	0.09716	0.046925	0.00641
OTU_237	0.097152	0.045055	0.00262
OTU_25294	0.096826	0.045953	0.00385
OTU_12012	0.096403	0.042664	0.000898
OTU_17571	0.096396	0.042995	0.00147
OTU_248	0.096263	0.042446	0.000895
OTU_23732	0.096126	0.04621	0.00476
OTU_1066	0.095882	0.044731	0.00282
OTU_28070	0.095851	0.045284	0.0039
OTU_17208	0.095765	0.042157	0.00101
OTU_77	0.095614	0.045186	0.00399
OTU_22	0.095527	0.044537	0.0026
OTU_16587	0.095295	0.042687	0.0013
OTU_56	0.094876	0.04424	0.00316
OTU_10858	0.094704	0.048103	0.0109
OTU_2628	0.094689	0.042898	0.00127
OTU_1178	0.094524	0.044295	0.00335
OTU_18529	0.094459	0.042279	0.00126
OTU_164	0.093868	0.044027	0.00361
OTU_261	0.093633	0.043923	0.00249
OTU_24033	0.092784	0.043277	0.00227
OTU_2839	0.092767	0.043699	0.00295
OTU_249	0.092543	0.045136	0.00706
OTU_189	0.092178	0.041745	0.00159
OTU_621	0.092075	0.043811	0.00351
OTU_11734	0.091953	0.043347	0.00302
OTU_27404	0.091938	0.047036	0.0126
OTU_15520	0.091789	0.045208	0.0071
OTU_15206	0.091673	0.04431	0.00396
OTU_26751	0.091629	0.043869	0.00317
OTU_3030	0.091328	0.043082	0.00328
OTU_27586	0.091321	0.044141	0.00377
OTU_17156	0.091196	0.044552	0.00496
OTU_18174	0.090927	0.043887	0.00383
OTU_303	0.090109	0.044418	0.00546
OTU_2	0.090009	0.045709	0.0083
OTU_2422	0.089893	0.046157	0.0104
OTU_38	0.089812	0.045607	0.00731
OTU_522	0.089543	0.044222	0.00506
OTU_242	0.089243	0.042497	0.00332
OTU_300	0.088962	0.044017	0.00528
OTU_23109	0.088929	0.045624	0.0104
OTU_28011	0.088574	0.042976	0.00452
OTU_134	0.088157	0.043861	0.00615
OTU_308	0.088107	0.043182	0.00435
OTU_19672	0.087728	0.041362	0.00261
OTU_11252	0.087628	0.039375	0.000741
OTU_895	0.086808	0.047013	0.0185
OTU_66	0.086396	0.043571	0.00788
OTU_1099	0.08637	0.046511	0.02
OTU_177	0.086359	0.042064	0.00331
OTU_172	0.086338	0.043245	0.00517
OTU_6365	0.086196	0.042678	0.00377
OTU_49	0.086182	0.045625	0.0125
OTU_168	0.086038	0.046311	0.0149
OTU_29048	0.085979	0.041978	0.0035
OTU_253	0.08592	0.042034	0.00388
OTU_18	0.085839	0.044372	0.00855
OTU_55	0.08578	0.042417	0.00447
OTU_37	0.085725	0.0394	0.0011
OTU_20057	0.08545	0.043289	0.00715
OTU_16	0.08505	0.044053	0.00755
OTU_17281	0.084605	0.046585	0.0217
OTU_17436	0.084183	0.042129	0.0043
OTU_297	0.08412	0.045249	0.0132
OTU_19788	0.083784	0.047742	0.0298
OTU_6204	0.083526	0.045099	0.0146
OTU_319	0.083488	0.04438	0.0124
OTU_231	0.083441	0.039815	0.00212
OTU_867	0.083336	0.045074	0.0176
OTU_917	0.082964	0.042263	0.00681
OTU_21466	0.082721	0.043604	0.00946
OTU_19141	0.082521	0.047325	0.0311
OTU_211	0.082412	0.040784	0.00402
OTU_24930	0.082235	0.04643	0.0239
OTU_27573	0.082222	0.044728	0.0148
OTU_18343	0.082076	0.047264	0.032
OTU_23759	0.081985	0.044167	0.0127
OTU_1771	0.081922	0.042799	0.00784
OTU_28799	0.081918	0.041771	0.00631
OTU_116	0.081881	0.04171	0.00496
OTU_16807	0.081777	0.04253	0.00782
OTU_22191	0.081662	0.044601	0.0132
OTU_12	0.081652	0.042122	0.0067
OTU_484	0.081388	0.041356	0.0058
OTU_445	0.081367	0.045019	0.0191
OTU_2224	0.081319	0.042691	0.00903
OTU_975	0.081155	0.041565	0.00618
OTU_1061	0.0811	0.045185	0.0194
OTU_63	0.081026	0.044001	0.0148
OTU_9087	0.080917	0.043478	0.0112
OTU_334	0.080772	0.040021	0.0032
OTU_112	0.080581	0.046178	0.0238
OTU_2756	0.080382	0.041936	0.00844
OTU_417	0.080368	0.045099	0.0195
OTU_3745	0.080021	0.04207	0.0068
OTU_981	0.07976	0.043894	0.0155
OTU_411	0.079102	0.043082	0.0123
OTU_321	0.0787	0.041223	0.00698
OTU_17	0.078546	0.0394	0.00364
OTU_3081	0.078311	0.043599	0.0148
OTU_6073	0.078092	0.041151	0.00558
OTU_214	0.078075	0.041934	0.00817
OTU_4926	0.078062	0.041578	0.00919
OTU_5004	0.077974	0.041509	0.00892
OTU_19039	0.077821	0.042462	0.0107
OTU_238	0.077817	0.043264	0.0146
OTU_81	0.077179	0.039074	0.00383
OTU_341	0.077133	0.040482	0.00665
OTU_20596	0.077106	0.042045	0.012
OTU_1561	0.077004	0.043241	0.0168
OTU_101	0.07696	0.043746	0.0183
OTU_29	0.076914	0.039129	0.00405
OTU_304	0.076863	0.043187	0.019
OTU_3690	0.076851	0.042711	0.0124
OTU_3	0.076846	0.044018	0.0176
OTU_45	0.076262	0.04219	0.0144
OTU_3166	0.076248	0.042013	0.0111
OTU_188	0.076199	0.041662	0.00951
OTU_23941	0.076129	0.043479	0.0167
OTU_20117	0.076126	0.040637	0.00669
OTU_444	0.076041	0.042222	0.0135
OTU_21	0.075861	0.042208	0.0134
OTU_22881	0.075845	0.045082	0.029
OTU_571	0.075662	0.041538	0.0113
OTU_2904	0.075642	0.043846	0.0203
OTU_3694	0.075516	0.041235	0.00941
OTU_28367	0.075253	0.044348	0.0253
OTU_625	0.075252	0.043487	0.0199
OTU_233	0.075071	0.041478	0.0104
OTU_25519	0.075066	0.042758	0.0167
OTU_318	0.074852	0.039795	0.00732
OTU_24324	0.074664	0.040363	0.00744
OTU_774	0.074599	0.040613	0.00815
OTU_17926	0.0745	0.04112	0.0123
OTU_210	0.074346	0.044151	0.0235
OTU_220	0.0743	0.042496	0.0191
OTU_4067	0.074116	0.043556	0.0216
OTU_52	0.07387	0.043641	0.0272
OTU_26777	0.073636	0.044128	0.0262
OTU_1998	0.073556	0.043358	0.026
OTU_397	0.073252	0.042935	0.0243
OTU_67	0.07312	0.0416	0.0162
OTU_6359	0.073113	0.04209	0.017
OTU_14835	0.073043	0.041825	0.0147
OTU_28438	0.072635	0.045484	0.0417
OTU_273	0.072628	0.040978	0.0131
OTU_82	0.072373	0.04275	0.021
OTU_128	0.072288	0.044301	0.0397
OTU_31	0.072207	0.045531	0.0453
OTU_247	0.072161	0.042001	0.0161
OTU_11212	0.072101	0.044049	0.0309
OTU_4	0.071667	0.042458	0.0214
OTU_763	0.071511	0.039718	0.00965
OTU_465	0.071115	0.043733	0.031
OTU_652	0.070908	0.041795	0.0186
OTU_17193	0.070867	0.042291	0.021
OTU_143	0.070807	0.043039	0.028
OTU_170	0.070502	0.041412	0.0174
OTU_22892	0.069954	0.041481	0.0184
OTU_201	0.069954	0.041391	0.0207
OTU_13344	0.069797	0.039956	0.0123
OTU_43	0.069468	0.04015	0.0121
OTU_1874	0.069396	0.04501	0.0484
OTU_11086	0.068992	0.040194	0.0156
OTU_83	0.068962	0.039542	0.0113
OTU_165	0.068837	0.041284	0.0211
OTU_10255	0.068507	0.041026	0.0163
OTU_2750	0.068415	0.044143	0.0417
OTU_28796	0.068018	0.042417	0.0337
OTU_1675	0.067507	0.042204	0.0317
OTU_0	0.06742	0.040723	0.0232
OTU_94	0.067304	0.039117	0.0122
OTU_18274	0.067199	0.044435	0.0507
OTU_21876	0.067118	0.044173	0.0516
OTU_20857	0.066653	0.040762	0.0225
OTU_24039	0.066616	0.044193	0.047
OTU_109	0.066521	0.042421	0.0364
OTU_17127	0.065811	0.040412	0.0231
OTU_2563	0.065626	0.043141	0.0437
OTU_21334	0.065524	0.042901	0.0446
OTU_3732	0.065456	0.042746	0.0415
OTU_16975	0.065312	0.045232	0.0663
OTU_4108	0.06517	0.038709	0.0161
OTU_217	0.065059	0.039166	0.0189
OTU_21963	0.065042	0.042378	0.0378
OTU_271	0.064952	0.041155	0.0299
OTU_50	0.064749	0.04073	0.0278
OTU_5328	0.064739	0.045083	0.0711
OTU_155	0.064634	0.039112	0.017
OTU_115	0.064584	0.038161	0.013
OTU_22904	0.064562	0.0358	0.00551
OTU_58	0.064542	0.041555	0.0353
OTU_1963	0.064386	0.039864	0.0247
OTU_18959	0.064257	0.043331	0.0453
OTU_283	0.064217	0.041686	0.0334
OTU_277	0.064039	0.04309	0.0497
OTU_14914	0.06401	0.04256	0.0452
OTU_162	0.063933	0.036773	0.00951
OTU_17443	0.063873	0.043919	0.0621
OTU_26830	0.063744	0.042697	0.042
OTU_24550	0.063222	0.040564	0.0289
OTU_19868	0.063075	0.039146	0.0218
OTU_202	0.062858	0.039594	0.0245
OTU_2834	0.062197	0.043203	0.0529
OTU_12021	0.062157	0.038361	0.0225
OTU_9620	0.06198	0.041077	0.0377
OTU_65	0.061929	0.042662	0.0528
OTU_136	0.061891	0.038831	0.0197
OTU_6	0.061851	0.039578	0.0283
OTU_391	0.061511	0.041674	0.0461
OTU_23297	0.061451	0.037533	0.017
OTU_726	0.061411	0.040389	0.0341
OTU_26093	0.061253	0.039405	0.0264
OTU_8589	0.061237	0.041771	0.0489
OTU_221	0.06107	0.038657	0.0251
OTU_122	0.061045	0.039671	0.0295
OTU_27960	0.060981	0.040948	0.038
OTU_2963	0.060498	0.040261	0.0352
OTU_27604	0.060386	0.04116	0.0463
OTU_24703	0.060028	0.041183	0.0491
OTU_22730	0.060002	0.044713	0.0815
OTU_89	0.059969	0.043588	0.0666
OTU_27801	0.059457	0.037743	0.0225
OTU_10869	0.059163	0.043784	0.0754
OTU_7536	0.059115	0.044215	0.0849
OTU_166	0.058815	0.041027	0.0455
OTU_25686	0.058759	0.042038	0.0571
OTU_282	0.058253	0.037512	0.0252
OTU_57	0.057306	0.03878	0.0346
OTU_76	0.057253	0.042112	0.0684
OTU_257	0.057099	0.039226	0.0407
OTU_28407	0.057071	0.039828	0.0445
OTU_11612	0.056952	0.036185	0.0182
OTU_2471	0.056738	0.039215	0.0423
OTU_285	0.056634	0.039347	0.0416
OTU_690	0.056518	0.039487	0.045
OTU_26235	0.056489	0.03811	0.0311
OTU_436	0.056426	0.039651	0.0436
OTU_187	0.055483	0.039428	0.0476
OTU_6400	0.055292	0.039843	0.0514
OTU_402	0.055013	0.041781	0.0688
OTU_458	0.054944	0.040206	0.0583
OTU_227	0.054713	0.041019	0.0656
OTU_14984	0.054674	0.037786	0.0372
OTU_254	0.054436	0.03909	0.0467
OTU_24877	0.05433	0.038421	0.0443
OTU_7084	0.054195	0.038721	0.0458
OTU_9023	0.054083	0.041706	0.0761
OTU_181	0.053985	0.037595	0.037
OTU_15896	0.053932	0.041838	0.0787
OTU_394	0.053849	0.037697	0.0377
OTU_17305	0.053765	0.040095	0.0628
OTU_142	0.053227	0.040363	0.0666
OTU_533	0.053022	0.040132	0.0666
OTU_1703	0.05262	0.039915	0.0663
OTU_18892	0.052433	0.040802	0.0772
OTU_13075	0.052234	0.041279	0.0797
OTU_19907	0.052202	0.03738	0.0404
OTU_195	0.052082	0.039245	0.0594
OTU_15641	0.05197	0.035943	0.0311
OTU_225	0.051825	0.039336	0.059
OTU_642	0.051674	0.0402	0.0733
OTU_241	0.051645	0.037914	0.0522
OTU_150	0.051644	0.038646	0.0576
OTU_215	0.051455	0.038965	0.0609
OTU_13118	0.051328	0.039965	0.0757
OTU_32	0.051303	0.039552	0.0629
OTU_22618	0.051287	0.037103	0.0462
OTU_528	0.050692	0.040763	0.0849
OTU_147	0.050556	0.037551	0.0507
OTU_6477	0.050492	0.037989	0.0535
OTU_25244	0.050209	0.044629	0.141
OTU_961	0.049701	0.035631	0.0367
OTU_15788	0.049652	0.038932	0.0687
OTU_149	0.049274	0.040958	0.0911
OTU_614	0.049004	0.039041	0.0746
OTU_4817	0.048949	0.038939	0.0707
OTU_559	0.048935	0.037468	0.0549
OTU_8115	0.048626	0.038878	0.0752
OTU_2995	0.048528	0.036562	0.0479
OTU_2618	0.047883	0.040387	0.0948
OTU_87	0.047759	0.03765	0.0613
OTU_2869	0.047387	0.03738	0.065
OTU_180	0.04738	0.042449	0.131
OTU_19207	0.046574	0.039635	0.0931
OTU_145	0.046463	0.035954	0.0528
OTU_21452	0.046231	0.041006	0.118
OTU_352	0.046193	0.037618	0.0686
OTU_26706	0.046073	0.039754	0.0983
OTU_2036	0.045888	0.039852	0.102
OTU_13299	0.045822	0.03982	0.103
OTU_23917	0.045796	0.04017	0.105
OTU_218	0.045655	0.035793	0.0555
OTU_10	0.045272	0.038397	0.0842
OTU_12381	0.04526	0.038083	0.083
OTU_17945	0.044703	0.039217	0.101
OTU_8660	0.044121	0.039591	0.104
OTU_502	0.044097	0.039109	0.107
OTU_2481	0.043995	0.03888	0.097
OTU_3048	0.04379	0.040032	0.12
OTU_16737	0.043752	0.037816	0.0907
OTU_16018	0.043461	0.039215	0.107
OTU_1055	0.043388	0.035827	0.0699
OTU_28802	0.042987	0.035478	0.0665
OTU_129	0.042719	0.041892	0.153
OTU_178	0.042439	0.037482	0.097
OTU_2542	0.042434	0.039577	0.121
OTU_10192	0.042086	0.037112	0.0952
OTU_859	0.041877	0.040112	0.135
OTU_3324	0.041781	0.036143	0.0813
OTU_3519	0.041756	0.038592	0.115
OTU_348	0.041535	0.036304	0.0865
OTU_159	0.041332	0.038317	0.119
OTU_252	0.041209	0.036184	0.0869
OTU_12131	0.040996	0.037698	0.109
OTU_14794	0.040901	0.036902	0.101
OTU_1651	0.040835	0.035965	0.0846
OTU_1396	0.040718	0.036338	0.0922
OTU_169	0.040456	0.036013	0.0918
OTU_108	0.040164	0.036409	0.0959
OTU_416	0.040124	0.035325	0.0824
OTU_265	0.039921	0.036712	0.104
OTU_121	0.03929	0.037004	0.108
OTU_27688	0.039095	0.034358	0.0782
OTU_152	0.039021	0.03921	0.14
OTU_6461	0.039005	0.034682	0.0828
OTU_15878	0.038517	0.035024	0.0906
OTU_255	0.038439	0.035204	0.0929
OTU_452	0.038057	0.034929	0.0931
OTU_5616	0.037927	0.036647	0.117
OTU_208	0.037845	0.037322	0.128
OTU_137	0.037697	0.035703	0.103
OTU_251	0.037374	0.036991	0.125
OTU_13585	0.037319	0.036531	0.115
OTU_53	0.036418	0.034988	0.103
OTU_15587	0.036374	0.033891	0.0939
OTU_28824	0.035609	0.036856	0.136
OTU_118	0.035479	0.038291	0.159
OTU_4297	0.035165	0.037581	0.153
OTU_4289	0.035061	0.035605	0.126
OTU_13139	0.035024	0.035603	0.124
OTU_126	0.034577	0.03532	0.125
OTU_6369	0.03455	0.036077	0.136
OTU_6071	0.034526	0.035305	0.124
OTU_12123	0.034363	0.03571	0.133
OTU_48	0.03418	0.037912	0.167
OTU_26494	0.034149	0.035134	0.123
OTU_223	0.033824	0.036853	0.155
OTU_153	0.03359	0.035356	0.132
OTU_167	0.033309	0.034651	0.128
OTU_274	0.032649	0.037764	0.178
OTU_28383	0.032386	0.039323	0.205
OTU_2784	0.032214	0.036389	0.163
OTU_450	0.031833	0.032909	0.118
OTU_27620	0.031611	0.034865	0.146
OTU_240	0.031249	0.034973	0.152
OTU_3386	0.031042	0.034679	0.149
OTU_462	0.030839	0.03767	0.191
OTU_2881	0.030641	0.03224	0.12
OTU_562	0.030528	0.035595	0.169
OTU_424	0.030336	0.034095	0.146
OTU_532	0.030311	0.037219	0.191
OTU_5528	0.0298	0.036418	0.185
OTU_6388	0.029314	0.035527	0.18
OTU_78	0.029156	0.035072	0.17
OTU_144	0.029096	0.034558	0.167
OTU_431	0.028934	0.036975	0.206
OTU_449	0.028732	0.035226	0.176
OTU_14770	0.02867	0.035001	0.176
OTU_19203	0.02848	0.035416	0.183
OTU_25769	0.028359	0.035379	0.183
OTU_6387	0.027998	0.035118	0.186
OTU_25565	0.026914	0.034456	0.186
OTU_22739	0.026489	0.033662	0.177
OTU_359	0.02598	0.034411	0.196
OTU_158	0.025588	0.033985	0.197
OTU_22561	0.025551	0.03643	0.228
OTU_576	0.0251	0.038654	0.264
OTU_806	0.025089	0.033179	0.19
OTU_23684	0.025017	0.03553	0.223
OTU_7972	0.024724	0.031614	0.172
OTU_20309	0.024506	0.031449	0.172
OTU_6105	0.024463	0.035585	0.228
OTU_27519	0.024401	0.034915	0.22
OTU_327	0.024271	0.032387	0.19
OTU_4021	0.024153	0.033234	0.2
OTU_186	0.023805	0.034056	0.214
OTU_23	0.02324	0.03381	0.219
OTU_204	0.021699	0.032986	0.225
OTU_25514	0.021474	0.034005	0.24
OTU_12240	0.02012	0.03605	0.283
OTU_14729	0.019723	0.034981	0.275
OTU_330	0.019489	0.035474	0.284
OTU_19171	0.019478	0.034355	0.269
OTU_2641	0.01925	0.033521	0.263
OTU_13737	0.019142	0.032352	0.249
OTU_24978	0.01912	0.034791	0.278
OTU_102	0.019009	0.031602	0.242
OTU_383	0.018536	0.039189	0.337
OTU_492	0.018185	0.03448	0.288
OTU_2690	0.017238	0.03176	0.267
OTU_5415	0.016998	0.035432	0.312
OTU_554	0.015994	0.031439	0.281
OTU_157	0.015721	0.035628	0.331
OTU_22937	0.014259	0.031458	0.305
OTU_27709	0.014027	0.032253	0.316
OTU_489	0.013672	0.03206	0.318
OTU_415	0.013067	0.031053	0.318
OTU_205	0.012811	0.033703	0.346
OTU_5835	0.012774	0.033708	0.346
OTU_84	0.012547	0.03025	0.316
OTU_28010	0.012369	0.031211	0.329
OTU_232	0.012293	0.033329	0.348
OTU_6508	0.010997	0.032109	0.356
OTU_978	0.01081	0.032769	0.364
OTU_1001	0.010614	0.032513	0.364
OTU_25053	0.010404	0.035823	0.392
OTU_28808	0.009789	0.03465	0.391
OTU_14036	0.009744	0.031782	0.37
OTU_15871	0.009435	0.032212	0.378
OTU_26384	0.009148	0.034187	0.395
OTU_3689	0.007655	0.031819	0.399
OTU_21325	0.00736	0.032207	0.406
OTU_23572	0.006656	0.032023	0.414
OTU_14657	0.005378	0.032016	0.431
OTU_263	0.005262	0.029382	0.421
OTU_1817	0.005227	0.032969	0.437
OTU_6151	0.004359	0.032164	0.445
OTU_7401	0.00385	0.032543	0.453
OTU_428	0.003548	0.031331	0.453
OTU_191	0.003494	0.028405	0.445
OTU_24147	0.001964	0.032996	0.477
OTU_268	0.001739	0.029634	0.475
OTU_26482	0.001047	0.030451	0.486
OTU_139	1e-06	0.03359	0.5
OTU_15	1e-06	0.033653	0.5
OTU_15881	1e-06	0.034369	0.5
OTU_16940	1e-06	0.033072	0.5
OTU_17158	1e-06	0.030363	0.5
OTU_173	1e-06	0.032191	0.5
OTU_1826	1e-06	0.036671	0.5
OTU_18464	1e-06	0.034031	0.5
OTU_19408	1e-06	0.033924	0.5
OTU_213	1e-06	0.030807	0.5
OTU_21934	1e-06	0.033521	0.5
OTU_22161	1e-06	0.029813	0.5
OTU_22377	1e-06	0.032663	0.5
OTU_23581	1e-06	0.033483	0.5
OTU_27381	1e-06	0.03226	0.5
OTU_2789	1e-06	0.032726	0.5
OTU_312	1e-06	0.033651	0.5
OTU_3226	1e-06	0.035566	0.5
OTU_354	1e-06	0.036117	0.5
OTU_405	1e-06	0.033116	0.5
OTU_435	1e-06	0.031369	0.5
OTU_4458	1e-06	0.028285	0.5
OTU_500	1e-06	0.036415	0.5
OTU_6383	1e-06	0.029989	0.5
OTU_6556	1e-06	0.031795	0.5
