# Supplementary material for: GWAS, MWAS and mGWAS provide insights into precision agriculture based on genotype-dependent microbial effects in foxtail millet
Source: Nat Commun. 2022 Oct 7;13:5913. doi: 10.1038/s41467-022-33238-4 (PMC9546826; doi:10.1038/s41467-022-33238-4)
Supplement: Supplementary file 13 — Supplementary Data 9 [file 41467_2022_33238_MOESM13_ESM.xlsx]

## Sheet: Supplementary Data 9
SNP-associated OTUs(838)	SNP site	Beta estimate	Adjusted P-value	Marker OTUs（219）	Hubs (90)	Gene with siginificant SNP loci	Gene Function	Item	Taxonomy
OTU_472	3:4780643	-0.179503	1.07768e-05	✓	non-hub OTU	Millet_GLEAN_10032430	BGLU12	Abiotic stress response	k__Bacteria; p__Proteobacteria; c__Betaproteobacteria; o__Burkholderiales; f__Burkholderiales_incertae_sedis; g__Tepidimonas
OTU_14835	5:13402889	0.630895	8.49357e-06		non-hub OTU	Millet_GLEAN_10034902	bHLH106	Abiotic stress response	k__Bacteria; p__Proteobacteria; c__Betaproteobacteria; o__Nitrosomonadales; f__Nitrosomonadaceae; g__Nitrosospira
OTU_110	8:26733214	0.673139	1.62298e-05		hub OTU	Millet_GLEAN_10012106	C2H2 Zinc Finger Proteins	Abiotic stress response	k__Bacteria; p__Proteobacteria; c__Betaproteobacteria; o__Burkholderiales; f__; g__
OTU_76	1:1723113	0.239841	2.71526e-06		non-hub OTU	Millet_GLEAN_10033140	Ca2+/H+ antiporter	Abiotic stress response	k__Bacteria; p__Bacteroidetes; c__Sphingobacteriia; o__Sphingobacteriales; f__; g__
OTU_113	3:45986179	0.651341	1.36987e-05		non-hub OTU	Millet_GLEAN_10030154	Cation/H+ exchanger	Abiotic stress response	k__Bacteria; p__Firmicutes; c__Bacilli; o__Bacillales; f__Paenibacillaceae 1; g__Paenibacillus
OTU_110	6:36316694	0.224821	7.13796e-06		hub OTU	Millet_GLEAN_10024078	GsSRK	Abiotic stress response	k__Bacteria; p__Proteobacteria; c__Betaproteobacteria; o__Burkholderiales; f__; g__
OTU_11212	7:30476957	0.536084	2.09653e-05		non-hub OTU	Millet_GLEAN_10018182	GsSRK	Abiotic stress response	k__Bacteria; p__Actinobacteria; c__Actinobacteria; o__Actinomycetales; f__Pseudonocardiaceae; g__Actinosynnema
OTU_533	3:41945985	0.725449	2.02825e-05	✓	non-hub OTU	Millet_GLEAN_10015464	HHP	Abiotic stress response	k__Bacteria; p__Bacteroidetes; c__Sphingobacteriia; o__Sphingobacteriales; f__Sphingobacteriaceae; g__Solitalea
OTU_115	3:41945985	0.767017	1.32688e-05		non-hub OTU	Millet_GLEAN_10015464	HHP	Abiotic stress response	k__Bacteria; p__Proteobacteria; c__Alphaproteobacteria; o__Sphingomonadales; f__Sphingomonadaceae; g__Sphingomonas
OTU_216	5:7481614	-0.374877	2.29506e-06		hub OTU	Millet_GLEAN_10022456	LRK10L-1.2	Abiotic stress response	k__Bacteria; p__Proteobacteria; c__Alphaproteobacteria; o__Rhizobiales; f__; g__
OTU_216	5:7546938	-0.341101	3.15383e-06		hub OTU	Millet_GLEAN_10022461	LRK10L-1.2	Abiotic stress response	k__Bacteria; p__Proteobacteria; c__Alphaproteobacteria; o__Rhizobiales; f__; g__
OTU_25561	5:7481614	-0.345066	2.19817e-05		hub OTU	Millet_GLEAN_10022456	LRK10L-1.2	Abiotic stress response	k__Bacteria; p__Proteobacteria; c__Alphaproteobacteria; o__Rhizobiales; f__Phyllobacteriaceae; g__
OTU_11941	3:47232273	0.397759	1.78372e-05		non-hub OTU	Millet_GLEAN_10011694	plasma membrane ATPase 1	Abiotic stress response	k__Bacteria; p__Proteobacteria; c__Betaproteobacteria; o__Burkholderiales; f__Burkholderiales_incertae_sedis; g__
OTU_1482	5:36064247	-0.224914	1.15082e-05		non-hub OTU	Millet_GLEAN_10002809	RGGA	Abiotic stress response	k__Bacteria; p__; c__; o__; f__; g__
OTU_261	2:44336318	-0.426971	1.1229e-05		non-hub OTU	Millet_GLEAN_10021275	SKD1	Abiotic stress response	k__Bacteria; p__Actinobacteria; c__Actinobacteria; o__Actinomycetales; f__Microbacteriaceae; g__
OTU_5219	7:19251044	-0.220825	3.92671e-06	✓	non-hub OTU	Millet_GLEAN_10033696	acetyltransferase	Growth and development process	k__Bacteria; p__Proteobacteria; c__Deltaproteobacteria; o__Myxococcales; f__Polyangiaceae; g__Byssovorax
OTU_19853	7:19251044	0.213286	1.94699e-05		non-hub OTU	Millet_GLEAN_10033696	acetyltransferase	Growth and development process	k__Bacteria; p__Actinobacteria; c__Actinobacteria; o__Actinomycetales; f__Micrococcaceae; g__Arthrobacter
OTU_22191	2:21132039	0.647613	1.79316e-05		non-hub OTU	Millet_GLEAN_10015990	alanyl-tRNA synthetase	Growth and development process	k__Bacteria; p__Actinobacteria; c__Actinobacteria; o__Actinomycetales; f__Pseudonocardiaceae; g__Actinosynnema
OTU_22739	7:33092732	0.561739	7.3e-06		non-hub OTU	Millet_GLEAN_10000750	CHLI	Growth and development process	k__Bacteria; p__Actinobacteria; c__Actinobacteria; o__Actinomycetales; f__Mycobacteriaceae; g__Mycobacterium
OTU_19203	1:36875584	-0.178181	9.83574e-06		non-hub OTU	Millet_GLEAN_10032616	CIP8	Growth and development process	k__Bacteria; p__Firmicutes; c__Clostridia; o__; f__; g__
OTU_415	8:36548367	0.28477	8.76858e-06		non-hub OTU	Millet_GLEAN_10006303	CKIs	Growth and development process	k__Bacteria; p__Proteobacteria; c__Deltaproteobacteria; o__Myxococcales; f__Polyangiaceae; g__Byssovorax
OTU_11342	4:36881016	0.17036	2.12933e-05	✓	non-hub OTU	Millet_GLEAN_10030452	CRKs	Growth and development process	k__Bacteria; p__Proteobacteria; c__Betaproteobacteria; o__Burkholderiales; f__Comamonadaceae; g__
OTU_18001	8:40051661	0.696465	1.51094e-05	✓	non-hub OTU	Millet_GLEAN_10008968	CRKs	Growth and development process	k__Bacteria; p__Proteobacteria; c__Alphaproteobacteria; o__Sphingomonadales; f__Sphingomonadaceae; g__Sphingomonas
OTU_9567	4:36879380	0.186694	8.32599e-06	✓	non-hub OTU	Millet_GLEAN_10030452	CRKs	Growth and development process	k__Bacteria; p__Proteobacteria; c__Gammaproteobacteria; o__Pseudomonadales; f__Pseudomonadaceae; g__Rhizobacter
OTU_12084	8:40051661	0.689192	1.8486e-05		non-hub OTU	Millet_GLEAN_10008968	CRKs	Growth and development process	k__Bacteria; p__Proteobacteria; c__Gammaproteobacteria; o__Xanthomonadales; f__Xanthomonadaceae; g__Lysobacter
OTU_21963	3:42610676	0.412333	5.52595e-06		non-hub OTU	Millet_GLEAN_10007055	Cyclin	Growth and development process	k__Bacteria; p__Actinobacteria; c__Actinobacteria; o__Actinomycetales; f__Microbacteriaceae; g__Microbacterium
OTU_96	3:45466318	0.17936	1.12826e-06	✓	hub OTU	Millet_GLEAN_10030215	Cyclin-like F-box	Growth and development process	k__Bacteria; p__Actinobacteria; c__Actinobacteria; o__Solirubrobacterales; f__; g__
OTU_16754	3:45466318	0.160337	5.59433e-06	✓	non-hub OTU	Millet_GLEAN_10030215	Cyclin-like F-box	Growth and development process	k__Bacteria; p__; c__; o__; f__; g__
OTU_20216	2:5674042	0.699752	1.12336e-05	✓	non-hub OTU	Millet_GLEAN_10013083	Cyclin-like F-box	Growth and development process	k__Bacteria; p__Firmicutes; c__Bacilli; o__Bacillales; f__Bacillaceae 1; g__Bacillus
OTU_23110	2:1564237	0.424445	1.13368e-05	✓	non-hub OTU	Millet_GLEAN_10003305	Cyclin-like F-box	Growth and development process	k__Bacteria; p__Proteobacteria; c__Betaproteobacteria; o__Burkholderiales; f__Comamonadaceae; g__
OTU_5219	3:45466318	0.177259	1.71314e-06	✓	non-hub OTU	Millet_GLEAN_10030215	Cyclin-like F-box	Growth and development process	k__Bacteria; p__Proteobacteria; c__Deltaproteobacteria; o__Myxococcales; f__Polyangiaceae; g__Byssovorax
OTU_15496	2:5714202	0.591076	1.17808e-05		non-hub OTU	Millet_GLEAN_10013088	Cyclin-like F-box	Growth and development process	k__Bacteria; p__Firmicutes; c__Bacilli; o__Bacillales; f__Bacillaceae 1; g__Bacillus
OTU_19215	2:6645950	0.515462	7.30411e-06		non-hub OTU	Millet_GLEAN_10008173	Cyclin-like F-box	Growth and development process	k__Bacteria; p__Proteobacteria; c__Betaproteobacteria; o__Burkholderiales; f__Comamonadaceae; g__
OTU_19241	7:29627151	-0.274277	1.32135e-05		non-hub OTU	Millet_GLEAN_10037398	Cyclin-like F-box	Growth and development process	k__Bacteria; p__Firmicutes; c__Bacilli; o__Bacillales; f__Bacillaceae 1; g__
OTU_21963	2:983486	-0.247254	5.02021e-06		non-hub OTU	Millet_GLEAN_10020724	Cyclin-like F-box	Growth and development process	k__Bacteria; p__Actinobacteria; c__Actinobacteria; o__Actinomycetales; f__Microbacteriaceae; g__Microbacterium
OTU_22041	7:29627151	-0.300418	1.08915e-05		non-hub OTU	Millet_GLEAN_10037398	Cyclin-like F-box	Growth and development process	k__Bacteria; p__Firmicutes; c__Bacilli; o__Bacillales; f__Bacillaceae 1; g__Falsibacillus
OTU_22168	2:5674042	0.74022	1.4614e-06		non-hub OTU	Millet_GLEAN_10013083	Cyclin-like F-box	Growth and development process	k__Bacteria; p__Firmicutes; c__Bacilli; o__Bacillales; f__Bacillaceae 1; g__Bacillus
OTU_22191	8:39687457	-0.782896	2.20458e-06		non-hub OTU	Millet_GLEAN_10007726	Cyclin-like F-box	Growth and development process	k__Bacteria; p__Actinobacteria; c__Actinobacteria; o__Actinomycetales; f__Pseudonocardiaceae; g__Actinosynnema
OTU_2618	2:5714554	0.452667	1.76034e-05		non-hub OTU	Millet_GLEAN_10013088	Cyclin-like F-box	Growth and development process	k__Bacteria; p__Proteobacteria; c__Gammaproteobacteria; o__; f__; g__
OTU_26351	2:5714202	0.593838	1.35328e-05		non-hub OTU	Millet_GLEAN_10013088	Cyclin-like F-box	Growth and development process	k__Bacteria; p__Firmicutes; c__Bacilli; o__Bacillales; f__; g__
OTU_28043	2:5714202	0.620912	8.38596e-06		non-hub OTU	Millet_GLEAN_10013088	Cyclin-like F-box	Growth and development process	k__Bacteria; p__Firmicutes; c__Bacilli; o__Bacillales; f__Bacillaceae 1; g__
OTU_9210	2:5714202	0.590283	2.04007e-05		non-hub OTU	Millet_GLEAN_10013088	Cyclin-like F-box	Growth and development process	k__Bacteria; p__Firmicutes; c__Bacilli; o__Bacillales; f__; g__
OTU_1874	8:7184698	0.748393	1.92651e-05		non-hub OTU	Millet_GLEAN_10019720	cystatin-C	Growth and development process	k__Bacteria; p__Bacteroidetes; c__Bacteroidetes_incertae_sedis; o__Ohtaekwangia; f__Ohtaekwangia; g__Ohtaekwangia
OTU_373	9:49561021	0.835796	6.44484e-06		non-hub OTU	Millet_GLEAN_10016565	DnaJ	Growth and development process	k__Bacteria; p__Bacteroidetes; c__Bacteroidetes_incertae_sedis; o__Ohtaekwangia; f__Ohtaekwangia; g__Ohtaekwangia
OTU_1061	5:29032846	0.218414	1.91774e-05	✓	non-hub OTU	Millet_GLEAN_10035238	DNMT2	Growth and development process	k__Bacteria; p__Proteobacteria; c__Betaproteobacteria; o__Burkholderiales; f__Burkholderiales_incertae_sedis; g__Aquabacterium
OTU_1325	7:22941400	0.16547	2.14328e-05	✓	hub OTU	Millet_GLEAN_10029566	DUF642	Growth and development process	k__Bacteria; p__Proteobacteria; c__Deltaproteobacteria; o__Myxococcales; f__Haliangiaceae; g__Haliangium
OTU_25433	7:22937593	0.174479	1.79365e-05		hub OTU	Millet_GLEAN_10029567	DUF642	Growth and development process	k__Bacteria; p__Acidobacteria; c__Acidobacteria_Gp6; o__Gp6; f__Gp6; g__Gp6
OTU_25433	7:22941400	0.172875	2.0718e-05		hub OTU	Millet_GLEAN_10029566	DUF642	Growth and development process	k__Bacteria; p__Acidobacteria; c__Acidobacteria_Gp6; o__Gp6; f__Gp6; g__Gp6
OTU_20590	7:22937651	0.17145	1.34993e-05	✓	non-hub OTU	Millet_GLEAN_10029567	DUF642	Growth and development process	k__Bacteria; p__Acidobacteria; c__Acidobacteria_Gp6; o__Gp6; f__Gp6; g__Gp6
OTU_17917	7:22937593	0.168479	1.77429e-05		non-hub OTU	Millet_GLEAN_10029567	DUF642	Growth and development process	k__Bacteria; p__Acidobacteria; c__Acidobacteria_Gp6; o__Gp6; f__Gp6; g__Gp6
OTU_17917	7:22941400	0.16634	2.19807e-05		non-hub OTU	Millet_GLEAN_10029566	DUF642	Growth and development process	k__Bacteria; p__Acidobacteria; c__Acidobacteria_Gp6; o__Gp6; f__Gp6; g__Gp6
OTU_549	2:5314029	0.389673	5.75712e-06		non-hub OTU	Millet_GLEAN_10015692	E3 ubiquitin-protein ligase DRIP	Growth and development process	k__Bacteria; p__Bacteroidetes; c__Sphingobacteriia; o__Sphingobacteriales; f__Chitinophagaceae; g__Chitinophaga
OTU_22892	1:8562960	0.689182	1.48418e-05		non-hub OTU	Millet_GLEAN_10025221	EFR3	Growth and development process	k__Bacteria; p__Actinobacteria; c__Actinobacteria; o__Actinomycetales; f__Pseudonocardiaceae; g__
OTU_19700	7:6281443	0.90712	1.01269e-05		hub OTU	Millet_GLEAN_10002626	eIF3	Growth and development process	k__Bacteria; p__Actinobacteria; c__Actinobacteria; o__Solirubrobacterales; f__Solirubrobacteraceae; g__Solirubrobacter
OTU_196	6:17999798	0.91098	1.77584e-05	✓	non-hub OTU	Millet_GLEAN_10031491	eIF3	Growth and development process	k__Bacteria; p__Bacteroidetes; c__Sphingobacteriia; o__Sphingobacteriales; f__Chitinophagaceae; g__Lacibacter
OTU_1561	6:17998463	0.845698	1.81225e-05		non-hub OTU	Millet_GLEAN_10031491	eIF3	Growth and development process	k__Bacteria; p__Actinobacteria; c__Actinobacteria; o__Actinomycetales; f__Nocardioidaceae; g__Nocardioides
OTU_1837	6:17998463	0.845202	1.99477e-05		non-hub OTU	Millet_GLEAN_10031491	eIF3	Growth and development process	k__Bacteria; p__Proteobacteria; c__Alphaproteobacteria; o__Rhizobiales; f__Rhizobiaceae; g__Rhizobium
OTU_23110	3:42220221	0.198996	1.47051e-05	✓	non-hub OTU	Millet_GLEAN_10015499	EIF5B	Growth and development process	k__Bacteria; p__Proteobacteria; c__Betaproteobacteria; o__Burkholderiales; f__Comamonadaceae; g__
OTU_22993	3:42219675	0.221248	3.69645e-06		non-hub OTU	Millet_GLEAN_10015499	EIF5B	Growth and development process	k__Bacteria; p__Actinobacteria; c__Actinobacteria; o__Actinomycetales; f__; g__
OTU_28824	3:19480007	0.208489	9.55734e-06		non-hub OTU	Millet_GLEAN_10028118	EMB8	Growth and development process	k__Bacteria; p__Planctomycetes; c__Planctomycetia; o__Planctomycetales; f__Planctomycetaceae; g__Blastopirellula
OTU_10146	7:29989845	0.287488	2.06342e-05	✓	hub OTU	Millet_GLEAN_10037457	Exonuclease	Growth and development process	k__Bacteria; p__Proteobacteria; c__Gammaproteobacteria; o__Xanthomonadales; f__Xanthomonadaceae; g__
OTU_10869	1:814261	-0.188046	1.16889e-05		non-hub OTU	Millet_GLEAN_10033239	expansin	Growth and development process	k__Bacteria; p__Actinobacteria; c__Actinobacteria; o__Actinomycetales; f__Micromonosporaceae; g__
OTU_2542	6:453590	0.207838	1.15167e-05		non-hub OTU	Millet_GLEAN_10016707	FAS2	Growth and development process	k__Bacteria; p__Bacteroidetes; c__Bacteroidetes_incertae_sedis; o__Ohtaekwangia; f__Ohtaekwangia; g__Ohtaekwangia
OTU_20156	7:19247514	-0.209069	1.02025e-05	✓	non-hub OTU	Millet_GLEAN_10033695	F-box protein 7	Growth and development process	k__Bacteria; p__Proteobacteria; c__Alphaproteobacteria; o__Rhizobiales; f__Phyllobacteriaceae; g__Mesorhizobium
OTU_22257	7:19247514	-0.25455	1.19295e-07	✓	non-hub OTU	Millet_GLEAN_10033695	F-box protein 7	Growth and development process	k__Bacteria; p__Actinobacteria; c__Actinobacteria; o__Actinomycetales; f__Pseudonocardiaceae; g__Amycolatopsis
OTU_5219	7:19247514	-0.223357	2.80337e-06	✓	non-hub OTU	Millet_GLEAN_10033695	F-box protein 7	Growth and development process	k__Bacteria; p__Proteobacteria; c__Deltaproteobacteria; o__Myxococcales; f__Polyangiaceae; g__Byssovorax
OTU_6431	7:19247514	-0.232626	6.42188e-07	✓	non-hub OTU	Millet_GLEAN_10033695	F-box protein 7	Growth and development process	k__Bacteria; p__; c__; o__; f__; g__
OTU_220	7:19247514	-0.200605	9.74511e-06		non-hub OTU	Millet_GLEAN_10033695	F-box protein 7	Growth and development process	k__Bacteria; p__Proteobacteria; c__Gammaproteobacteria; o__Xanthomonadales; f__Xanthomonadaceae; g__Panacagrimonas
OTU_5	7:19247514	0.211358	1.47126e-05		non-hub OTU	Millet_GLEAN_10033695	F-box protein 7	Growth and development process	k__Bacteria; p__Actinobacteria; c__Actinobacteria; o__Actinomycetales; f__Micrococcaceae; g__Arthrobacter
OTU_1482	4:6326686	-0.219913	1.65999e-05		non-hub OTU	Millet_GLEAN_10001818	FUT1	Growth and development process	k__Bacteria; p__; c__; o__; f__; g__
OTU_205	5:34967881	0.164262	2.1613e-05	✓	non-hub OTU	Millet_GLEAN_10019842	gatA	Growth and development process	k__Bacteria; p__Acidobacteria; c__Acidobacteria_Gp10; o__Gp10; f__Gp10; g__Gp10
OTU_86	3:5010197	-0.447415	1.57901e-05		hub OTU	Millet_GLEAN_10032461	GDSL esterase/lipase	Growth and development process	k__Bacteria; p__Actinobacteria; c__Actinobacteria; o__Actinomycetales; f__Geodermatophilaceae; g__Blastococcus
OTU_2481	3:5034875	0.217531	1.71712e-06		non-hub OTU	Millet_GLEAN_10032464	GDSL esterase/lipase	Growth and development process	k__Archaea; p__Thaumarchaeota; c__Nitrososphaerales; o__Nitrososphaerales; f__Nitrososphaeraceae; g__Nitrososphaera
OTU_268	4:39548575	0.278709	1.15618e-05		non-hub OTU	Millet_GLEAN_10022303	GDSL esterase/lipase	Growth and development process	k__Bacteria; p__Actinobacteria; c__Actinobacteria; o__Actinomycetales; f__Thermomonosporaceae; g__Actinocorallia
OTU_25514	2:46123650	0.208879	1.77917e-05		non-hub OTU	Millet_GLEAN_10020232	GSNOR	Growth and development process	k__Bacteria; p__Actinobacteria; c__Actinobacteria; o__Actinomycetales; f__Pseudonocardiaceae; g__
OTU_450	4:9044656	0.418445	9.38999e-06		non-hub OTU	Millet_GLEAN_10008156	HD3A	Growth and development process	k__Bacteria; p__Bacteroidetes; c__; o__; f__; g__
OTU_253	6:8323924	1.01081	1.89584e-06		non-hub OTU	Millet_GLEAN_10013037	HSL1	Growth and development process	k__Bacteria; p__Proteobacteria; c__Alphaproteobacteria; o__Rhodospirillales; f__Rhodospirillaceae; g__Dongia
OTU_23759	2:31638979	0.349957	2.1364e-05		non-hub OTU	Millet_GLEAN_10036959	HSP70	Growth and development process	k__Bacteria; p__Proteobacteria; c__Gammaproteobacteria; o__Xanthomonadales; f__Sinobacteraceae; g__Steroidobacter
OTU_452	2:49402484	0.76112	1.55003e-05	✓	non-hub OTU	Millet_GLEAN_10009988	HSP70-2	Growth and development process	k__Bacteria; p__Actinobacteria; c__Actinobacteria; o__; f__; g__
OTU_7401	6:33718872	0.279827	1.98596e-05		non-hub OTU	Millet_GLEAN_10017197	lipoxygenase	Growth and development process	k__Bacteria; p__Bacteroidetes; c__Sphingobacteriia; o__Sphingobacteriales; f__Chitinophagaceae; g__
OTU_19788	1:29866335	0.457319	1.98986e-05		non-hub OTU	Millet_GLEAN_10035637	Maf1 regulator	Growth and development process	k__Bacteria; p__Actinobacteria; c__Actinobacteria; o__Actinomycetales; f__Pseudonocardiaceae; g__Actinosynnema
OTU_22730	8:4677926	0.706337	3.6854e-07		non-hub OTU	Millet_GLEAN_10028392	NAM	Growth and development process	k__Bacteria; p__Bacteroidetes; c__Sphingobacteriia; o__Sphingobacteriales; f__Chitinophagaceae; g__Niastella
OTU_2734	8:4677926	0.622493	5.94264e-06		non-hub OTU	Millet_GLEAN_10028392	NAM	Growth and development process	k__Bacteria; p__Bacteroidetes; c__Sphingobacteriia; o__Sphingobacteriales; f__Chitinophagaceae; g__Chitinophaga
OTU_28808	8:4677926	0.627776	5.23876e-06		non-hub OTU	Millet_GLEAN_10028392	NAM	Growth and development process	k__Bacteria; p__Proteobacteria; c__Betaproteobacteria; o__Burkholderiales; f__Oxalobacteraceae; g__Duganella
OTU_28910	8:4677926	0.687183	2.25475e-06		non-hub OTU	Millet_GLEAN_10028392	NAM	Growth and development process	k__Bacteria; p__Bacteroidetes; c__Sphingobacteriia; o__Sphingobacteriales; f__Chitinophagaceae; g__Niastella
OTU_9995	2:4550294	0.211948	5.3309e-06		non-hub OTU	Millet_GLEAN_10015769	NEK3	Growth and development process	k__Bacteria; p__Firmicutes; c__Bacilli; o__Bacillales; f__Bacillaceae 1; g__Bacillus
OTU_2628	9:18338059	0.647641	2.17588e-05		non-hub OTU	Millet_GLEAN_10010295	NPGR2	Growth and development process	k__Bacteria; p__Proteobacteria; c__Alphaproteobacteria; o__Rhizobiales; f__Phyllobacteriaceae; g__
OTU_19788	2:1043644	0.771993	7.43579e-06		non-hub OTU	Millet_GLEAN_10020730	p24delta9	Growth and development process	k__Bacteria; p__Actinobacteria; c__Actinobacteria; o__Actinomycetales; f__Pseudonocardiaceae; g__Actinosynnema
OTU_1527	8:36562297	0.508872	1.59316e-05		non-hub OTU	Millet_GLEAN_10006305	PAH2	Growth and development process	k__Bacteria; p__Proteobacteria; c__Deltaproteobacteria; o__Myxococcales; f__Polyangiaceae; g__Sorangium
OTU_22329	4:2201598	0.968109	1.31312e-05	✓	hub OTU	Millet_GLEAN_10004546	Pectate lyase	Growth and development process	k__Bacteria; p__Acidobacteria; c__Acidobacteria_Gp6; o__Gp6; f__Gp6; g__Gp6
OTU_24870	4:2201598	0.995561	1.28101e-05	✓	hub OTU	Millet_GLEAN_10004546	Pectate lyase	Growth and development process	k__Bacteria; p__Acidobacteria; c__Acidobacteria_Gp6; o__Gp6; f__Gp6; g__Gp6
OTU_28080	4:2201598	1.00073	9.99858e-06	✓	hub OTU	Millet_GLEAN_10004546	Pectate lyase	Growth and development process	k__Bacteria; p__Acidobacteria; c__Acidobacteria_Gp6; o__Gp6; f__Gp6; g__Gp6
OTU_25	4:2201598	1.00305	1.18585e-05	✓	non-hub OTU	Millet_GLEAN_10004546	Pectate lyase	Growth and development process	k__Bacteria; p__Acidobacteria; c__Acidobacteria_Gp4; o__Gp4; f__Gp4; g__Gp4
OTU_27771	4:2201598	0.982425	9.73747e-06		non-hub OTU	Millet_GLEAN_10004546	Pectate lyase	Growth and development process	k__Bacteria; p__Acidobacteria; c__Acidobacteria_Gp6; o__Gp6; f__Gp6; g__Gp6
OTU_10146	1:21809994	0.753932	5.9717e-06	✓	hub OTU	Millet_GLEAN_10035519	PPR	Growth and development process	k__Bacteria; p__Proteobacteria; c__Gammaproteobacteria; o__Xanthomonadales; f__Xanthomonadaceae; g__
OTU_154	1:21809994	0.717147	1.86725e-05		hub OTU	Millet_GLEAN_10035519	PPR	Growth and development process	k__Bacteria; p__Actinobacteria; c__Actinobacteria; o__Solirubrobacterales; f__Solirubrobacteraceae; g__Solirubrobacter
OTU_22726	1:21809994	0.708516	2.064e-05		hub OTU	Millet_GLEAN_10035519	PPR	Growth and development process	k__Bacteria; p__Proteobacteria; c__Alphaproteobacteria; o__Rhizobiales; f__Hyphomicrobiaceae; g__Devosia
OTU_26564	1:21809994	0.749014	2.34254e-06		hub OTU	Millet_GLEAN_10035519	PPR	Growth and development process	k__Bacteria; p__Actinobacteria; c__Actinobacteria; o__Solirubrobacterales; f__Solirubrobacteraceae; g__Solirubrobacter
OTU_28080	4:1236664	-0.49128	1.396e-05	✓	hub OTU	Millet_GLEAN_10026798	PPR	Growth and development process	k__Bacteria; p__Acidobacteria; c__Acidobacteria_Gp6; o__Gp6; f__Gp6; g__Gp6
OTU_15433	1:21809994	0.74005	7.66222e-06		non-hub OTU	Millet_GLEAN_10035519	PPR	Growth and development process	k__Bacteria; p__Proteobacteria; c__Betaproteobacteria; o__Burkholderiales; f__Comamonadaceae; g__
OTU_22739	2:11023128	0.234909	1.15705e-05		non-hub OTU	Millet_GLEAN_10020821	PPR	Growth and development process	k__Bacteria; p__Actinobacteria; c__Actinobacteria; o__Actinomycetales; f__Mycobacteriaceae; g__Mycobacterium
OTU_6365	4:3473569	0.766113	1.54237e-05		non-hub OTU	Millet_GLEAN_10018545	PPR	Growth and development process	k__Bacteria; p__Bacteroidetes; c__Sphingobacteriia; o__Sphingobacteriales; f__Chitinophagaceae; g__Chitinophaga
OTU_11086	2:42788889	-0.339521	1.0868e-05		non-hub OTU	Millet_GLEAN_10006974	protein Rf1	Growth and development process	k__Bacteria; p__Proteobacteria; c__Alphaproteobacteria; o__Rhizobiales; f__Rhizobiaceae; g__Rhizobium
OTU_22191	7:24512290	-0.787001	4.57861e-06		non-hub OTU	Millet_GLEAN_10004667	psbQ	Growth and development process	k__Bacteria; p__Actinobacteria; c__Actinobacteria; o__Actinomycetales; f__Pseudonocardiaceae; g__Actinosynnema
OTU_2995	7:34333806	-0.268179	1.17435e-05		non-hub OTU	Millet_GLEAN_10001137	PXC1	Growth and development process	k__Bacteria; p__Proteobacteria; c__Gammaproteobacteria; o__Xanthomonadales; f__Xanthomonadaceae; g__Luteimonas
OTU_415	8:42107784	0.589754	8.42434e-06		non-hub OTU	Millet_GLEAN_10000763	RH40	Growth and development process	k__Bacteria; p__Proteobacteria; c__Deltaproteobacteria; o__Myxococcales; f__Polyangiaceae; g__Byssovorax
OTU_75	1:27371687	0.351021	1.80857e-05	✓	non-hub OTU	Millet_GLEAN_10023762	SAC6	Growth and development process	k__Bacteria; p__Verrucomicrobia; c__Opitutae; o__Opitutales; f__Opitutaceae; g__Opitutus
OTU_138	1:27371687	0.359118	1.41431e-05		non-hub OTU	Millet_GLEAN_10023762	SAC6	Growth and development process	k__Bacteria; p__Bacteroidetes; c__Bacteroidetes_incertae_sedis; o__Ohtaekwangia; f__Ohtaekwangia; g__Ohtaekwangia
OTU_2036	2:5905509	0.663406	3.83066e-06		non-hub OTU	Millet_GLEAN_10013113	SHL2	Growth and development process	k__Bacteria; p__Bacteroidetes; c__Sphingobacteriia; o__Sphingobacteriales; f__Saprospiraceae; g__Lewinella
OTU_472	1:10152960	0.359695	4.76957e-06	✓	non-hub OTU	Millet_GLEAN_10001926	STY46	Growth and development process	k__Bacteria; p__Proteobacteria; c__Betaproteobacteria; o__Burkholderiales; f__Burkholderiales_incertae_sedis; g__Tepidimonas
OTU_25445	7:3036915	0.76132	1.9682e-05	✓	hub OTU	Millet_GLEAN_10029385	SUZ12	Growth and development process	k__Bacteria; p__Proteobacteria; c__Betaproteobacteria; o__Burkholderiales; f__Comamonadaceae; g__
OTU_19835	7:3045028	0.633792	1.69569e-05	✓	non-hub OTU	Millet_GLEAN_10029385	SUZ12	Growth and development process	k__Bacteria; p__Firmicutes; c__Bacilli; o__Bacillales; f__Bacillaceae 1; g__
OTU_11252	7:3045028	0.686557	1.47167e-06		non-hub OTU	Millet_GLEAN_10029385	SUZ12	Growth and development process	k__Bacteria; p__Firmicutes; c__Bacilli; o__Bacillales; f__Bacillaceae 1; g__Bacillus
OTU_26812	7:3036915	0.786433	3.78315e-06		non-hub OTU	Millet_GLEAN_10029385	SUZ12	Growth and development process	k__Bacteria; p__Proteobacteria; c__Gammaproteobacteria; o__Xanthomonadales; f__Sinobacteraceae; g__Steroidobacter
OTU_28022	7:3045028	0.662048	1.32166e-05		non-hub OTU	Millet_GLEAN_10029385	SUZ12	Growth and development process	k__Bacteria; p__Firmicutes; c__Bacilli; o__Bacillales; f__Bacillaceae 1; g__Bacillus
OTU_320	7:3036915	0.710076	1.87459e-05		non-hub OTU	Millet_GLEAN_10029385	SUZ12	Growth and development process	k__Bacteria; p__Acidobacteria; c__Acidobacteria_Gp6; o__Gp6; f__Gp6; g__Gp6
OTU_441	7:3045028	0.642181	1.21753e-05		non-hub OTU	Millet_GLEAN_10029385	SUZ12	Growth and development process	k__Bacteria; p__Firmicutes; c__Bacilli; o__Bacillales; f__Bacillaceae 1; g__Bacillus
OTU_472	1:10211434	0.353826	7.53182e-06	✓	non-hub OTU	Millet_GLEAN_10001920	TUA	Growth and development process	k__Bacteria; p__Proteobacteria; c__Betaproteobacteria; o__Burkholderiales; f__Burkholderiales_incertae_sedis; g__Tepidimonas
OTU_21963	3:42646729	0.741037	3.74888e-06		non-hub OTU	Millet_GLEAN_10007048	vacuolar protein sorting-associated protein 26	Growth and development process	k__Bacteria; p__Actinobacteria; c__Actinobacteria; o__Actinomycetales; f__Microbacteriaceae; g__Microbacterium
OTU_110	2:5642650	0.496545	8.23115e-06		hub OTU	Millet_GLEAN_10013078	WAK2	Growth and development process	k__Bacteria; p__Proteobacteria; c__Betaproteobacteria; o__Burkholderiales; f__; g__
OTU_22329	2:5636614	0.457476	1.95036e-05	✓	hub OTU	Millet_GLEAN_10013077	WAK2	Growth and development process	k__Bacteria; p__Acidobacteria; c__Acidobacteria_Gp6; o__Gp6; f__Gp6; g__Gp6
OTU_22329	2:5642650	0.526446	2.95412e-06	✓	hub OTU	Millet_GLEAN_10013078	WAK2	Growth and development process	k__Bacteria; p__Acidobacteria; c__Acidobacteria_Gp6; o__Gp6; f__Gp6; g__Gp6
OTU_24028	2:5642650	0.5387	2.60383e-06	✓	hub OTU	Millet_GLEAN_10013078	WAK2	Growth and development process	k__Bacteria; p__Acidobacteria; c__Acidobacteria_Gp4; o__Gp4; f__Gp4; g__Gp4
OTU_25433	2:5642650	0.514736	5.99081e-06		hub OTU	Millet_GLEAN_10013078	WAK2	Growth and development process	k__Bacteria; p__Acidobacteria; c__Acidobacteria_Gp6; o__Gp6; f__Gp6; g__Gp6
OTU_25449	2:5642650	0.54476	2.55524e-06		hub OTU	Millet_GLEAN_10013078	WAK2	Growth and development process	k__Bacteria; p__Acidobacteria; c__Acidobacteria_Gp6; o__Gp6; f__Gp6; g__Gp6
OTU_51	2:5642650	0.491281	1.88358e-05	✓	hub OTU	Millet_GLEAN_10013078	WAK2	Growth and development process	k__Bacteria; p__Acidobacteria; c__Acidobacteria_Gp6; o__Gp6; f__Gp6; g__Gp6
OTU_64	2:5642650	0.500789	1.42151e-05		hub OTU	Millet_GLEAN_10013078	WAK2	Growth and development process	k__Bacteria; p__Acidobacteria; c__Acidobacteria_Gp3; o__Gp3; f__Gp3; g__Gp3
OTU_643	2:5636614	0.580774	2.06954e-08		hub OTU	Millet_GLEAN_10013077	WAK2	Growth and development process	k__Bacteria; p__Acidobacteria; c__Acidobacteria_Gp7; o__Gp7; f__Gp7; g__Gp7
OTU_643	2:5642650	0.653962	1.81664e-09		hub OTU	Millet_GLEAN_10013078	WAK2	Growth and development process	k__Bacteria; p__Acidobacteria; c__Acidobacteria_Gp7; o__Gp7; f__Gp7; g__Gp7
OTU_79	2:5642650	0.48148	1.894e-05	✓	non-hub OTU	Millet_GLEAN_10013078	WAK2	Growth and development process	k__Bacteria; p__Bacteroidetes; c__Sphingobacteriia; o__Sphingobacteriales; f__Chitinophagaceae; g__
OTU_9000	2:5642650	0.539241	2.02689e-06	✓	non-hub OTU	Millet_GLEAN_10013078	WAK2	Growth and development process	k__Bacteria; p__Acidobacteria; c__Acidobacteria_Gp6; o__Gp6; f__Gp6; g__Gp6
OTU_11652	2:5636614	0.495642	4.52591e-06		non-hub OTU	Millet_GLEAN_10013077	WAK2	Growth and development process	k__Bacteria; p__Acidobacteria; c__Acidobacteria_Gp4; o__Gp4; f__Gp4; g__Gp4
OTU_11652	2:5642650	0.583499	2.78909e-07		non-hub OTU	Millet_GLEAN_10013078	WAK2	Growth and development process	k__Bacteria; p__Acidobacteria; c__Acidobacteria_Gp4; o__Gp4; f__Gp4; g__Gp4
OTU_1358	2:5642650	0.529376	3.41789e-06		non-hub OTU	Millet_GLEAN_10013078	WAK2	Growth and development process	k__Bacteria; p__Acidobacteria; c__Acidobacteria_Gp4; o__Gp4; f__Gp4; g__Gp4
OTU_1571	2:5636614	0.483192	1.93345e-06		non-hub OTU	Millet_GLEAN_10013077	WAK2	Growth and development process	k__Bacteria; p__Acidobacteria; c__Acidobacteria_Gp4; o__Gp4; f__Gp4; g__Gp4
OTU_1571	2:5642650	0.544674	3.1213e-07		non-hub OTU	Millet_GLEAN_10013078	WAK2	Growth and development process	k__Bacteria; p__Acidobacteria; c__Acidobacteria_Gp4; o__Gp4; f__Gp4; g__Gp4
OTU_2036	2:5642655	0.460323	1.74495e-05		non-hub OTU	Millet_GLEAN_10013078	WAK2	Growth and development process	k__Bacteria; p__Bacteroidetes; c__Sphingobacteriia; o__Sphingobacteriales; f__Saprospiraceae; g__Lewinella
OTU_23384	2:5642650	0.485008	1.34921e-05		non-hub OTU	Millet_GLEAN_10013078	WAK2	Growth and development process	k__Bacteria; p__Acidobacteria; c__Acidobacteria_Gp6; o__Gp6; f__Gp6; g__Gp6
OTU_25415	2:5636614	0.439292	1.46652e-05		non-hub OTU	Millet_GLEAN_10013077	WAK2	Growth and development process	k__Bacteria; p__Acidobacteria; c__Acidobacteria_Gp4; o__Gp4; f__Gp4; g__Gp4
OTU_25415	2:5642650	0.504577	2.03968e-06		non-hub OTU	Millet_GLEAN_10013078	WAK2	Growth and development process	k__Bacteria; p__Acidobacteria; c__Acidobacteria_Gp4; o__Gp4; f__Gp4; g__Gp4
OTU_269	2:5642650	0.496557	5.70379e-06		non-hub OTU	Millet_GLEAN_10013078	WAK2	Growth and development process	k__Bacteria; p__Bacteroidetes; c__Sphingobacteriia; o__Sphingobacteriales; f__Chitinophagaceae; g__
OTU_27636	2:5636614	0.444134	1.11262e-05		non-hub OTU	Millet_GLEAN_10013077	WAK2	Growth and development process	k__Bacteria; p__Proteobacteria; c__Alphaproteobacteria; o__Rhizobiales; f__Rhizobiaceae; g__
OTU_27636	2:5642650	0.474484	8.09281e-06		non-hub OTU	Millet_GLEAN_10013078	WAK2	Growth and development process	k__Bacteria; p__Proteobacteria; c__Alphaproteobacteria; o__Rhizobiales; f__Rhizobiaceae; g__
OTU_28407	2:5642650	0.474551	1.38693e-05		non-hub OTU	Millet_GLEAN_10013078	WAK2	Growth and development process	k__Bacteria; p__Bacteroidetes; c__Sphingobacteriia; o__Sphingobacteriales; f__Chitinophagaceae; g__Flavisolibacter
OTU_2995	3:6988918	-0.15809	1.66107e-05		non-hub OTU	Millet_GLEAN_10003665	WAK2	Growth and development process	k__Bacteria; p__Proteobacteria; c__Gammaproteobacteria; o__Xanthomonadales; f__Xanthomonadaceae; g__Luteimonas
OTU_30	2:5642650	0.455833	1.92804e-05		non-hub OTU	Millet_GLEAN_10013078	WAK2	Growth and development process	k__Bacteria; p__Acidobacteria; c__Acidobacteria_Gp4; o__Gp4; f__Gp4; g__Gp4
OTU_3386	5:5650760	0.203328	1.88827e-05		non-hub OTU	Millet_GLEAN_10033005	WAK2	Growth and development process	k__Bacteria; p__Actinobacteria; c__Actinobacteria; o__Gaiellales; f__Gaiellaceae; g__Gaiella
OTU_4412	2:5642650	0.475729	1.05697e-05		non-hub OTU	Millet_GLEAN_10013078	WAK2	Growth and development process	k__Bacteria; p__Acidobacteria; c__Acidobacteria_Gp6; o__Gp6; f__Gp6; g__Gp6
OTU_4941	2:5642650	0.500241	9.81661e-06		non-hub OTU	Millet_GLEAN_10013078	WAK2	Growth and development process	k__Bacteria; p__Acidobacteria; c__Acidobacteria_Gp6; o__Gp6; f__Gp6; g__Gp6
OTU_106	8:36629775	0.948854	1.71383e-06		hub OTU	Millet_GLEAN_10006312	WAK3	Growth and development process	k__Bacteria; p__Proteobacteria; c__Alphaproteobacteria; o__Rhizobiales; f__Hyphomicrobiaceae; g__Devosia
OTU_10146	9:53184676	0.767157	6.75676e-06	✓	hub OTU	Millet_GLEAN_10001586	WAT1-related protein	Growth and development process	k__Bacteria; p__Proteobacteria; c__Gammaproteobacteria; o__Xanthomonadales; f__Xanthomonadaceae; g__
OTU_25445	9:53184676	0.79563	5.06418e-06	✓	hub OTU	Millet_GLEAN_10001586	WAT1-related protein	Growth and development process	k__Bacteria; p__Proteobacteria; c__Betaproteobacteria; o__Burkholderiales; f__Comamonadaceae; g__
OTU_941	9:53184676	0.741088	1.24831e-05		hub OTU	Millet_GLEAN_10001586	WAT1-related protein	Growth and development process	k__Bacteria; p__Proteobacteria; c__Alphaproteobacteria; o__Rhizobiales; f__Hyphomicrobiaceae; g__Devosia
OTU_25134	8:5952194	0.768024	2.19542e-06	✓	non-hub OTU	Millet_GLEAN_10014225	WD repeat	Growth and development process	k__Bacteria; p__Acidobacteria; c__Acidobacteria_Gp3; o__Gp3; f__Gp3; g__Gp3
OTU_20596	7:3059966	0.31575	1.18064e-05		non-hub OTU	Millet_GLEAN_10029386	WD repeat	Growth and development process	k__Bacteria; p__Proteobacteria; c__Betaproteobacteria; o__Burkholderiales; f__; g__
OTU_6359	3:21525522	-0.185521	2.1327e-05		non-hub OTU	Millet_GLEAN_10022019	WD repeat	Growth and development process	k__Bacteria; p__Bacteroidetes; c__Sphingobacteriia; o__Sphingobacteriales; f__Chitinophagaceae; g__Chitinophaga
OTU_8	2:36177491	0.795274	2.03386e-05	✓	non-hub OTU	Millet_GLEAN_10005495	FaQR	Metabolites	k__Bacteria; p__Actinobacteria; c__Actinobacteria; o__Actinomycetales; f__Streptomycetaceae; g__Kitasatospora
OTU_415	8:40267215	0.779482	9.50944e-06		non-hub OTU	Millet_GLEAN_10008946	ABA2	Metabolites	k__Bacteria; p__Proteobacteria; c__Deltaproteobacteria; o__Myxococcales; f__Polyangiaceae; g__Byssovorax
OTU_1917	8:9037683	0.463624	5.47221e-06		non-hub OTU	Millet_GLEAN_10018325	abfA	Metabolites	k__Bacteria; p__Proteobacteria; c__Alphaproteobacteria; o__Sphingomonadales; f__Sphingomonadaceae; g__
OTU_109	7:18015612	0.192884	1.03458e-05		non-hub OTU	Millet_GLEAN_10029991	Acetyl-CoA synthetase	Metabolites	k__Bacteria; p__Verrucomicrobia; c__Verrucomicrobiae; o__Verrucomicrobiales; f__Verrucomicrobiaceae; g__Luteolibacter
OTU_248	7:18018678	0.188195	1.82198e-05		non-hub OTU	Millet_GLEAN_10029991	Acetyl-CoA synthetase	Metabolites	k__Bacteria; p__Proteobacteria; c__Alphaproteobacteria; o__Sphingomonadales; f__Sphingomonadaceae; g__Sphingomonas
OTU_44	7:11346839	0.383738	1.86093e-05	✓	non-hub OTU	Millet_GLEAN_10012692	achilleol B synthase	Metabolites	k__Bacteria; p__Bacteroidetes; c__Cytophagia; o__Cytophagales; f__Cytophagaceae; g__Adhaeribacter
OTU_643	2:4201997	0.408318	9.15657e-06		hub OTU	Millet_GLEAN_10003794	ADP-glucose phosphorylase	Metabolites	k__Bacteria; p__Acidobacteria; c__Acidobacteria_Gp7; o__Gp7; f__Gp7; g__Gp7
OTU_150	7:4162078	-0.223301	3.79933e-06		non-hub OTU	Millet_GLEAN_10001103	alpha/beta-hydrolase	Metabolites	k__Bacteria; p__; c__; o__; f__; g__
OTU_129	8:35094572	0.481872	8.6567e-06	✓	non-hub OTU	Millet_GLEAN_10018859	alpha-amylase	Metabolites	k__Bacteria; p__Actinobacteria; c__Actinobacteria; o__Actinomycetales; f__Pseudonocardiaceae; g__Actinophytocola
OTU_9567	4:36900743	0.183739	1.1642e-05	✓	non-hub OTU	Millet_GLEAN_10030455	Beta-amyrin 28-monooxygenase	Metabolites	k__Bacteria; p__Proteobacteria; c__Gammaproteobacteria; o__Pseudomonadales; f__Pseudomonadaceae; g__Rhizobacter
OTU_123	7:30817255	0.29478	9.61071e-06		non-hub OTU	Millet_GLEAN_10018243	beta-D-xylosidase 4	Metabolites	k__Bacteria; p__Acidobacteria; c__Acidobacteria_Gp25; o__Gp25; f__Gp25; g__Gp25
OTU_22618	8:30688454	0.189129	7.70979e-06	✓	non-hub OTU	Millet_GLEAN_10036045	beta-fructofuranosidase	Metabolites	k__Bacteria; p__Proteobacteria; c__Alphaproteobacteria; o__Sphingomonadales; f__Erythrobacteraceae; g__Altererythrobacter
OTU_491	6:2417422	0.296102	8.67284e-06		non-hub OTU	Millet_GLEAN_10000200	beta-fructofuranosidase	Metabolites	k__Bacteria; p__Proteobacteria; c__Deltaproteobacteria; o__Bdellovibrionales; f__Bdellovibrionaceae; g__Vampirovibrio
OTU_493	1:9196011	0.324008	6.11867e-06	✓	non-hub OTU	Millet_GLEAN_10009213	beta-glucosidase	Metabolites	k__Bacteria; p__Acidobacteria; c__Acidobacteria_Gp3; o__Gp3; f__Gp3; g__Gp3
OTU_25686	2:15542793	-0.225293	2.44881e-06		non-hub OTU	Millet_GLEAN_10021919	biotin synthase	Metabolites	k__Bacteria; p__Proteobacteria; c__Gammaproteobacteria; o__; f__; g__
OTU_45	8:30243086	0.347307	8.04589e-06		hub OTU	Millet_GLEAN_10036080	Bisdemethoxycurcumin synthase	Metabolites	k__Bacteria; p__Actinobacteria; c__Actinobacteria; o__Actinomycetales; f__; g__
OTU_0	8:30090383	0.321829	2.15514e-05	✓	non-hub OTU	Millet_GLEAN_10036091	Bisdemethoxycurcumin synthase	Metabolites	k__Bacteria; p__Proteobacteria; c__Gammaproteobacteria; o__Xanthomonadales; f__Sinobacteraceae; g__Steroidobacter
OTU_1001	8:30094711	0.338523	9.1861e-06	✓	non-hub OTU	Millet_GLEAN_10036091	Bisdemethoxycurcumin synthase	Metabolites	k__Bacteria; p__Proteobacteria; c__Alphaproteobacteria; o__; f__; g__
OTU_9170	8:30093516	0.68972	2.16457e-05	✓	non-hub OTU	Millet_GLEAN_10036091	Bisdemethoxycurcumin synthase	Metabolites	k__Bacteria; p__Acidobacteria; c__Acidobacteria_Gp6; o__Gp6; f__Gp6; g__Gp6
OTU_142	8:30243086	0.340367	1.1544e-05		non-hub OTU	Millet_GLEAN_10036080	Bisdemethoxycurcumin synthase	Metabolites	k__Bacteria; p__Actinobacteria; c__Actinobacteria; o__Acidimicrobiales; f__; g__
OTU_4067	8:30091191	0.319554	2.06291e-05		non-hub OTU	Millet_GLEAN_10036091	Bisdemethoxycurcumin synthase	Metabolites	k__Bacteria; p__Actinobacteria; c__Actinobacteria; o__Acidimicrobiales; f__Acidimicrobiaceae; g__Ilumatobacter
OTU_4067	8:30243086	0.33136	6.76165e-06		non-hub OTU	Millet_GLEAN_10036080	Bisdemethoxycurcumin synthase	Metabolites	k__Bacteria; p__Actinobacteria; c__Actinobacteria; o__Acidimicrobiales; f__Acidimicrobiaceae; g__Ilumatobacter
OTU_409	8:30090905	0.726721	4.58619e-06		non-hub OTU	Millet_GLEAN_10036091	Bisdemethoxycurcumin synthase	Metabolites	k__Bacteria; p__Proteobacteria; c__Gammaproteobacteria; o__Xanthomonadales; f__Xanthomonadaceae; g__Arenimonas
OTU_491	8:30090905	0.740546	3.02167e-06		non-hub OTU	Millet_GLEAN_10036091	Bisdemethoxycurcumin synthase	Metabolites	k__Bacteria; p__Proteobacteria; c__Deltaproteobacteria; o__Bdellovibrionales; f__Bdellovibrionaceae; g__Vampirovibrio
OTU_62	8:30093498	0.415912	8.70285e-06		non-hub OTU	Millet_GLEAN_10036091	Bisdemethoxycurcumin synthase	Metabolites	k__Bacteria; p__Proteobacteria; c__Alphaproteobacteria; o__; f__; g__
OTU_941	8:30090905	0.734263	7.48577e-06		hub OTU	Millet_GLEAN_10036091	Bisdemethoxycurcumin synthase	Metabolites	k__Bacteria; p__Proteobacteria; c__Alphaproteobacteria; o__Rhizobiales; f__Hyphomicrobiaceae; g__Devosia
OTU_643	2:5817610	0.56305	2.14595e-06		hub OTU	Millet_GLEAN_10013104	CAS1	Metabolites	k__Bacteria; p__Acidobacteria; c__Acidobacteria_Gp7; o__Gp7; f__Gp7; g__Gp7
OTU_2036	2:5817610	0.54247	6.64816e-06		non-hub OTU	Millet_GLEAN_10013104	CAS1	Metabolites	k__Bacteria; p__Bacteroidetes; c__Sphingobacteriia; o__Sphingobacteriales; f__Saprospiraceae; g__Lewinella
OTU_13299	2:7162546	0.313285	1.17337e-05		non-hub OTU	Millet_GLEAN_10017402	Creatinase	Metabolites	k__Bacteria; p__Actinobacteria; c__Actinobacteria; o__Actinomycetales; f__Microbacteriaceae; g__
OTU_238	9:40020621	0.200474	1.49716e-05		hub OTU	Millet_GLEAN_10004808	CYP710A1	Metabolites	k__Bacteria; p__Actinobacteria; c__Actinobacteria; o__Gaiellales; f__Gaiellaceae; g__Gaiella
OTU_211	9:40020111	0.230704	3.21299e-06		non-hub OTU	Millet_GLEAN_10004808	CYP710A1	Metabolites	k__Bacteria; p__candidate division WPS-2; c__WPS-2_genera_incertae_sedis; o__WPS-2_genera_incertae_sedis; f__WPS-2_genera_incertae_sedis; g__WPS-2_genera_incertae_sedis
OTU_342	3:13785712	0.664409	9.32479e-06	✓	non-hub OTU	Millet_GLEAN_10028290	Cytochrome P450 71A1	Metabolites	k__Bacteria; p__Firmicutes; c__Bacilli; o__Bacillales; f__Bacillaceae 2; g__Terribacillus
OTU_194	3:6341856	0.486676	1.81932e-05	✓	non-hub OTU	Millet_GLEAN_10016847	DBR	Metabolites	k__Bacteria; p__Proteobacteria; c__Deltaproteobacteria; o__Myxococcales; f__Haliangiaceae; g__Haliangium
OTU_8	2:36177507	0.795274	2.03386e-05	✓	non-hub OTU	Millet_GLEAN_10005493 (candidate)	FaQR	Metabolites	k__Bacteria; p__Actinobacteria; c__Actinobacteria; o__Actinomycetales; f__Streptomycetaceae; g__Kitasatospora
OTU_374	6:36557930	0.266797	5.93521e-07		non-hub OTU	Millet_GLEAN_10024122	FAR	Metabolites	k__Bacteria; p__Proteobacteria; c__Gammaproteobacteria; o__Xanthomonadales; f__Xanthomonadaceae; g__
OTU_409	6:36560821	0.448332	1.91537e-05		non-hub OTU	Millet_GLEAN_10024122	FAR	Metabolites	k__Bacteria; p__Proteobacteria; c__Gammaproteobacteria; o__Xanthomonadales; f__Xanthomonadaceae; g__Arenimonas
OTU_15366	2:44578046	0.44202	1.80752e-05		non-hub OTU	Millet_GLEAN_10021304	FXG1	Metabolites	k__Bacteria; p__Firmicutes; c__Bacilli; o__Bacillales; f__Planococcaceae; g__
OTU_28653	8:4423122	0.365748	7.19224e-06	✓	non-hub OTU	Millet_GLEAN_10028415	GA3OX1	Metabolites	k__Bacteria; p__Actinobacteria; c__Actinobacteria; o__Actinomycetales; f__Intrasporangiaceae; g__Janibacter
OTU_12854	8:4423122	0.371336	4.40444e-06		non-hub OTU	Millet_GLEAN_10028415	GA3OX1	Metabolites	k__Bacteria; p__Actinobacteria; c__Actinobacteria; o__Actinomycetales; f__Micrococcaceae; g__
OTU_196	6:2961141	0.492088	1.30824e-05	✓	non-hub OTU	Millet_GLEAN_10000875	geranyl diphosphate synthase	Metabolites	k__Bacteria; p__Bacteroidetes; c__Sphingobacteriia; o__Sphingobacteriales; f__Chitinophagaceae; g__Lacibacter
OTU_112	7:32174577	-1.43199	5.52585e-06		non-hub OTU	Millet_GLEAN_10021602	GERD	Metabolites	k__Bacteria; p__; c__; o__; f__; g__
OTU_3683	6:831693	0.297282	6.10059e-06		non-hub OTU	Millet_GLEAN_10016658	GH16	Metabolites	k__Bacteria; p__Proteobacteria; c__Deltaproteobacteria; o__; f__; g__
OTU_458	2:42268695	-0.183051	1.2406e-05		non-hub OTU	Millet_GLEAN_10010606	GH16	Metabolites	k__Bacteria; p__Actinobacteria; c__Actinobacteria; o__; f__; g__
OTU_8037	7:13706466	0.495807	1.20764e-05	✓	non-hub OTU	Millet_GLEAN_10007265	GLCAT14A	Metabolites	k__Bacteria; p__Proteobacteria; c__Betaproteobacteria; o__Burkholderiales; f__Comamonadaceae; g__
OTU_128	4:33858305	0.239897	1.50821e-05		non-hub OTU	Millet_GLEAN_10024424	GLCAT14A	Metabolites	k__Bacteria; p__Planctomycetes; c__Planctomycetia; o__; f__; g__
OTU_164	8:36118849	0.427148	2.17397e-05		non-hub OTU	Millet_GLEAN_10011285	GLDH	Metabolites	k__Bacteria; p__Proteobacteria; c__Gammaproteobacteria; o__Xanthomonadales; f__Sinobacteraceae; g__Steroidobacter
OTU_1998	9:14222952	-0.300752	1.91118e-05		non-hub OTU	Millet_GLEAN_10015948	GLDH	Metabolites	k__Bacteria; p__Bacteroidetes; c__Sphingobacteriia; o__Sphingobacteriales; f__Chitinophagaceae; g__
OTU_402	8:32556399	0.392601	1.70347e-05		non-hub OTU	Millet_GLEAN_10007085	GSTT3	Metabolites	k__Bacteria; p__Planctomycetes; c__Planctomycetia; o__Planctomycetales; f__Planctomycetaceae; g__
OTU_285	5:36778117	0.48528	1.63819e-05		non-hub OTU	Millet_GLEAN_10013972	GT1	Metabolites	k__Bacteria; p__Cyanobacteria/Chloroplast; c__Cyanobacteria; o__; f__; g__
OTU_2750	4:34279354	-0.2182	1.45643e-06	✓	non-hub OTU	Millet_GLEAN_10024386	HIBCH	Metabolites	k__Bacteria; p__Acidobacteria; c__Acidobacteria_Gp6; o__Gp6; f__Gp6; g__Gp6
OTU_917	5:738017	-0.193603	3.50558e-07		non-hub OTU	Millet_GLEAN_10002683	HPPR	Metabolites	k__Bacteria; p__Proteobacteria; c__; o__; f__; g__
OTU_23110	3:42215116	0.209813	1.20345e-05	✓	non-hub OTU	Millet_GLEAN_10015498	KCS1	Metabolites	k__Bacteria; p__Proteobacteria; c__Betaproteobacteria; o__Burkholderiales; f__Comamonadaceae; g__
OTU_22993	3:42215116	0.230858	1.39059e-06		non-hub OTU	Millet_GLEAN_10015498	KCS1	Metabolites	k__Bacteria; p__Actinobacteria; c__Actinobacteria; o__Actinomycetales; f__; g__
OTU_798	4:37709753	0.242923	1.75526e-05	✓	non-hub OTU	Millet_GLEAN_10005330	L-ascorbate oxidase	Metabolites	k__Bacteria; p__Acidobacteria; c__Acidobacteria_Gp3; o__Gp3; f__Gp3; g__Gp3
OTU_1008	4:39056747	-0.342014	2.14673e-05		non-hub OTU	Millet_GLEAN_10022233	LPEAT2	Metabolites	k__Bacteria; p__Actinobacteria; c__Actinobacteria; o__Actinomycetales; f__Nocardiaceae; g__Nocardia
OTU_1771	4:995233	0.179838	2.51615e-06		non-hub OTU	Millet_GLEAN_10026764	malate dehydrogenase	Metabolites	k__Bacteria; p__Acidobacteria; c__Acidobacteria_Gp6; o__Gp6; f__Gp6; g__Gp6
OTU_15090	7:18109938	0.327034	2.65733e-07		non-hub OTU	Millet_GLEAN_10029978	Momilactone A synthase	Metabolites	k__Bacteria; p__Actinobacteria; c__Actinobacteria; o__Actinomycetales; f__; g__
OTU_867	1:32154433	0.252436	6.34864e-07		non-hub OTU	Millet_GLEAN_10023441	NIT4	Metabolites	k__Bacteria; p__Actinobacteria; c__Actinobacteria; o__Actinomycetales; f__Microbacteriaceae; g__Curtobacterium
OTU_25686	2:15516685	-0.223326	3.73732e-06		non-hub OTU	Millet_GLEAN_10021915	PDT	Metabolites	k__Bacteria; p__Proteobacteria; c__Gammaproteobacteria; o__; f__; g__
OTU_19369	7:19639956	0.737937	1.16758e-05	✓	non-hub OTU	Millet_GLEAN_10033735	pectinesterase	Metabolites	k__Bacteria; p__Proteobacteria; c__Alphaproteobacteria; o__Rhizobiales; f__Rhizobiaceae; g__
OTU_66	7:19639956	0.749867	4.78007e-06	✓	non-hub OTU	Millet_GLEAN_10033735	pectinesterase	Metabolites	k__Bacteria; p__Proteobacteria; c__Alphaproteobacteria; o__Rhizobiales; f__Rhizobiaceae; g__Ensifer
OTU_25739	6:35810786	0.25367	2.08478e-05		non-hub OTU	Millet_GLEAN_10010507	PG	Metabolites	k__Bacteria; p__Actinobacteria; c__Actinobacteria; o__Actinomycetales; f__Pseudonocardiaceae; g__
OTU_435	8:27744219	0.760703	2.44557e-06		non-hub OTU	Millet_GLEAN_10016142	PIs	Metabolites	k__Bacteria; p__Bacteroidetes; c__Cytophagia; o__Cytophagales; f__Cytophagaceae; g__Dyadobacter
OTU_383	2:5135366	0.604365	1.76755e-05		non-hub OTU	Millet_GLEAN_10015715	PK	Metabolites	k__Bacteria; p__Proteobacteria; c__Gammaproteobacteria; o__; f__; g__
OTU_20169	2:39402091	-0.198475	2.125e-05	✓	non-hub OTU	Millet_GLEAN_10027845	PSY2	Metabolites	k__Bacteria; p__Bacteroidetes; c__Sphingobacteriia; o__Sphingobacteriales; f__Chitinophagaceae; g__Niastella
OTU_72	5:5163911	0.678093	7.54161e-06	✓	non-hub OTU	Millet_GLEAN_10006422	SGPL1	Metabolites	k__Bacteria; p__Bacteroidetes; c__Bacteroidetes_incertae_sedis; o__Ohtaekwangia; f__Ohtaekwangia; g__Ohtaekwangia
OTU_10255	3:41118090	0.258936	1.48103e-05	✓	non-hub OTU	Millet_GLEAN_10008534	Shikimate dehydrogenase	Metabolites	k__Bacteria; p__Bacteroidetes; c__Sphingobacteriia; o__Sphingobacteriales; f__Chitinophagaceae; g__
OTU_14770	3:41118090	0.255523	1.92446e-05		non-hub OTU	Millet_GLEAN_10008534	shikimate dehydrogenase	Metabolites	k__Bacteria; p__Acidobacteria; c__Acidobacteria_Gp6; o__Gp6; f__Gp6; g__Gp6
OTU_33	3:41118090	0.277191	1.39829e-05		non-hub OTU	Millet_GLEAN_10008534	Shikimate dehydrogenase	Metabolites	k__Bacteria; p__Proteobacteria; c__Betaproteobacteria; o__Burkholderiales; f__Comamonadaceae; g__Ramlibacter
OTU_34	5:46543670	0.324923	1.62739e-05	✓	non-hub OTU	Millet_GLEAN_10036428	SPT	Metabolites	k__Bacteria; p__Bacteroidetes; c__Sphingobacteriia; o__Sphingobacteriales; f__Chitinophagaceae; g__Chitinophaga
OTU_1090	5:46543670	0.353379	3.58098e-06		non-hub OTU	Millet_GLEAN_10036428	SPT	Metabolites	k__Bacteria; p__Bacteroidetes; c__Sphingobacteriia; o__Sphingobacteriales; f__Chitinophagaceae; g__Chitinophaga
OTU_432	2:3650928	0.386723	3.5541e-06		non-hub OTU	Millet_GLEAN_10010408	SRD5A1	Metabolites	k__Bacteria; p__Proteobacteria; c__Alphaproteobacteria; o__Rhizobiales; f__Hyphomicrobiaceae; g__Pedomicrobium
OTU_4021	1:10104136	0.198458	1.27736e-05		non-hub OTU	Millet_GLEAN_10001931	TPS	Metabolites	k__Bacteria; p__Bacteroidetes; c__Sphingobacteriia; o__Sphingobacteriales; f__Chitinophagaceae; g__Niastella
OTU_19344	8:41663844	0.678805	1.24135e-05		non-hub OTU	Millet_GLEAN_10004126	UGT6	Metabolites	k__Bacteria; p__Proteobacteria; c__Alphaproteobacteria; o__Rhizobiales; f__; g__
OTU_22167	8:41663844	0.666745	1.08283e-05		non-hub OTU	Millet_GLEAN_10004126	UGT6	Metabolites	k__Bacteria; p__Firmicutes; c__Bacilli; o__Bacillales; f__Bacillaceae 1; g__
OTU_26461	8:41663844	0.670244	1.2077e-05		non-hub OTU	Millet_GLEAN_10004126	UGT6	Metabolites	k__Bacteria; p__Firmicutes; c__Bacilli; o__Bacillales; f__; g__
OTU_28402	8:41666151	0.594926	9.14647e-06		non-hub OTU	Millet_GLEAN_10004126	UGT6	Metabolites	k__Bacteria; p__Bacteroidetes; c__Bacteroidetes_incertae_sedis; o__Ohtaekwangia; f__Ohtaekwangia; g__Ohtaekwangia
OTU_157	4:34399212	0.212441	1.35952e-05		non-hub OTU	Millet_GLEAN_10024372	UGT73C2	Metabolites	k__Bacteria; p__Bacteroidetes; c__; o__; f__; g__
OTU_2750	4:34289947	-0.199904	1.10014e-05	✓	non-hub OTU	Millet_GLEAN_10024385	UGTCs2	Metabolites	k__Bacteria; p__Acidobacteria; c__Acidobacteria_Gp6; o__Gp6; f__Gp6; g__Gp6
OTU_229	9:43712410	-0.871871	1.70228e-05	✓	non-hub OTU	Millet_GLEAN_10029221	UROD	Metabolites	k__Bacteria; p__Proteobacteria; c__Betaproteobacteria; o__Rhodocyclales; f__Rhodocyclaceae; g__
OTU_129	2:39321403	0.194265	6.99067e-06	✓	non-hub OTU	Millet_GLEAN_10027858	UTP--glucose-1-phosphate uridylyltransferase	Metabolites	k__Bacteria; p__Actinobacteria; c__Actinobacteria; o__Actinomycetales; f__Pseudonocardiaceae; g__Actinophytocola
OTU_1817	2:39321403	0.176906	1.65062e-05	✓	non-hub OTU	Millet_GLEAN_10027858	UTP--glucose-1-phosphate uridylyltransferase	Metabolites	k__Bacteria; p__Actinobacteria; c__Actinobacteria; o__Actinomycetales; f__Pseudonocardiaceae; g__Crossiella
OTU_6388	2:39317152	0.188117	1.78904e-05	✓	non-hub OTU	Millet_GLEAN_10027858	UTP--glucose-1-phosphate uridylyltransferase	Metabolites	k__Bacteria; p__; c__; o__; f__; g__
OTU_77	2:39317152	0.185631	2.13926e-05	✓	non-hub OTU	Millet_GLEAN_10027858	UTP--glucose-1-phosphate uridylyltransferase	Metabolites	k__Bacteria; p__; c__; o__; f__; g__
OTU_1675	2:39321728	0.191155	1.35961e-05		non-hub OTU	Millet_GLEAN_10027858	UTP--glucose-1-phosphate uridylyltransferase	Metabolites	k__Bacteria; p__Actinobacteria; c__Actinobacteria; o__Actinomycetales; f__Nocardioidaceae; g__Nocardioides
OTU_3732	2:39321403	0.19255	1.60754e-05		non-hub OTU	Millet_GLEAN_10027858	UTP--glucose-1-phosphate uridylyltransferase	Metabolites	k__Bacteria; p__Actinobacteria; c__Actinobacteria; o__Actinomycetales; f__Nocardioidaceae; g__Nocardioides
OTU_95	2:39317152	0.200989	5.8056e-06		non-hub OTU	Millet_GLEAN_10027858	UTP--glucose-1-phosphate uridylyltransferase	Metabolites	k__Bacteria; p__; c__; o__; f__; g__
OTU_19215	2:5965144	0.450556	2.06749e-05		non-hub OTU	Millet_GLEAN_10013119	XGD1	Metabolites	k__Bacteria; p__Proteobacteria; c__Betaproteobacteria; o__Burkholderiales; f__Comamonadaceae; g__
OTU_6190	6:30465742	0.861421	1.39926e-05		non-hub OTU	Millet_GLEAN_10012927	AAP4	Nutreint uptake	k__Bacteria; p__; c__; o__; f__; g__
OTU_210	7:11018260	-0.18312	4.70414e-06		non-hub OTU	Millet_GLEAN_10012673	ABCC9	Nutreint uptake	k__Bacteria; p__Bacteroidetes; c__Sphingobacteriia; o__Sphingobacteriales; f__; g__
OTU_283	1:31357983	0.81973	1.11478e-06		non-hub OTU	Millet_GLEAN_10001867	Acid phosphatase type	Nutreint uptake	k__Bacteria; p__Actinobacteria; c__Actinobacteria; o__Actinomycetales; f__Nocardiaceae; g__Nocardia
OTU_320	2:4369110	0.486004	6.41407e-06		non-hub OTU	Millet_GLEAN_10003824	AKT3	Nutreint uptake	k__Bacteria; p__Acidobacteria; c__Acidobacteria_Gp6; o__Gp6; f__Gp6; g__Gp6
OTU_7177	8:15000829	0.436736	1.13997e-05		non-hub OTU	Millet_GLEAN_10018936	chloride channel 7	Nutreint uptake	k__Bacteria; p__Firmicutes; c__Bacilli; o__Bacillales; f__Planococcaceae; g__
OTU_10146	3:39749463	0.664739	5.09106e-06	✓	hub OTU	Millet_GLEAN_10019073	CSC1-like protein RXW8	Nutreint uptake	k__Bacteria; p__Proteobacteria; c__Gammaproteobacteria; o__Xanthomonadales; f__Xanthomonadaceae; g__
OTU_1179	3:39749463	0.633816	8.15736e-06		non-hub OTU	Millet_GLEAN_10019073	CSC1-like protein RXW8	Nutreint uptake	k__Bacteria; p__Proteobacteria; c__Gammaproteobacteria; o__Xanthomonadales; f__Xanthomonadaceae; g__Pseudoxanthomonas
OTU_100	1:28743630	0.691928	1.7474e-05	✓	non-hub OTU	Millet_GLEAN_10035759	Ferric reduction oxidase 7	Nutreint uptake	k__Bacteria; p__; c__; o__; f__; g__
OTU_1219	3:5785243	-0.314551	1.80909e-05	✓	non-hub OTU	Millet_GLEAN_10004369	Lysine histidine transporter	Nutreint uptake	k__Bacteria; p__Bacteroidetes; c__Sphingobacteriia; o__Sphingobacteriales; f__Chitinophagaceae; g__
OTU_20156	7:19232862	-0.206921	1.2241e-05	✓	non-hub OTU	Millet_GLEAN_10033692	magnesium transporter	Nutreint uptake	k__Bacteria; p__Proteobacteria; c__Alphaproteobacteria; o__Rhizobiales; f__Phyllobacteriaceae; g__Mesorhizobium
OTU_22257	7:19232862	-0.244642	3.49027e-07	✓	non-hub OTU	Millet_GLEAN_10033692	Magnesium transporter	Nutreint uptake	k__Bacteria; p__Actinobacteria; c__Actinobacteria; o__Actinomycetales; f__Pseudonocardiaceae; g__Amycolatopsis
OTU_5219	7:19232862	-0.215957	5.75759e-06	✓	non-hub OTU	Millet_GLEAN_10033692	Magnesium transporter	Nutreint uptake	k__Bacteria; p__Proteobacteria; c__Deltaproteobacteria; o__Myxococcales; f__Polyangiaceae; g__Byssovorax
OTU_6431	7:19232862	-0.223829	1.64998e-06	✓	non-hub OTU	Millet_GLEAN_10033692	Magnesium transporter	Nutreint uptake	k__Bacteria; p__; c__; o__; f__; g__
OTU_17127	7:33756983	-0.302413	2.09878e-05		non-hub OTU	Millet_GLEAN_10007367	Magnesium transporter	Nutreint uptake	k__Bacteria; p__Acidobacteria; c__Acidobacteria_Gp6; o__Gp6; f__Gp6; g__Gp6
OTU_19215	7:33756983	-0.340322	2.58332e-06		non-hub OTU	Millet_GLEAN_10007367	Magnesium transporter	Nutreint uptake	k__Bacteria; p__Proteobacteria; c__Betaproteobacteria; o__Burkholderiales; f__Comamonadaceae; g__
OTU_220	7:19232862	-0.199569	1.06804e-05		non-hub OTU	Millet_GLEAN_10033692	Magnesium transporter	Nutreint uptake	k__Bacteria; p__Proteobacteria; c__Gammaproteobacteria; o__Xanthomonadales; f__Xanthomonadaceae; g__Panacagrimonas
OTU_26357	7:19232862	-0.208912	1.41395e-05		non-hub OTU	Millet_GLEAN_10033692	Magnesium transporter	Nutreint uptake	k__Bacteria; p__Actinobacteria; c__Actinobacteria; o__Actinomycetales; f__Nocardioidaceae; g__Nocardioides
OTU_129	7:35506839	0.568129	2.08171e-05	✓	non-hub OTU	Millet_GLEAN_10005633	Nodulin-like	Nutreint uptake	k__Bacteria; p__Actinobacteria; c__Actinobacteria; o__Actinomycetales; f__Pseudonocardiaceae; g__Actinophytocola
OTU_19207	8:20598566	0.710385	9.91019e-07	✓	hub OTU	Millet_GLEAN_10029034	NPF1.2	Nutreint uptake	k__Bacteria; p__Firmicutes; c__Clostridia; o__; f__; g__
OTU_20577	8:20598566	0.635296	6.89947e-06		hub OTU	Millet_GLEAN_10029034	NPF1.2	Nutreint uptake	k__Bacteria; p__; c__; o__; f__; g__
OTU_238	8:20598566	0.621652	5.27053e-06		hub OTU	Millet_GLEAN_10029034	NPF1.2	Nutreint uptake	k__Bacteria; p__Actinobacteria; c__Actinobacteria; o__Gaiellales; f__Gaiellaceae; g__Gaiella
OTU_282	8:20598566	0.601819	1.29712e-05		hub OTU	Millet_GLEAN_10029034	NPF1.2	Nutreint uptake	k__Bacteria; p__Proteobacteria; c__Alphaproteobacteria; o__Rhizobiales; f__; g__
OTU_19171	8:20598566	0.602825	1.2423e-05	✓	non-hub OTU	Millet_GLEAN_10029034	NPF1.2	Nutreint uptake	k__Bacteria; p__; c__; o__; f__; g__
OTU_859	8:20598533	0.499737	7.16946e-06	✓	non-hub OTU	Millet_GLEAN_10029034	NPF1.2	Nutreint uptake	k__Bacteria; p__; c__; o__; f__; g__
OTU_150	7:12622957	-0.233732	1.96974e-06		non-hub OTU	Millet_GLEAN_10031799	NPF1.2	Nutreint uptake	k__Bacteria; p__; c__; o__; f__; g__
OTU_16940	8:20598566	0.660444	4.34349e-06		non-hub OTU	Millet_GLEAN_10029034	NPF1.2	Nutreint uptake	k__Bacteria; p__Actinobacteria; c__Actinobacteria; o__Actinomycetales; f__Nocardioidaceae; g__
OTU_220	8:20598533	0.517667	3.16326e-06		non-hub OTU	Millet_GLEAN_10029034	NPF1.2	Nutreint uptake	k__Bacteria; p__Proteobacteria; c__Gammaproteobacteria; o__Xanthomonadales; f__Xanthomonadaceae; g__Panacagrimonas
OTU_26357	8:20598566	0.613868	1.81877e-05		non-hub OTU	Millet_GLEAN_10029034	NPF1.2	Nutreint uptake	k__Bacteria; p__Actinobacteria; c__Actinobacteria; o__Actinomycetales; f__Nocardioidaceae; g__Nocardioides
OTU_27620	8:20598566	0.705812	1.03677e-06		non-hub OTU	Millet_GLEAN_10029034	NPF1.2	Nutreint uptake	k__Bacteria; p__Actinobacteria; c__Actinobacteria; o__Actinomycetales; f__Microbacteriaceae; g__
OTU_28839	1:20064466	1.19435	7.77318e-06		non-hub OTU	Millet_GLEAN_10009984	NPF1.2	Nutreint uptake	k__Bacteria; p__Firmicutes; c__Bacilli; o__Bacillales; f__Bacillaceae 1; g__
OTU_449	8:15804111	-1.13613	7.54477e-06		non-hub OTU	Millet_GLEAN_10018976	NPF1.2	Nutreint uptake	k__Bacteria; p__Proteobacteria; c__Alphaproteobacteria; o__Caulobacterales; f__Caulobacteraceae; g__Brevundimonas
OTU_6383	8:20598566	0.587143	1.18841e-05		non-hub OTU	Millet_GLEAN_10029034	NPF1.2	Nutreint uptake	k__Bacteria; p__Actinobacteria; c__Actinobacteria; o__Actinomycetales; f__Nocardioidaceae; g__Nocardioides
OTU_16587	3:27365639	-0.23092	7.10279e-06		non-hub OTU	Millet_GLEAN_10037579	NPF2.7	Nutreint uptake	k__Bacteria; p__Firmicutes; c__Bacilli; o__Bacillales; f__Planococcaceae; g__
OTU_12096	9:7899027	0.580867	1.11454e-05	✓	non-hub OTU	Millet_GLEAN_10034399	Plastocyanin-like IPR008972	Nutreint uptake	k__Bacteria; p__Actinobacteria; c__Actinobacteria; o__Actinomycetales; f__Pseudonocardiaceae; g__
OTU_12153	9:7899027	0.577899	4.20328e-06		non-hub OTU	Millet_GLEAN_10034399	Plastocyanin-like IPR008972	Nutreint uptake	k__Bacteria; p__Proteobacteria; c__Gammaproteobacteria; o__Xanthomonadales; f__Xanthomonadaceae; g__Lysobacter
OTU_22993	8:40388286	0.395662	1.44652e-05		non-hub OTU	Millet_GLEAN_10008939	potassium transporter	Nutreint uptake	k__Bacteria; p__Actinobacteria; c__Actinobacteria; o__Actinomycetales; f__; g__
OTU_238	9:40035214	0.21289	6.4521e-06		hub OTU	Millet_GLEAN_10004811	ZIP2	Nutreint uptake	k__Bacteria; p__Actinobacteria; c__Actinobacteria; o__Gaiellales; f__Gaiellaceae; g__Gaiella
OTU_28808	3:4999170	0.444503	4.80752e-06		non-hub OTU	Millet_GLEAN_10032460	Abortive infection protein	Others	k__Bacteria; p__Proteobacteria; c__Betaproteobacteria; o__Burkholderiales; f__Oxalobacteraceae; g__Duganella
OTU_20156	7:19251202	-0.20399	1.71894e-05	✓	non-hub OTU	Millet_GLEAN_10033696	acetyltransferase	Others	k__Bacteria; p__Proteobacteria; c__Alphaproteobacteria; o__Rhizobiales; f__Phyllobacteriaceae; g__Mesorhizobium
OTU_22257	7:19251044	-0.229687	2.18199e-06	✓	non-hub OTU	Millet_GLEAN_10033696	acetyltransferase	Others	k__Bacteria; p__Actinobacteria; c__Actinobacteria; o__Actinomycetales; f__Pseudonocardiaceae; g__Amycolatopsis
OTU_6431	7:19251044	-0.206464	1.24235e-05	✓	non-hub OTU	Millet_GLEAN_10033696	acetyltransferase	Others	k__Bacteria; p__; c__; o__; f__; g__
OTU_220	7:19251202	-0.197288	1.38891e-05		non-hub OTU	Millet_GLEAN_10033696	acetyltransferase	Others	k__Bacteria; p__Proteobacteria; c__Gammaproteobacteria; o__Xanthomonadales; f__Xanthomonadaceae; g__Panacagrimonas
OTU_25440	7:19251044	-0.210585	1.71477e-05		non-hub OTU	Millet_GLEAN_10033696	acetyltransferase	Others	k__Bacteria; p__Bacteroidetes; c__Sphingobacteriia; o__Sphingobacteriales; f__Chitinophagaceae; g__Niastella
OTU_28910	7:19251044	-0.219035	9.78056e-06		non-hub OTU	Millet_GLEAN_10033696	acetyltransferase	Others	k__Bacteria; p__Bacteroidetes; c__Sphingobacteriia; o__Sphingobacteriales; f__Chitinophagaceae; g__Niastella
OTU_5	7:19251044	0.216127	9.72813e-06		non-hub OTU	Millet_GLEAN_10033696	acetyltransferase	Others	k__Bacteria; p__Actinobacteria; c__Actinobacteria; o__Actinomycetales; f__Micrococcaceae; g__Arthrobacter
OTU_15366	2:44536140	0.447705	7.15886e-06		non-hub OTU	Millet_GLEAN_10021298	AKAP17A	Others	k__Bacteria; p__Firmicutes; c__Bacilli; o__Bacillales; f__Planococcaceae; g__
OTU_1998	1:27434001	0.355042	5.35697e-06		non-hub OTU	Millet_GLEAN_10023755	Amino acid-binding ACT	Others	k__Bacteria; p__Bacteroidetes; c__Sphingobacteriia; o__Sphingobacteriales; f__Chitinophagaceae; g__
OTU_22030	3:45612955	-0.310154	7.01485e-06		non-hub OTU	Millet_GLEAN_10030198	Armadillo-type fold	Others	k__Bacteria; p__Actinobacteria; c__Actinobacteria; o__Actinomycetales; f__Nocardioidaceae; g__
OTU_160	1:28836527	0.637036	1.23685e-05		hub OTU	Millet_GLEAN_10035747	atherin	Others	k__Bacteria; p__; c__; o__; f__; g__
OTU_18637	1:28836527	0.63404	1.26626e-05		hub OTU	Millet_GLEAN_10035747	atherin	Others	k__Bacteria; p__Actinobacteria; c__Actinobacteria; o__Solirubrobacterales; f__Conexibacteraceae; g__Conexibacter
OTU_26425	1:28836527	0.687625	3.64688e-06		hub OTU	Millet_GLEAN_10035747	atherin	Others	k__Bacteria; p__Actinobacteria; c__Actinobacteria; o__Solirubrobacterales; f__Solirubrobacteraceae; g__Solirubrobacter
OTU_2869	1:28836527	0.645739	1.51198e-05		hub OTU	Millet_GLEAN_10035747	atherin	Others	k__Bacteria; p__Actinobacteria; c__Actinobacteria; o__Gaiellales; f__Gaiellaceae; g__Gaiella
OTU_3694	1:28836527	0.686048	1.13007e-06		hub OTU	Millet_GLEAN_10035747	atherin	Others	k__Bacteria; p__Actinobacteria; c__Actinobacteria; o__Solirubrobacterales; f__; g__
OTU_100	1:28836527	0.65486	9.51942e-06	✓	non-hub OTU	Millet_GLEAN_10035747	atherin	Others	k__Bacteria; p__; c__; o__; f__; g__
OTU_28653	1:28836527	0.618762	2.14935e-05	✓	non-hub OTU	Millet_GLEAN_10035747	atherin	Others	k__Bacteria; p__Actinobacteria; c__Actinobacteria; o__Actinomycetales; f__Intrasporangiaceae; g__Janibacter
OTU_130	1:28836527	0.669313	7.88591e-06		non-hub OTU	Millet_GLEAN_10035747	atherin	Others	k__Bacteria; p__Actinobacteria; c__Actinobacteria; o__; f__; g__
OTU_149	1:28836527	0.683657	3.30586e-06		non-hub OTU	Millet_GLEAN_10035747	atherin	Others	k__Bacteria; p__; c__; o__; f__; g__
OTU_17156	1:1526349	-0.235124	5.92429e-06		non-hub OTU	Millet_GLEAN_10033164	ATL79	Others	k__Bacteria; p__Proteobacteria; c__Deltaproteobacteria; o__Myxococcales; f__Polyangiaceae; g__
OTU_6190	6:30453373	0.817033	7.61659e-06		non-hub OTU	Millet_GLEAN_10012928	AT-rich interaction region	Others	k__Bacteria; p__; c__; o__; f__; g__
OTU_23842	8:39644162	0.36221	1.06998e-05		non-hub OTU	Millet_GLEAN_10007734	AUL1	Others	k__Bacteria; p__Proteobacteria; c__Gammaproteobacteria; o__Xanthomonadales; f__Sinobacteraceae; g__Steroidobacter
OTU_402	6:22617495	0.467587	2.70832e-07		non-hub OTU	Millet_GLEAN_10023538	AY2	Others	k__Bacteria; p__Planctomycetes; c__Planctomycetia; o__Planctomycetales; f__Planctomycetaceae; g__
OTU_185	6:22724747	1.0955	7.40849e-06		hub OTU	Millet_GLEAN_10023547	CCT8	Others	k__Bacteria; p__Proteobacteria; c__Alphaproteobacteria; o__Rhizobiales; f__Hyphomicrobiaceae; g__Hyphomicrobium
OTU_84	6:33519982	-0.212865	4.73534e-06	✓	non-hub OTU	Millet_GLEAN_10017220	centromere protein	Others	k__Bacteria; p__Proteobacteria; c__Deltaproteobacteria; o__Myxococcales; f__Polyangiaceae; g__Byssovorax
OTU_28383	6:7154505	0.379132	1.50225e-05		non-hub OTU	Millet_GLEAN_10020467	CPLC4	Others	k__Bacteria; p__Actinobacteria; c__Actinobacteria; o__Actinomycetales; f__Pseudonocardiaceae; g__
OTU_277	4:7264681	0.400486	1.45098e-05	✓	non-hub OTU	Millet_GLEAN_10023065	cyclin T	Others	k__Bacteria; p__Bacteroidetes; c__Flavobacteriia; o__Flavobacteriales; f__Flavobacteriaceae; g__Flavobacterium
OTU_642	8:17948708	0.713578	8.19462e-06		non-hub OTU	Millet_GLEAN_10007885	DUF1005	Others	k__Bacteria; p__Actinobacteria; c__Actinobacteria; o__Actinomycetales; f__Promicromonosporaceae; g__Promicromonospora
OTU_77	1:798037	0.299351	2.00682e-05	✓	non-hub OTU	Millet_GLEAN_10033241	DUF1070	Others	k__Bacteria; p__; c__; o__; f__; g__
OTU_17158	1:798037	0.311859	2.68481e-06		non-hub OTU	Millet_GLEAN_10033241	DUF1070	Others	k__Bacteria; p__Proteobacteria; c__Betaproteobacteria; o__Burkholderiales; f__; g__
OTU_13139	7:3078150	-0.174884	2.01781e-05		non-hub OTU	Millet_GLEAN_10029388	DUF295	Others	k__Bacteria; p__Acidobacteria; c__Acidobacteria_Gp6; o__Gp6; f__Gp6; g__Gp6
OTU_19907	8:2945092	0.592288	1.90866e-05	✓	non-hub OTU	Millet_GLEAN_10017078	DUF537	Others	k__Bacteria; p__Proteobacteria; c__Alphaproteobacteria; o__Sphingomonadales; f__Erythrobacteraceae; g__
OTU_11342	4:36892708	0.172138	1.8942e-05	✓	non-hub OTU	Millet_GLEAN_10030454	DUF547	Others	k__Bacteria; p__Proteobacteria; c__Betaproteobacteria; o__Burkholderiales; f__Comamonadaceae; g__
OTU_9567	4:36892708	0.191674	4.86449e-06	✓	non-hub OTU	Millet_GLEAN_10030454	DUF547	Others	k__Bacteria; p__Proteobacteria; c__Gammaproteobacteria; o__Pseudomonadales; f__Pseudomonadaceae; g__Rhizobacter
OTU_14818	2:37955538	0.718621	7.61998e-06		non-hub OTU	Millet_GLEAN_10010799	DUF702	Others	k__Bacteria; p__Firmicutes; c__Bacilli; o__Bacillales; f__Bacillaceae 1; g__Falsibacillus
OTU_254	5:48154362	0.783836	1.50447e-05		non-hub OTU	Millet_GLEAN_10036714	eIF4E	Others	k__Bacteria; p__Proteobacteria; c__Alphaproteobacteria; o__Rhizobiales; f__Rhizobiaceae; g__Kaistia
OTU_27588	9:28638644	-0.378082	7.09834e-06		non-hub OTU	Millet_GLEAN_10026244	eIF4G	Others	k__Bacteria; p__Firmicutes; c__Bacilli; o__Bacillales; f__Bacillaceae 1; g__
OTU_28	9:28638644	-0.363543	9.75078e-06		non-hub OTU	Millet_GLEAN_10026244	eIF4G	Others	k__Bacteria; p__Actinobacteria; c__Actinobacteria; o__Actinomycetales; f__Streptomycetaceae; g__Streptomyces
OTU_21325	2:6709641	0.469809	1.34003e-05		non-hub OTU	Millet_GLEAN_10017445	EXO84B	Others	k__Bacteria; p__Actinobacteria; c__Actinobacteria; o__Actinomycetales; f__Microbacteriaceae; g__Leifsonia
OTU_12381	9:4077495	0.168427	1.26522e-05		non-hub OTU	Millet_GLEAN_10012427	FAD dependent oxidoreductase	Others	k__Bacteria; p__Actinobacteria; c__Actinobacteria; o__Actinomycetales; f__Pseudonocardiaceae; g__Lentzea
OTU_19907	8:8954685	0.765044	1.67556e-05	✓	non-hub OTU	Millet_GLEAN_10018319	ferritin heavy chain	Others	k__Bacteria; p__Proteobacteria; c__Alphaproteobacteria; o__Sphingomonadales; f__Erythrobacteraceae; g__
OTU_12153	9:7859848	0.64759	9.47901e-07		non-hub OTU	Millet_GLEAN_10034391	glycolipid transfer protein	Others	k__Bacteria; p__Proteobacteria; c__Gammaproteobacteria; o__Xanthomonadales; f__Xanthomonadaceae; g__Lysobacter
OTU_12153	9:7878406	0.745572	2.73229e-07		non-hub OTU	Millet_GLEAN_10034395	Homologous-pairing protein 2 homolog	Others	k__Bacteria; p__Proteobacteria; c__Gammaproteobacteria; o__Xanthomonadales; f__Xanthomonadaceae; g__Lysobacter
OTU_449	7:15830143	0.456633	1.62345e-05		non-hub OTU	Millet_GLEAN_10021830	KDELR	Others	k__Bacteria; p__Proteobacteria; c__Alphaproteobacteria; o__Caulobacterales; f__Caulobacteraceae; g__Brevundimonas
OTU_7972	3:46061550	0.540579	7.79353e-07		non-hub OTU	Millet_GLEAN_10030150	KIN14R	Others	k__Bacteria; p__Actinobacteria; c__Actinobacteria; o__Actinomycetales; f__Nocardioidaceae; g__Nocardioides
OTU_8228	2:48928203	0.189106	1.67745e-05		non-hub OTU	Millet_GLEAN_10010066	KIN7J	Others	k__Bacteria; p__Proteobacteria; c__Betaproteobacteria; o__Burkholderiales; f__Burkholderiales_incertae_sedis; g__Ideonella
OTU_13139	2:4350568	0.808485	1.24145e-05		non-hub OTU	Millet_GLEAN_10003821	LTPs	Others	k__Bacteria; p__Acidobacteria; c__Acidobacteria_Gp6; o__Gp6; f__Gp6; g__Gp6
OTU_27658	7:435317	0.878152	1.62246e-06		non-hub OTU	Millet_GLEAN_10027353	MBD4	Others	k__Bacteria; p__Proteobacteria; c__Alphaproteobacteria; o__Rhizobiales; f__Hyphomicrobiaceae; g__
OTU_14818	2:37783369	0.760302	5.85135e-06		non-hub OTU	Millet_GLEAN_10010777	MED10	Others	k__Bacteria; p__Firmicutes; c__Bacilli; o__Bacillales; f__Bacillaceae 1; g__Falsibacillus
OTU_19241	2:37783735	0.698111	9.78928e-06		non-hub OTU	Millet_GLEAN_10010777	MED10	Others	k__Bacteria; p__Firmicutes; c__Bacilli; o__Bacillales; f__Bacillaceae 1; g__
OTU_22265	2:37783735	0.696502	1.85988e-05		non-hub OTU	Millet_GLEAN_10010777	MED10	Others	k__Bacteria; p__Firmicutes; c__Bacilli; o__Bacillales; f__Bacillaceae 1; g__Bacillus
OTU_25134	8:29901122	1.54262	6.67225e-06	✓	non-hub OTU	Millet_GLEAN_10036104	MED13	Others	k__Bacteria; p__Acidobacteria; c__Acidobacteria_Gp3; o__Gp3; f__Gp3; g__Gp3
OTU_450	4:9044656	0.418445	9.38999e-06		non-hub OTU	Millet_GLEAN_10008157	MINDY1_2	Others	k__Bacteria; p__Bacteroidetes; c__; o__; f__; g__
OTU_27771	9:49561021	0.806704	1.13099e-05		non-hub OTU	Millet_GLEAN_10016565	molecular chaperone DnaJ	Others	k__Bacteria; p__Acidobacteria; c__Acidobacteria_Gp6; o__Gp6; f__Gp6; g__Gp6
OTU_124	2:11874567	0.203684	1.54833e-05		non-hub OTU	Millet_GLEAN_10020740	Myosin V	Others	k__Bacteria; p__; c__; o__; f__; g__
OTU_22961	1:29558279	-0.518912	1.03112e-05		non-hub OTU	Millet_GLEAN_10035669	nucleolar protein 58	Others	k__Bacteria; p__Actinobacteria; c__Actinobacteria; o__Actinomycetales; f__Micrococcaceae; g__
OTU_28808	3:4991020	0.393169	2.19238e-05		non-hub OTU	Millet_GLEAN_10032458	NUDT11	Others	k__Bacteria; p__Proteobacteria; c__Betaproteobacteria; o__Burkholderiales; f__Oxalobacteraceae; g__Duganella
OTU_25686	2:15104220	-0.223058	8.85143e-06		non-hub OTU	Millet_GLEAN_10005234	PAT19	Others	k__Bacteria; p__Proteobacteria; c__Gammaproteobacteria; o__; f__; g__
OTU_285	2:4198239	0.315983	1.74837e-06		non-hub OTU	Millet_GLEAN_10003793	PDZ	Others	k__Bacteria; p__Cyanobacteria/Chloroplast; c__Cyanobacteria; o__; f__; g__
OTU_25881	8:41351163	0.702861	2.87275e-06	✓	non-hub OTU	Millet_GLEAN_10006865	Peptidase	Others	k__Bacteria; p__Firmicutes; c__Bacilli; o__Bacillales; f__Bacillaceae 1; g__Bacillus
OTU_16599	2:9993695	0.446425	4.77471e-06		non-hub OTU	Millet_GLEAN_10009585	phosphatidylinositol	Others	k__Bacteria; p__Actinobacteria; c__Actinobacteria; o__Actinomycetales; f__Streptomycetaceae; g__Streptomyces
OTU_554	9:54068595	0.43382	1.1128e-06		non-hub OTU	Millet_GLEAN_10010962	Polynucleotide adenylyltransferase region	Others	k__Bacteria; p__; c__; o__; f__; g__
OTU_24703	2:15557294	-0.231917	1.08255e-05	✓	non-hub OTU	Millet_GLEAN_10021920	Protein argonaute 16	Others	k__Bacteria; p__Proteobacteria; c__Gammaproteobacteria; o__Xanthomonadales; f__Sinobacteraceae; g__Steroidobacter
OTU_25686	2:15557294	-0.24679	2.76311e-06		non-hub OTU	Millet_GLEAN_10021920	Protein argonaute 16	Others	k__Bacteria; p__Proteobacteria; c__Gammaproteobacteria; o__; f__; g__
OTU_7536	2:15557294	-0.226223	1.13753e-05		non-hub OTU	Millet_GLEAN_10021920	Protein argonaute 16	Others	k__Bacteria; p__Proteobacteria; c__Gammaproteobacteria; o__; f__; g__
OTU_2653	6:496627	-0.427612	6.84103e-06	✓	non-hub OTU	Millet_GLEAN_10016703	protein SIEL-like	Others	k__Bacteria; p__Bacteroidetes; c__Sphingobacteriia; o__Sphingobacteriales; f__Chitinophagaceae; g__
OTU_532	1:2781943	0.651787	1.81892e-05		non-hub OTU	Millet_GLEAN_10019688	protein starmake	Others	k__Bacteria; p__Bacteroidetes; c__Sphingobacteriia; o__Sphingobacteriales; f__Sphingobacteriaceae; g__Olivibacter
OTU_25394	3:1683624	-0.23039	1.67208e-05		non-hub OTU	Millet_GLEAN_10013237	PTRH2	Others	k__Bacteria; p__Actinobacteria; c__Actinobacteria; o__Actinomycetales; f__Pseudonocardiaceae; g__Lentzea
OTU_201	9:9956141	0.666018	8.10165e-06		non-hub OTU	Millet_GLEAN_10012330	RABF2b	Others	k__Bacteria; p__Gemmatimonadetes; c__Gemmatimonadetes; o__Gemmatimonadales; f__Gemmatimonadaceae; g__Gemmatimonas
OTU_112	7:32153949	-0.759847	3.58384e-06		non-hub OTU	Millet_GLEAN_10021604	ribonucleoprotein	Others	k__Bacteria; p__; c__; o__; f__; g__
OTU_20098	8:6138757	0.220787	1.50428e-05		non-hub OTU	Millet_GLEAN_10014212	RPABC5	Others	k__Bacteria; p__Bacteroidetes; c__Sphingobacteriia; o__Sphingobacteriales; f__Chitinophagaceae; g__
OTU_212	5:46524098	-0.292015	2.02697e-05		non-hub OTU	Millet_GLEAN_10036426	RPB5	Others	k__Bacteria; p__Acidobacteria; c__Acidobacteria_Gp3; o__Gp3; f__Gp3; g__Gp3
OTU_104	9:476442	-0.393315	1.64405e-05		hub OTU	Millet_GLEAN_10008110	RPN5A	Others	k__Bacteria; p__Actinobacteria; c__Actinobacteria; o__Gaiellales; f__Gaiellaceae; g__Gaiella
OTU_45	9:476442	-0.413341	1.12876e-05		hub OTU	Millet_GLEAN_10008110	RPN5A	Others	k__Bacteria; p__Actinobacteria; c__Actinobacteria; o__Actinomycetales; f__; g__
OTU_57	9:476442	-0.412467	1.11677e-05		hub OTU	Millet_GLEAN_10008110	RPN5A	Others	k__Bacteria; p__Actinobacteria; c__Actinobacteria; o__Gaiellales; f__Gaiellaceae; g__Gaiella
OTU_25769	9:476442	-0.402743	1.49646e-05		non-hub OTU	Millet_GLEAN_10008110	RPN5A	Others	k__Bacteria; p__Actinobacteria; c__Actinobacteria; o__Gaiellales; f__Gaiellaceae; g__Gaiella
OTU_27605	9:476442	0.384265	2.11328e-05		non-hub OTU	Millet_GLEAN_10008110	RPN5A	Others	k__Bacteria; p__Firmicutes; c__Bacilli; o__Bacillales; f__Bacillaceae 1; g__Falsibacillus
OTU_3386	9:476442	-0.386231	1.81331e-05		non-hub OTU	Millet_GLEAN_10008110	RPN5A	Others	k__Bacteria; p__Actinobacteria; c__Actinobacteria; o__Gaiellales; f__Gaiellaceae; g__Gaiella
OTU_4674	9:476442	-0.389955	1.68785e-05		non-hub OTU	Millet_GLEAN_10008110	RPN5A	Others	k__Bacteria; p__Actinobacteria; c__Actinobacteria; o__Gaiellales; f__Gaiellaceae; g__Gaiella
OTU_27636	8:43156194	0.378767	1.60879e-05		non-hub OTU	Millet_GLEAN_10009390	RPS16	Others	k__Bacteria; p__Proteobacteria; c__Alphaproteobacteria; o__Rhizobiales; f__Rhizobiaceae; g__
OTU_14914	3:42061702	0.4436	1.13426e-05		non-hub OTU	Millet_GLEAN_10015478	RPS29	Others	k__Bacteria; p__Acidobacteria; c__Acidobacteria_Gp10; o__Gp10; f__Gp10; g__Gp10
OTU_25394	3:1700284	-0.209943	1.12791e-05		non-hub OTU	Millet_GLEAN_10013235	S1/P1 nuclease	Others	k__Bacteria; p__Actinobacteria; c__Actinobacteria; o__Actinomycetales; f__Pseudonocardiaceae; g__Lentzea
OTU_28802	7:1233947	0.270828	1.16051e-05		non-hub OTU	Millet_GLEAN_10027281	SCPEP1	Others	k__Bacteria; p__Acidobacteria; c__Acidobacteria_Gp3; o__Gp3; f__Gp3; g__Gp3
OTU_10016	2:36351677	0.765068	4.13088e-06		non-hub OTU	Millet_GLEAN_10005513	serpin-Z6B	Others	k__Bacteria; p__Proteobacteria; c__Alphaproteobacteria; o__Rhodospirillales; f__Rhodospirillaceae; g__
OTU_2628	2:36351677	0.727186	1.83357e-05		non-hub OTU	Millet_GLEAN_10005513	serpin-Z6B	Others	k__Bacteria; p__Proteobacteria; c__Alphaproteobacteria; o__Rhizobiales; f__Phyllobacteriaceae; g__
OTU_585	8:10292853	-0.40634	2.16388e-05		non-hub OTU	Millet_GLEAN_10020859	SIP1-1	Others	k__Bacteria; p__Acidobacteria; c__Acidobacteria_Gp4; o__Gp4; f__Gp4; g__Gp4
OTU_15777	9:30227667	-0.287523	1.28066e-05		non-hub OTU	Millet_GLEAN_10024259	SLX1	Others	k__Bacteria; p__Acidobacteria; c__Acidobacteria_Gp6; o__Gp6; f__Gp6; g__Gp6
OTU_261	2:18531863	-0.6365	2.43643e-06		non-hub OTU	Millet_GLEAN_10012054	SMC6B	Others	k__Bacteria; p__Actinobacteria; c__Actinobacteria; o__Actinomycetales; f__Microbacteriaceae; g__
OTU_3715	2:18531863	-0.617649	9.75253e-06		non-hub OTU	Millet_GLEAN_10012054	SMC6B	Others	k__Bacteria; p__Firmicutes; c__Bacilli; o__Bacillales; f__Paenibacillaceae 1; g__Paenibacillus
OTU_19203	1:36889861	-0.174054	1.49708e-05		non-hub OTU	Millet_GLEAN_10032614	SPPA	Others	k__Bacteria; p__Firmicutes; c__Clostridia; o__; f__; g__
OTU_28402	3:14192414	-0.275353	1.11686e-06		non-hub OTU	Millet_GLEAN_10028339	SRP54	Others	k__Bacteria; p__Bacteroidetes; c__Bacteroidetes_incertae_sedis; o__Ohtaekwangia; f__Ohtaekwangia; g__Ohtaekwangia
OTU_21573	4:7970537	0.398504	2.28494e-06	✓	non-hub OTU	Millet_GLEAN_10021739	TIF2	Others	k__Bacteria; p__Acidobacteria; c__Acidobacteria_Gp6; o__Gp6; f__Gp6; g__Gp6
OTU_150	7:4262002	-0.221483	1.1124e-05		non-hub OTU	Millet_GLEAN_10001102	TIF2	Others	k__Bacteria; p__; c__; o__; f__; g__
OTU_150	7:3277899	-0.225324	2.03172e-06		non-hub OTU	Millet_GLEAN_10029399	TPP2	Others	k__Bacteria; p__; c__; o__; f__; g__
OTU_17305	2:3929865	0.650649	4.41876e-06		non-hub OTU	Millet_GLEAN_10010446	Ubiquitin	Others	k__Bacteria; p__; c__; o__; f__; g__
OTU_30	3:41127861	0.251857	6.1504e-06		non-hub OTU	Millet_GLEAN_10008535	ucpB	Others	k__Bacteria; p__Acidobacteria; c__Acidobacteria_Gp4; o__Gp4; f__Gp4; g__Gp4
OTU_11001	4:18683194	-0.376153	3.2251e-06		non-hub OTU	Millet_GLEAN_10038379	ulp1	Others	k__Bacteria; p__Firmicutes; c__Bacilli; o__Bacillales; f__Bacillaceae 1; g__Bacillus
OTU_20156	5:26987966	0.217707	1.04395e-05	✓	non-hub OTU	Millet_GLEAN_10000581	uncharacterized protein	Others	k__Bacteria; p__Proteobacteria; c__Alphaproteobacteria; o__Rhizobiales; f__Phyllobacteriaceae; g__Mesorhizobium
OTU_452	8:35785573	0.56931	2.18923e-05	✓	non-hub OTU	Millet_GLEAN_10007880	uncharacterized protein	Others	k__Bacteria; p__Actinobacteria; c__Actinobacteria; o__; f__; g__
OTU_9567	4:36905760	0.180413	1.65238e-05	✓	non-hub OTU	Millet_GLEAN_10030456	uncharacterized protein	Others	k__Bacteria; p__Proteobacteria; c__Gammaproteobacteria; o__Pseudomonadales; f__Pseudomonadaceae; g__Rhizobacter
OTU_10236	8:1380935	-0.199857	1.86766e-05		non-hub OTU	Millet_GLEAN_10001303	uncharacterized protein	Others	k__Bacteria; p__Proteobacteria; c__Alphaproteobacteria; o__Rhizobiales; f__Hyphomicrobiaceae; g__
OTU_202	8:35785340	-0.421736	1.68557e-05		non-hub OTU	Millet_GLEAN_10007880	uncharacterized protein	Others	k__Bacteria; p__Acidobacteria; c__Acidobacteria_Gp17; o__Gp17; f__Gp17; g__Gp17
OTU_229	9:43826006	-0.903347	5.85966e-06	✓	non-hub OTU	Millet_GLEAN_10029211	vicilin-like seed storage protein	Others	k__Bacteria; p__Proteobacteria; c__Betaproteobacteria; o__Rhodocyclales; f__Rhodocyclaceae; g__
OTU_22228	8:42620660	-0.645518	2.12834e-05	✓	non-hub OTU	Millet_GLEAN_10000996(candidate)	von Willebrand factor, type A	Others	k__Bacteria; p__Firmicutes; c__Bacilli; o__Bacillales; f__Bacillaceae 1; g__
OTU_220	7:17407955	0.211946	7.16198e-06		non-hub OTU	Millet_GLEAN_10030048	WASH complex subunit 5 isoform X1	Others	k__Bacteria; p__Proteobacteria; c__Gammaproteobacteria; o__Xanthomonadales; f__Xanthomonadaceae; g__Panacagrimonas
OTU_11212	9:54229581	0.182485	1.06387e-05		non-hub OTU	Millet_GLEAN_10010941	glyceraldehyde-3-phosphate dehydrogenase B	Photosynthesis	k__Bacteria; p__Actinobacteria; c__Actinobacteria; o__Actinomycetales; f__Pseudonocardiaceae; g__Actinosynnema
OTU_18308	7:19882840	0.385836	8.98162e-06	✓	non-hub OTU	Millet_GLEAN_10033768	ARF9	Plant hormone siganl transduction	k__Archaea; p__Thaumarchaeota; c__Nitrososphaerales; o__Nitrososphaerales; f__Nitrososphaeraceae; g__Nitrososphaera
OTU_196	6:17575579	0.874171	1.97661e-05	✓	non-hub OTU	Millet_GLEAN_10031466	ARR1	Plant hormone siganl transduction	k__Bacteria; p__Bacteroidetes; c__Sphingobacteriia; o__Sphingobacteriales; f__Chitinophagaceae; g__Lacibacter
OTU_1561	6:17575745	0.888777	8.19215e-06		non-hub OTU	Millet_GLEAN_10031466	ARR1	Plant hormone siganl transduction	k__Bacteria; p__Actinobacteria; c__Actinobacteria; o__Actinomycetales; f__Nocardioidaceae; g__Nocardioides
OTU_28306	2:4715706	0.375194	1.88806e-05		non-hub OTU	Millet_GLEAN_10015745	ARR12	Plant hormone siganl transduction	k__Bacteria; p__Proteobacteria; c__Gammaproteobacteria; o__Xanthomonadales; f__Sinobacteraceae; g__Steroidobacter
OTU_22983	1:8179164	0.22667	5.78042e-06	✓	non-hub OTU	Millet_GLEAN_10025172	BRI1	Plant hormone siganl transduction	k__Bacteria; p__Bacteroidetes; c__Sphingobacteriia; o__Sphingobacteriales; f__Chitinophagaceae; g__Terrimonas
OTU_9567	4:36935753	0.186181	1.02445e-05	✓	non-hub OTU	Millet_GLEAN_10030457	BRI1	Plant hormone siganl transduction	k__Bacteria; p__Proteobacteria; c__Gammaproteobacteria; o__Pseudomonadales; f__Pseudomonadaceae; g__Rhizobacter
OTU_9620	2:42670561	-0.69462	1.82822e-05		non-hub OTU	Millet_GLEAN_10006987	DELLA protein	Plant hormone siganl transduction	k__Bacteria; p__Proteobacteria; c__Alphaproteobacteria; o__Rhizobiales; f__; g__
OTU_150	7:3785464	-0.216299	6.32794e-06		non-hub OTU	Millet_GLEAN_10003732	ETR2	Plant hormone siganl transduction	k__Bacteria; p__; c__; o__; f__; g__
OTU_85	5:18797278	-0.648654	2.08042e-05	✓	non-hub OTU	Millet_GLEAN_10017627	IGPS	Plant hormone siganl transduction	k__Bacteria; p__Proteobacteria; c__Gammaproteobacteria; o__Xanthomonadales; f__Xanthomonadaceae; g__Lysobacter
OTU_27583	2:4602448	-0.561338	1.82387e-05		non-hub OTU	Millet_GLEAN_10015763	LFG2	Plant hormone siganl transduction	k__Bacteria; p__Firmicutes; c__Bacilli; o__Bacillales; f__Planococcaceae; g__Sporosarcina
OTU_20596	3:42602244	0.254191	7.68436e-06		non-hub OTU	Millet_GLEAN_10007056	NIT2	Plant hormone siganl transduction	k__Bacteria; p__Proteobacteria; c__Betaproteobacteria; o__Burkholderiales; f__; g__
OTU_27960	9:404980	-0.168446	9.70415e-06		non-hub OTU	Millet_GLEAN_10008093	PI-PLC	Plant hormone siganl transduction	k__Bacteria; p__Bacteroidetes; c__Sphingobacteriia; o__Sphingobacteriales; f__Chitinophagaceae; g__Niastella
OTU_25881	8:293763	0.406015	9.19779e-06	✓	non-hub OTU	Millet_GLEAN_10003091	PP2C	Plant hormone siganl transduction	k__Bacteria; p__Firmicutes; c__Bacilli; o__Bacillales; f__Bacillaceae 1; g__Bacillus
OTU_3030	1:1303315	0.34958	1.44572e-05	✓	non-hub OTU	Millet_GLEAN_10033193	PP2C	Plant hormone siganl transduction	k__Bacteria; p__Actinobacteria; c__Actinobacteria; o__Solirubrobacterales; f__Solirubrobacteraceae; g__Solirubrobacter
OTU_55	7:3416773	0.597914	1.26883e-05		non-hub OTU	Millet_GLEAN_10029409	PP2C	Plant hormone siganl transduction	k__Bacteria; p__Proteobacteria; c__; o__; f__; g__
OTU_1735	8:1421639	0.459796	1.89267e-05	✓	non-hub OTU	Millet_GLEAN_10001296	Saccharopine dehydrogenase	Plant hormone siganl transduction	k__Bacteria; p__Actinobacteria; c__Actinobacteria; o__Actinomycetales; f__Pseudonocardiaceae; g__
OTU_21466	8:1421639	0.478129	9.62448e-06	✓	non-hub OTU	Millet_GLEAN_10001296	Saccharopine dehydrogenase	Plant hormone siganl transduction	k__Bacteria; p__Actinobacteria; c__Actinobacteria; o__Actinomycetales; f__Pseudonocardiaceae; g__
OTU_16	8:33413057	-0.47584	4.41086e-06	✓	non-hub OTU	Millet_GLEAN_10020518	TPR-1	Plant hormone siganl transduction	k__Bacteria; p__Bacteroidetes; c__Sphingobacteriia; o__Sphingobacteriales; f__Chitinophagaceae; g__Terrimonas
OTU_25244	8:33413057	-0.490363	1.19258e-06		non-hub OTU	Millet_GLEAN_10020518	TPR-1	Plant hormone siganl transduction	k__Bacteria; p__Bacteroidetes; c__Sphingobacteriia; o__Sphingobacteriales; f__Chitinophagaceae; g__
OTU_2704	3:5290368	0.289517	2.66471e-06	✓	non-hub OTU	Millet_GLEAN_10032499	ABCG29	Plant immunity system	k__Bacteria; p__Proteobacteria; c__Alphaproteobacteria; o__Rhizobiales; f__Phyllobacteriaceae; g__Mesorhizobium
OTU_19203	1:36898199	-0.180637	7.7736e-06		non-hub OTU	Millet_GLEAN_10032613	ASC1-like protein 1	Plant immunity system	k__Bacteria; p__Firmicutes; c__Clostridia; o__; f__; g__
OTU_11218	6:36530899	0.464425	1.57296e-05		hub OTU	Millet_GLEAN_10024119	CML	Plant immunity system	k__Bacteria; p__Proteobacteria; c__Alphaproteobacteria; o__Rhodospirillales; f__Rhodospirillaceae; g__
OTU_26564	6:36530899	0.45563	9.77675e-06		hub OTU	Millet_GLEAN_10024119	CML	Plant immunity system	k__Bacteria; p__Actinobacteria; c__Actinobacteria; o__Solirubrobacterales; f__Solirubrobacteraceae; g__Solirubrobacter
OTU_194	2:41981505	-0.725843	1.60839e-05	✓	non-hub OTU	Millet_GLEAN_10010649	CRK6	Plant immunity system	k__Bacteria; p__Proteobacteria; c__Deltaproteobacteria; o__Myxococcales; f__Haliangiaceae; g__Haliangium
OTU_218	8:39763803	-0.835588	1.20296e-05		non-hub OTU	Millet_GLEAN_10007721	CRK6	Plant immunity system	k__Bacteria; p__Bacteroidetes; c__Bacteroidetes_incertae_sedis; o__Ohtaekwangia; f__Ohtaekwangia; g__Ohtaekwangia
OTU_21876	7:15868101	0.753941	1.62953e-05		non-hub OTU	Millet_GLEAN_10021825	CS domain	Plant immunity system	k__Bacteria; p__Proteobacteria; c__Gammaproteobacteria; o__Xanthomonadales; f__Xanthomonadaceae; g__Lysobacter
OTU_24323	8:4381175	0.335217	5.02107e-06	✓	non-hub OTU	Millet_GLEAN_10028418	DUF1618	Plant immunity system	k__Bacteria; p__Actinobacteria; c__Actinobacteria; o__Actinomycetales; f__Pseudonocardiaceae; g__Lechevalieria
OTU_48	8:42834658	0.285113	1.74119e-06		non-hub OTU	Millet_GLEAN_10009436	DUF1618	Plant immunity system	k__Bacteria; p__; c__; o__; f__; g__
OTU_10646	7:2994337	0.925348	6.84373e-07	✓	hub OTU	Millet_GLEAN_10029380	FLS2	Plant immunity system	k__Bacteria; p__Acidobacteria; c__Acidobacteria_Gp6; o__Gp6; f__Gp6; g__Gp6
OTU_110	7:2994337	0.942475	2.09638e-07		hub OTU	Millet_GLEAN_10029380	FLS2	Plant immunity system	k__Bacteria; p__Proteobacteria; c__Betaproteobacteria; o__Burkholderiales; f__; g__
OTU_156	7:2994337	0.844631	3.01215e-06	✓	hub OTU	Millet_GLEAN_10029380	FLS2	Plant immunity system	k__Bacteria; p__Proteobacteria; c__Deltaproteobacteria; o__Myxococcales; f__Cystobacteraceae; g__Cystobacter
OTU_17600	7:2994337	0.870331	2.61798e-06	✓	hub OTU	Millet_GLEAN_10029380	FLS2	Plant immunity system	k__Bacteria; p__Acidobacteria; c__Acidobacteria_Gp6; o__Gp6; f__Gp6; g__Gp6
OTU_185	7:2994337	0.83697	5.00732e-06		hub OTU	Millet_GLEAN_10029380	FLS2	Plant immunity system	k__Bacteria; p__Proteobacteria; c__Alphaproteobacteria; o__Rhizobiales; f__Hyphomicrobiaceae; g__Hyphomicrobium
OTU_18637	7:2994337	0.836032	1.88344e-06		hub OTU	Millet_GLEAN_10029380	FLS2	Plant immunity system	k__Bacteria; p__Actinobacteria; c__Actinobacteria; o__Solirubrobacterales; f__Conexibacteraceae; g__Conexibacter
OTU_19284	7:2994337	0.904627	1.24146e-06	✓	hub OTU	Millet_GLEAN_10029380	FLS2	Plant immunity system	k__Bacteria; p__Acidobacteria; c__Acidobacteria_Gp6; o__Gp6; f__Gp6; g__Gp6
OTU_21968	7:2994337	0.91048	8.72336e-07	✓	hub OTU	Millet_GLEAN_10029380	FLS2	Plant immunity system	k__Bacteria; p__Acidobacteria; c__Acidobacteria_Gp6; o__Gp6; f__Gp6; g__Gp6
OTU_22329	7:2994337	0.871876	2.06661e-06	✓	hub OTU	Millet_GLEAN_10029380	FLS2	Plant immunity system	k__Bacteria; p__Acidobacteria; c__Acidobacteria_Gp6; o__Gp6; f__Gp6; g__Gp6
OTU_22948	7:2994337	0.800869	1.91483e-05	✓	hub OTU	Millet_GLEAN_10029380	FLS2	Plant immunity system	k__Bacteria; p__Acidobacteria; c__Acidobacteria_Gp7; o__Gp7; f__Gp7; g__Gp7
OTU_24028	7:2994337	0.906978	1.25702e-06	✓	hub OTU	Millet_GLEAN_10029380	FLS2	Plant immunity system	k__Bacteria; p__Acidobacteria; c__Acidobacteria_Gp4; o__Gp4; f__Gp4; g__Gp4
OTU_24667	7:2994337	0.837235	5.10245e-06		hub OTU	Millet_GLEAN_10029380	FLS2	Plant immunity system	k__Bacteria; p__Acidobacteria; c__Acidobacteria_Gp6; o__Gp6; f__Gp6; g__Gp6
OTU_24870	7:2994337	0.851718	5.78448e-06	✓	hub OTU	Millet_GLEAN_10029380	FLS2	Plant immunity system	k__Bacteria; p__Acidobacteria; c__Acidobacteria_Gp6; o__Gp6; f__Gp6; g__Gp6
OTU_25067	7:2994337	0.863142	1.23238e-06		hub OTU	Millet_GLEAN_10029380	FLS2	Plant immunity system	k__Bacteria; p__Actinobacteria; c__Actinobacteria; o__Solirubrobacterales; f__Solirubrobacteraceae; g__Solirubrobacter
OTU_25433	7:2994337	0.895973	1.31794e-06		hub OTU	Millet_GLEAN_10029380	FLS2	Plant immunity system	k__Bacteria; p__Acidobacteria; c__Acidobacteria_Gp6; o__Gp6; f__Gp6; g__Gp6
OTU_25445	7:2994337	0.798735	1.60758e-05	✓	hub OTU	Millet_GLEAN_10029380	FLS2	Plant immunity system	k__Bacteria; p__Proteobacteria; c__Betaproteobacteria; o__Burkholderiales; f__Comamonadaceae; g__
OTU_25449	7:2994337	0.844387	8.4262e-06		hub OTU	Millet_GLEAN_10029380	FLS2	Plant immunity system	k__Bacteria; p__Acidobacteria; c__Acidobacteria_Gp6; o__Gp6; f__Gp6; g__Gp6
OTU_429	7:2994337	0.812055	1.16131e-05	✓	hub OTU	Millet_GLEAN_10029380	FLS2	Plant immunity system	k__Bacteria; p__Proteobacteria; c__Betaproteobacteria; o__Burkholderiales; f__Oxalobacteraceae; g__Herbaspirillum
OTU_51	7:2994337	1.02981	2.85301e-08	✓	hub OTU	Millet_GLEAN_10029380	FLS2	Plant immunity system	k__Bacteria; p__Acidobacteria; c__Acidobacteria_Gp6; o__Gp6; f__Gp6; g__Gp6
OTU_64	7:2994337	0.923788	1.02155e-06		hub OTU	Millet_GLEAN_10029380	FLS2	Plant immunity system	k__Bacteria; p__Acidobacteria; c__Acidobacteria_Gp3; o__Gp3; f__Gp3; g__Gp3
OTU_73	7:2994337	0.790923	1.70454e-05		hub OTU	Millet_GLEAN_10029380	FLS2	Plant immunity system	k__Bacteria; p__Actinobacteria; c__Actinobacteria; o__Gaiellales; f__Gaiellaceae; g__Gaiella
OTU_74	7:2994337	0.817419	1.05464e-05	✓	hub OTU	Millet_GLEAN_10029380	FLS2	Plant immunity system	k__Bacteria; p__Actinobacteria; c__Actinobacteria; o__Actinomycetales; f__Propionibacteriaceae; g__Friedmanniella
OTU_86	7:2994337	0.875062	3.07263e-06		hub OTU	Millet_GLEAN_10029380	FLS2	Plant immunity system	k__Bacteria; p__Actinobacteria; c__Actinobacteria; o__Actinomycetales; f__Geodermatophilaceae; g__Blastococcus
OTU_941	7:2994337	0.780736	1.53504e-05		hub OTU	Millet_GLEAN_10029380	FLS2	Plant immunity system	k__Bacteria; p__Proteobacteria; c__Alphaproteobacteria; o__Rhizobiales; f__Hyphomicrobiaceae; g__Devosia
OTU_97	7:2994337	0.847607	5.38226e-06		hub OTU	Millet_GLEAN_10029380	FLS2	Plant immunity system	k__Bacteria; p__Proteobacteria; c__Alphaproteobacteria; o__Rhizobiales; f__; g__
OTU_127	7:2994337	0.810689	8.01196e-06	✓	non-hub OTU	Millet_GLEAN_10029380	FLS2	Plant immunity system	k__Bacteria; p__Acidobacteria; c__Acidobacteria_Gp4; o__Blastocatella; f__Blastocatella; g__Blastocatella
OTU_155	7:2994337	0.758791	2.04687e-05	✓	non-hub OTU	Millet_GLEAN_10029380	FLS2	Plant immunity system	k__Bacteria; p__; c__; o__; f__; g__
OTU_16465	7:2994337	0.849021	5.84024e-06	✓	non-hub OTU	Millet_GLEAN_10029380	FLS2	Plant immunity system	k__Bacteria; p__Acidobacteria; c__Acidobacteria_Gp6; o__Gp6; f__Gp6; g__Gp6
OTU_17208	7:2994337	0.79135	1.8456e-05	✓	non-hub OTU	Millet_GLEAN_10029380	FLS2	Plant immunity system	k__Bacteria; p__Acidobacteria; c__Acidobacteria_Gp6; o__Gp6; f__Gp6; g__Gp6
OTU_203	7:2994337	0.788	1.61887e-05	✓	non-hub OTU	Millet_GLEAN_10029380	FLS2	Plant immunity system	k__Bacteria; p__Proteobacteria; c__Betaproteobacteria; o__; f__; g__
OTU_21573	7:2994337	0.865985	1.76215e-06	✓	non-hub OTU	Millet_GLEAN_10029380	FLS2	Plant immunity system	k__Bacteria; p__Acidobacteria; c__Acidobacteria_Gp6; o__Gp6; f__Gp6; g__Gp6
OTU_229	7:2994337	0.905207	6.57753e-07	✓	non-hub OTU	Millet_GLEAN_10029380	FLS2	Plant immunity system	k__Bacteria; p__Proteobacteria; c__Betaproteobacteria; o__Rhodocyclales; f__Rhodocyclaceae; g__
OTU_25	7:2994337	0.960976	3.55952e-07	✓	non-hub OTU	Millet_GLEAN_10029380	FLS2	Plant immunity system	k__Bacteria; p__Acidobacteria; c__Acidobacteria_Gp4; o__Gp4; f__Gp4; g__Gp4
OTU_88	7:2994337	0.839339	3.34494e-06	✓	non-hub OTU	Millet_GLEAN_10029380	FLS2	Plant immunity system	k__Bacteria; p__Acidobacteria; c__Acidobacteria_Gp6; o__Gp6; f__Gp6; g__Gp6
OTU_11652	7:2994337	0.832794	7.47943e-06		non-hub OTU	Millet_GLEAN_10029380	FLS2	Plant immunity system	k__Bacteria; p__Acidobacteria; c__Acidobacteria_Gp4; o__Gp4; f__Gp4; g__Gp4
OTU_134	7:2994337	0.791386	1.4796e-05		non-hub OTU	Millet_GLEAN_10029380	FLS2	Plant immunity system	k__Bacteria; p__Proteobacteria; c__Alphaproteobacteria; o__; f__; g__
OTU_1358	7:2994337	0.79002	2.1517e-05		non-hub OTU	Millet_GLEAN_10029380	FLS2	Plant immunity system	k__Bacteria; p__Acidobacteria; c__Acidobacteria_Gp4; o__Gp4; f__Gp4; g__Gp4
OTU_164	7:2994337	0.757402	1.77393e-05		non-hub OTU	Millet_GLEAN_10029380	FLS2	Plant immunity system	k__Bacteria; p__Proteobacteria; c__Gammaproteobacteria; o__Xanthomonadales; f__Sinobacteraceae; g__Steroidobacter
OTU_18529	7:2994337	0.773662	8.07322e-06		non-hub OTU	Millet_GLEAN_10029380	FLS2	Plant immunity system	k__Bacteria; p__Actinobacteria; c__Actinobacteria; o__; f__; g__
OTU_18757	7:2994337	0.935592	4.32455e-07		non-hub OTU	Millet_GLEAN_10029380	FLS2	Plant immunity system	k__Bacteria; p__Acidobacteria; c__Acidobacteria_Gp4; o__Gp4; f__Gp4; g__Gp4
OTU_2471	7:2994337	0.780284	5.18211e-06		non-hub OTU	Millet_GLEAN_10029380	FLS2	Plant immunity system	k__Bacteria; p__Bacteroidetes; c__; o__; f__; g__
OTU_257	7:2994337	0.789394	8.64876e-06		non-hub OTU	Millet_GLEAN_10029380	FLS2	Plant immunity system	k__Bacteria; p__Gemmatimonadetes; c__Gemmatimonadetes; o__Gemmatimonadales; f__Gemmatimonadaceae; g__Gemmatimonas
OTU_26812	7:2994337	0.797134	6.56639e-06		non-hub OTU	Millet_GLEAN_10029380	FLS2	Plant immunity system	k__Bacteria; p__Proteobacteria; c__Gammaproteobacteria; o__Xanthomonadales; f__Sinobacteraceae; g__Steroidobacter
OTU_27620	7:2994337	0.777446	1.4441e-05		non-hub OTU	Millet_GLEAN_10029380	FLS2	Plant immunity system	k__Bacteria; p__Actinobacteria; c__Actinobacteria; o__Actinomycetales; f__Microbacteriaceae; g__
OTU_33	7:2994337	0.843518	5.05325e-06		non-hub OTU	Millet_GLEAN_10029380	FLS2	Plant immunity system	k__Bacteria; p__Proteobacteria; c__Betaproteobacteria; o__Burkholderiales; f__Comamonadaceae; g__Ramlibacter
OTU_35	4:33926475	-0.220929	3.9928e-06		non-hub OTU	Millet_GLEAN_10024416	FLS2	Plant immunity system	k__Bacteria; p__Proteobacteria; c__Alphaproteobacteria; o__Rhodospirillales; f__Rhodospirillaceae; g__Skermanella
OTU_411	6:6725538	0.550845	1.62015e-05		non-hub OTU	Millet_GLEAN_10020417	FLS2	Plant immunity system	k__Bacteria; p__Proteobacteria; c__Alphaproteobacteria; o__; f__; g__
OTU_489	7:2994337	0.743234	1.27228e-05		non-hub OTU	Millet_GLEAN_10029380	FLS2	Plant immunity system	k__Bacteria; p__Actinobacteria; c__Actinobacteria; o__Gaiellales; f__Gaiellaceae; g__Gaiella
OTU_529	7:2994337	0.891156	3.88706e-07		non-hub OTU	Millet_GLEAN_10029380	FLS2	Plant immunity system	k__Bacteria; p__Proteobacteria; c__Betaproteobacteria; o__Burkholderiales; f__; g__
OTU_62	6:6725538	0.595124	1.67699e-05		non-hub OTU	Millet_GLEAN_10020417	FLS2	Plant immunity system	k__Bacteria; p__Proteobacteria; c__Alphaproteobacteria; o__; f__; g__
OTU_17156	5:26121066	0.386813	1.31308e-05		non-hub OTU	Millet_GLEAN_10006704	GN3	Plant immunity system	k__Bacteria; p__Proteobacteria; c__Deltaproteobacteria; o__Myxococcales; f__Polyangiaceae; g__
OTU_28802	7:1137115	0.277339	9.10948e-06		non-hub OTU	Millet_GLEAN_10027288	LECRK91	Plant immunity system	k__Bacteria; p__Acidobacteria; c__Acidobacteria_Gp3; o__Gp3; f__Gp3; g__Gp3
OTU_621	8:36696981	0.472018	1.99182e-06		non-hub OTU	Millet_GLEAN_10006320	LECRK91	Plant immunity system	k__Bacteria; p__Proteobacteria; c__Betaproteobacteria; o__; f__; g__
OTU_343	9:40672915	0.259529	1.82162e-05		non-hub OTU	Millet_GLEAN_10017976	LECRKS5	Plant immunity system	k__Bacteria; p__Chloroflexi; c__Chloroflexia; o__Chloroflexales; f__Chloroflexaceae; g__Roseiflexus
OTU_63	8:1274890	0.530996	1.17512e-05	✓	non-hub OTU	Millet_GLEAN_10005670	Leucine-rich repeat	Plant immunity system	k__Bacteria; p__Armatimonadetes; c__Chthonomonadetes; o__Chthonomonadales; f__Chthonomonadaceae; g__Chthonomonas/Armatimonadetes_gp3
OTU_127	7:29589234	0.521095	1.21145e-05	✓	non-hub OTU	Millet_GLEAN_10037392	LRR-RLKs	Plant immunity system	k__Bacteria; p__Acidobacteria; c__Acidobacteria_Gp4; o__Blastocatella; f__Blastocatella; g__Blastocatella
OTU_12454	7:29596320	-0.333792	1.02576e-05		non-hub OTU	Millet_GLEAN_10037393	LRR-RLKs	Plant immunity system	k__Bacteria; p__Firmicutes; c__Bacilli; o__Bacillales; f__; g__
OTU_15606	4:4333729	0.431487	1.76046e-05		non-hub OTU	Millet_GLEAN_10022790	LRR-RLKs	Plant immunity system	k__Bacteria; p__Proteobacteria; c__Betaproteobacteria; o__Burkholderiales; f__Oxalobacteraceae; g__
OTU_18730	7:29596320	-0.341399	3.6963e-06		non-hub OTU	Millet_GLEAN_10037393	LRR-RLKs	Plant immunity system	k__Bacteria; p__Firmicutes; c__Bacilli; o__Bacillales; f__Planococcaceae; g__
OTU_19241	7:29596320	-0.307246	1.1067e-05		non-hub OTU	Millet_GLEAN_10037393	LRR-RLKs	Plant immunity system	k__Bacteria; p__Firmicutes; c__Bacilli; o__Bacillales; f__Bacillaceae 1; g__
OTU_22041	7:29596320	-0.327501	1.54422e-05		non-hub OTU	Millet_GLEAN_10037393	LRR-RLKs	Plant immunity system	k__Bacteria; p__Firmicutes; c__Bacilli; o__Bacillales; f__Bacillaceae 1; g__Falsibacillus
OTU_28183	7:29596320	-0.320764	1.61789e-05		non-hub OTU	Millet_GLEAN_10037393	LRR-RLKs	Plant immunity system	k__Bacteria; p__Firmicutes; c__Bacilli; o__Bacillales; f__Bacillaceae 1; g__
OTU_28415	7:29596320	-0.365628	1.04521e-06		non-hub OTU	Millet_GLEAN_10037393	LRR-RLKs	Plant immunity system	k__Bacteria; p__Firmicutes; c__Bacilli; o__Bacillales; f__Planococcaceae; g__
OTU_4067	7:29620934	0.418923	1.39274e-05		non-hub OTU	Millet_GLEAN_10037396	LRR-RLKs	Plant immunity system	k__Bacteria; p__Actinobacteria; c__Actinobacteria; o__Acidimicrobiales; f__Acidimicrobiaceae; g__Ilumatobacter
OTU_20181	9:47958962	0.518996	1.20655e-05		non-hub OTU	Millet_GLEAN_10037893	MOS2	Plant immunity system	k__Bacteria; p__Bacteroidetes; c__Sphingobacteriia; o__Sphingobacteriales; f__Chitinophagaceae; g__Flavisolibacter
OTU_13344	3:6902983	0.651017	1.42301e-05		non-hub OTU	Millet_GLEAN_10003677	NIK	Plant immunity system	k__Bacteria; p__Proteobacteria; c__Gammaproteobacteria; o__Xanthomonadales; f__Sinobacteraceae; g__Steroidobacter
OTU_308	9:40312322	0.195179	1.36715e-05		non-hub OTU	Millet_GLEAN_10017945	nrx1	Plant immunity system	k__Bacteria; p__Bacteroidetes; c__; o__; f__; g__
OTU_82	4:37561505	0.240792	1.34778e-05		non-hub OTU	Millet_GLEAN_10005311	PER3	Plant immunity system	k__Bacteria; p__Gemmatimonadetes; c__Gemmatimonadetes; o__Gemmatimonadales; f__Gemmatimonadaceae; g__Gemmatimonas
OTU_981	8:41755184	0.405062	1.71493e-05		non-hub OTU	Millet_GLEAN_10004859	PSI	Plant immunity system	k__Bacteria; p__Acidobacteria; c__Acidobacteria_Gp10; o__Gp10; f__Gp10; g__Gp10
OTU_397	7:480245	0.377744	2.0876e-05	✓	non-hub OTU	Millet_GLEAN_10027350	RGA2	Plant immunity system	k__Bacteria; p__Actinobacteria; c__Actinobacteria; o__Acidimicrobiales; f__Acidimicrobiaceae; g__Ilumatobacter
OTU_2042	8:42368321	0.75009	2.53339e-07		non-hub OTU	Millet_GLEAN_10002601	RGA2	Plant immunity system	k__Bacteria; p__Bacteroidetes; c__Sphingobacteriia; o__Sphingobacteriales; f__Chitinophagaceae; g__Ferruginibacter
OTU_549	2:1117082	0.950367	1.62743e-05		non-hub OTU	Millet_GLEAN_10020737	RGA2	Plant immunity system	k__Bacteria; p__Bacteroidetes; c__Sphingobacteriia; o__Sphingobacteriales; f__Chitinophagaceae; g__Chitinophaga
OTU_27519	4:419279	-0.207572	3.83935e-06		non-hub OTU	Millet_GLEAN_10010223	RHA1B	Plant immunity system	k__Bacteria; p__Nitrospirae; c__Nitrospira; o__Nitrospirales; f__Nitrospiraceae; g__Nitrospira
OTU_383	8:2534551	0.196624	2.94947e-06		non-hub OTU	Millet_GLEAN_10017111	RIPs	Plant immunity system	k__Bacteria; p__Proteobacteria; c__Gammaproteobacteria; o__; f__; g__
OTU_2481	3:5034875	0.217531	1.71712e-06		non-hub OTU	Millet_GLEAN_10032463	RLKs	Plant immunity system	k__Archaea; p__Thaumarchaeota; c__Nitrososphaerales; o__Nitrososphaerales; f__Nitrososphaeraceae; g__Nitrososphaera
OTU_17600	8:35494279	-0.302331	2.94301e-06	✓	hub OTU	Millet_GLEAN_10007850	RPM1	Plant immunity system	k__Bacteria; p__Acidobacteria; c__Acidobacteria_Gp6; o__Gp6; f__Gp6; g__Gp6
OTU_22329	8:35494279	-0.28074	1.19913e-05	✓	hub OTU	Millet_GLEAN_10007850	RPM1	Plant immunity system	k__Bacteria; p__Acidobacteria; c__Acidobacteria_Gp6; o__Gp6; f__Gp6; g__Gp6
OTU_22251	8:35890389	0.44798	1.88943e-05	✓	non-hub OTU	Millet_GLEAN_10011303	RPM1	Plant immunity system	k__Bacteria; p__Actinobacteria; c__Actinobacteria; o__Actinomycetales; f__Micrococcaceae; g__
OTU_188	8:42566934	0.407522	2.01705e-05		non-hub OTU	Millet_GLEAN_10005287	RPM1	Plant immunity system	k__Bacteria; p__Planctomycetes; c__Planctomycetia; o__Planctomycetales; f__Planctomycetaceae; g__Pirellula
OTU_24930	4:3162011	-0.801328	4.56859e-06		non-hub OTU	Millet_GLEAN_10018510	RPM1	Plant immunity system	k__Bacteria; p__Actinobacteria; c__Actinobacteria; o__Actinomycetales; f__Pseudonocardiaceae; g__
OTU_15587	8:41197939	0.667512	1.88518e-05	✓	non-hub OTU	Millet_GLEAN_10006881	RPP13	Plant immunity system	k__Bacteria; p__Proteobacteria; c__Gammaproteobacteria; o__Xanthomonadales; f__Sinobacteraceae; g__Steroidobacter
OTU_336	8:13529955	0.49882	4.00363e-06	✓	non-hub OTU	Millet_GLEAN_10007658	RPP13	Plant immunity system	k__Bacteria; p__Proteobacteria; c__Betaproteobacteria; o__Burkholderiales; f__Oxalobacteraceae; g__Massilia
OTU_10858	8:32911685	0.753965	4.78035e-06		non-hub OTU	Millet_GLEAN_10020560	RPP13	Plant immunity system	k__Bacteria; p__Bacteroidetes; c__Bacteroidetes_incertae_sedis; o__Ohtaekwangia; f__Ohtaekwangia; g__Ohtaekwangia
OTU_1179	8:36451065	0.438978	1.21534e-05		non-hub OTU	Millet_GLEAN_10011254	RPP13	Plant immunity system	k__Bacteria; p__Proteobacteria; c__Gammaproteobacteria; o__Xanthomonadales; f__Xanthomonadaceae; g__Pseudoxanthomonas
OTU_83	8:13529955	0.482426	3.79314e-06		non-hub OTU	Millet_GLEAN_10007658	RPP13	Plant immunity system	k__Bacteria; p__Planctomycetes; c__Planctomycetia; o__Planctomycetales; f__Planctomycetaceae; g__
OTU_10255	2:5204520	0.343381	2.01503e-05	✓	non-hub OTU	Millet_GLEAN_10015707	RPS2	Plant immunity system	k__Bacteria; p__Bacteroidetes; c__Sphingobacteriia; o__Sphingobacteriales; f__Chitinophagaceae; g__
OTU_320	4:4333431	0.403908	2.19722e-05		non-hub OTU	Millet_GLEAN_10022790	RSTKs	Plant immunity system	k__Bacteria; p__Acidobacteria; c__Acidobacteria_Gp6; o__Gp6; f__Gp6; g__Gp6
OTU_23110	6:36252105	0.542374	1.60147e-05	✓	non-hub OTU	Millet_GLEAN_10024067	TCEA2	Plant immunity system	k__Bacteria; p__Proteobacteria; c__Betaproteobacteria; o__Burkholderiales; f__Comamonadaceae; g__
OTU_867	1:32157652	0.223303	1.3652e-05		non-hub OTU	Millet_GLEAN_10023440	XA21	Plant immunity system	k__Bacteria; p__Actinobacteria; c__Actinobacteria; o__Actinomycetales; f__Microbacteriaceae; g__Curtobacterium
OTU_10646	7:13687399	0.784846	3.05153e-06	✓	hub OTU	Millet_GLEAN_10007267	bHLH35	Transcription factor	k__Bacteria; p__Acidobacteria; c__Acidobacteria_Gp6; o__Gp6; f__Gp6; g__Gp6
OTU_110	7:13687399	0.710534	1.44238e-05		hub OTU	Millet_GLEAN_10007267	bHLH35	Transcription factor	k__Bacteria; p__Proteobacteria; c__Betaproteobacteria; o__Burkholderiales; f__; g__
OTU_17600	7:13687399	0.812356	1.03335e-06	✓	hub OTU	Millet_GLEAN_10007267	bHLH35	Transcription factor	k__Bacteria; p__Acidobacteria; c__Acidobacteria_Gp6; o__Gp6; f__Gp6; g__Gp6
OTU_19284	7:13687399	0.732313	1.3911e-05	✓	hub OTU	Millet_GLEAN_10007267	bHLH35	Transcription factor	k__Bacteria; p__Acidobacteria; c__Acidobacteria_Gp6; o__Gp6; f__Gp6; g__Gp6
OTU_21968	7:13687399	0.769906	3.83744e-06	✓	hub OTU	Millet_GLEAN_10007267	bHLH35	Transcription factor	k__Bacteria; p__Acidobacteria; c__Acidobacteria_Gp6; o__Gp6; f__Gp6; g__Gp6
OTU_22329	7:13687399	0.741239	7.36735e-06	✓	hub OTU	Millet_GLEAN_10007267	bHLH35	Transcription factor	k__Bacteria; p__Acidobacteria; c__Acidobacteria_Gp6; o__Gp6; f__Gp6; g__Gp6
OTU_24667	7:13687399	0.76506	3.87697e-06		hub OTU	Millet_GLEAN_10007267	bHLH35	Transcription factor	k__Bacteria; p__Acidobacteria; c__Acidobacteria_Gp6; o__Gp6; f__Gp6; g__Gp6
OTU_24870	7:13687399	0.742987	1.1132e-05	✓	hub OTU	Millet_GLEAN_10007267	bHLH35	Transcription factor	k__Bacteria; p__Acidobacteria; c__Acidobacteria_Gp6; o__Gp6; f__Gp6; g__Gp6
OTU_25433	7:13687399	0.867576	1.75069e-07		hub OTU	Millet_GLEAN_10007267	bHLH35	Transcription factor	k__Bacteria; p__Acidobacteria; c__Acidobacteria_Gp6; o__Gp6; f__Gp6; g__Gp6
OTU_25445	7:13687399	0.729445	1.24493e-05	✓	hub OTU	Millet_GLEAN_10007267	bHLH35	Transcription factor	k__Bacteria; p__Proteobacteria; c__Betaproteobacteria; o__Burkholderiales; f__Comamonadaceae; g__
OTU_51	7:13687399	0.855653	3.38069e-07	✓	hub OTU	Millet_GLEAN_10007267	bHLH35	Transcription factor	k__Bacteria; p__Acidobacteria; c__Acidobacteria_Gp6; o__Gp6; f__Gp6; g__Gp6
OTU_64	7:13687399	0.724813	2.01777e-05		hub OTU	Millet_GLEAN_10007267	bHLH35	Transcription factor	k__Bacteria; p__Acidobacteria; c__Acidobacteria_Gp3; o__Gp3; f__Gp3; g__Gp3
OTU_941	7:13687399	0.770174	2.30332e-06		hub OTU	Millet_GLEAN_10007267	bHLH35	Transcription factor	k__Bacteria; p__Proteobacteria; c__Alphaproteobacteria; o__Rhizobiales; f__Hyphomicrobiaceae; g__Devosia
OTU_16465	7:13687399	0.771242	4.91078e-06	✓	non-hub OTU	Millet_GLEAN_10007267	bHLH35	Transcription factor	k__Bacteria; p__Acidobacteria; c__Acidobacteria_Gp6; o__Gp6; f__Gp6; g__Gp6
OTU_17208	7:13687399	0.7711	3.50902e-06	✓	non-hub OTU	Millet_GLEAN_10007267	bHLH35	Transcription factor	k__Bacteria; p__Acidobacteria; c__Acidobacteria_Gp6; o__Gp6; f__Gp6; g__Gp6
OTU_192	7:13687399	0.706435	9.96732e-06	✓	non-hub OTU	Millet_GLEAN_10007267	bHLH35	Transcription factor	k__Bacteria; p__Bacteroidetes; c__Bacteroidetes_incertae_sedis; o__Ohtaekwangia; f__Ohtaekwangia; g__Ohtaekwangia
OTU_2144	7:13687399	0.690104	1.22931e-05	✓	non-hub OTU	Millet_GLEAN_10007267	bHLH35	Transcription factor	k__Bacteria; p__Acidobacteria; c__Acidobacteria_Gp6; o__Gp6; f__Gp6; g__Gp6
OTU_21573	7:13687399	0.828088	3.77382e-07	✓	non-hub OTU	Millet_GLEAN_10007267	bHLH35	Transcription factor	k__Bacteria; p__Acidobacteria; c__Acidobacteria_Gp6; o__Gp6; f__Gp6; g__Gp6
OTU_22673	7:13687399	0.707885	1.9438e-05	✓	non-hub OTU	Millet_GLEAN_10007267	bHLH35	Transcription factor	k__Bacteria; p__Acidobacteria; c__Acidobacteria_Gp6; o__Gp6; f__Gp6; g__Gp6
OTU_229	7:13687399	0.794464	1.21335e-06	✓	non-hub OTU	Millet_GLEAN_10007267	bHLH35	Transcription factor	k__Bacteria; p__Proteobacteria; c__Betaproteobacteria; o__Rhodocyclales; f__Rhodocyclaceae; g__
OTU_24703	7:13687399	0.749251	4.38065e-06	✓	non-hub OTU	Millet_GLEAN_10007267	bHLH35	Transcription factor	k__Bacteria; p__Proteobacteria; c__Gammaproteobacteria; o__Xanthomonadales; f__Sinobacteraceae; g__Steroidobacter
OTU_25	7:13687399	0.85081	5.63032e-07	✓	non-hub OTU	Millet_GLEAN_10007267	bHLH35	Transcription factor	k__Bacteria; p__Acidobacteria; c__Acidobacteria_Gp4; o__Gp4; f__Gp4; g__Gp4
OTU_493	7:13687399	0.78033	1.02764e-06	✓	non-hub OTU	Millet_GLEAN_10007267	bHLH35	Transcription factor	k__Bacteria; p__Acidobacteria; c__Acidobacteria_Gp3; o__Gp3; f__Gp3; g__Gp3
OTU_798	7:13687399	0.756691	4.49833e-06	✓	non-hub OTU	Millet_GLEAN_10007267	bHLH35	Transcription factor	k__Bacteria; p__Acidobacteria; c__Acidobacteria_Gp3; o__Gp3; f__Gp3; g__Gp3
OTU_8037	7:13687399	0.769614	1.619e-06	✓	non-hub OTU	Millet_GLEAN_10007267	bHLH35	Transcription factor	k__Bacteria; p__Proteobacteria; c__Betaproteobacteria; o__Burkholderiales; f__Comamonadaceae; g__
OTU_87	7:13687399	0.788844	8.78528e-07	✓	non-hub OTU	Millet_GLEAN_10007267	bHLH35	Transcription factor	k__Bacteria; p__Acidobacteria; c__Acidobacteria_Gp6; o__Gp6; f__Gp6; g__Gp6
OTU_88	7:13687399	1.00597	4.97166e-10	✓	non-hub OTU	Millet_GLEAN_10007267	bHLH35	Transcription factor	k__Bacteria; p__Acidobacteria; c__Acidobacteria_Gp6; o__Gp6; f__Gp6; g__Gp6
OTU_9000	7:13687399	0.822501	7.91574e-07	✓	non-hub OTU	Millet_GLEAN_10007267	bHLH35	Transcription factor	k__Bacteria; p__Acidobacteria; c__Acidobacteria_Gp6; o__Gp6; f__Gp6; g__Gp6
OTU_9170	7:13687399	0.931207	1.87912e-09	✓	non-hub OTU	Millet_GLEAN_10007267	bHLH35	Transcription factor	k__Bacteria; p__Acidobacteria; c__Acidobacteria_Gp6; o__Gp6; f__Gp6; g__Gp6
OTU_11652	7:13687399	0.850318	3.37806e-07		non-hub OTU	Millet_GLEAN_10007267	bHLH35	Transcription factor	k__Bacteria; p__Acidobacteria; c__Acidobacteria_Gp4; o__Gp4; f__Gp4; g__Gp4
OTU_1571	7:13687399	0.780475	6.6702e-07		non-hub OTU	Millet_GLEAN_10007267	bHLH35	Transcription factor	k__Bacteria; p__Acidobacteria; c__Acidobacteria_Gp4; o__Gp4; f__Gp4; g__Gp4
OTU_164	7:13687399	0.756937	1.83875e-06		non-hub OTU	Millet_GLEAN_10007267	bHLH35	Transcription factor	k__Bacteria; p__Proteobacteria; c__Gammaproteobacteria; o__Xanthomonadales; f__Sinobacteraceae; g__Steroidobacter
OTU_17917	7:13687399	0.758743	2.77352e-06		non-hub OTU	Millet_GLEAN_10007267	bHLH35	Transcription factor	k__Bacteria; p__Acidobacteria; c__Acidobacteria_Gp6; o__Gp6; f__Gp6; g__Gp6
OTU_18757	7:13687399	0.823062	7.9418e-07		non-hub OTU	Millet_GLEAN_10007267	bHLH35	Transcription factor	k__Bacteria; p__Acidobacteria; c__Acidobacteria_Gp4; o__Gp4; f__Gp4; g__Gp4
OTU_23384	7:13687399	0.768927	2.08588e-06		non-hub OTU	Millet_GLEAN_10007267	bHLH35	Transcription factor	k__Bacteria; p__Acidobacteria; c__Acidobacteria_Gp6; o__Gp6; f__Gp6; g__Gp6
OTU_2471	7:13687399	0.67689	1.25094e-05		non-hub OTU	Millet_GLEAN_10007267	bHLH35	Transcription factor	k__Bacteria; p__Bacteroidetes; c__; o__; f__; g__
OTU_26812	7:13687399	0.879789	3.01947e-08		non-hub OTU	Millet_GLEAN_10007267	bHLH35	Transcription factor	k__Bacteria; p__Proteobacteria; c__Gammaproteobacteria; o__Xanthomonadales; f__Sinobacteraceae; g__Steroidobacter
OTU_27771	7:13687399	0.809314	9.82208e-07		non-hub OTU	Millet_GLEAN_10007267	bHLH35	Transcription factor	k__Bacteria; p__Acidobacteria; c__Acidobacteria_Gp6; o__Gp6; f__Gp6; g__Gp6
OTU_58	7:13687399	0.809994	4.01884e-07		non-hub OTU	Millet_GLEAN_10007267	bHLH35	Transcription factor	k__Bacteria; p__Bacteroidetes; c__Sphingobacteriia; o__Sphingobacteriales; f__; g__
OTU_529	5:38536805	-0.937564	9.5658e-06		non-hub OTU	Millet_GLEAN_10032080	BSD	Transcription factor	k__Bacteria; p__Proteobacteria; c__Betaproteobacteria; o__Burkholderiales; f__; g__
OTU_46	7:27291504	1.0157	6.88651e-07	✓	non-hub OTU	Millet_GLEAN_10037082 (candidate)	EREBP-like factor	Transcription factor	k__Bacteria; p__Proteobacteria; c__Betaproteobacteria; o__Burkholderiales; f__Comamonadaceae; g__Acidovorax
OTU_4021	1:9421763	0.264117	7.79152e-07		non-hub OTU	Millet_GLEAN_10009185	HBP-1a	Transcription factor	k__Bacteria; p__Bacteroidetes; c__Sphingobacteriia; o__Sphingobacteriales; f__Chitinophagaceae; g__Niastella
OTU_12240	3:46351303	0.347248	1.25288e-05		non-hub OTU	Millet_GLEAN_10030115	homeobox-leucine zipper protein	Transcription factor	k__Bacteria; p__Actinobacteria; c__Actinobacteria; o__Actinomycetales; f__Nocardioidaceae; g__Nocardioides
OTU_140	4:34373097	0.210991	1.6774e-05		non-hub OTU	Millet_GLEAN_10024378	MBF1	Transcription factor	k__Bacteria; p__; c__; o__; f__; g__
OTU_168	3:5593225	0.171647	9.5984e-06		non-hub OTU	Millet_GLEAN_10004393	MYC2	Transcription factor	k__Bacteria; p__; c__; o__; f__; g__
OTU_22937	7:15126344	0.319395	2.77119e-06		non-hub OTU	Millet_GLEAN_10015507	TFB3	Transcription factor	k__Bacteria; p__; c__; o__; f__; g__
OTU_15881	8:2626242	0.698273	1.47968e-05	✓	non-hub OTU	Millet_GLEAN_10017107	Coatomer subunit beta	Vesicle trafficking	k__Bacteria; p__Actinobacteria; c__Actinobacteria; o__Actinomycetales; f__Nocardioidaceae; g__Kribbella
OTU_2750	4:34366967	-0.19908	1.45585e-05	✓	non-hub OTU	Millet_GLEAN_10024379	Coatomer subunit beta	Vesicle trafficking	k__Bacteria; p__Acidobacteria; c__Acidobacteria_Gp6; o__Gp6; f__Gp6; g__Gp6
OTU_112	7:32145191	-0.768828	6.53544e-06		non-hub OTU	Millet_GLEAN_10021608	Coatomer subunit delta	Vesicle trafficking	k__Bacteria; p__; c__; o__; f__; g__
OTU_9137	2:41454907	0.832455	1.80433e-05		non-hub OTU	Millet_GLEAN_10021031	endophilin-A	Vesicle trafficking	k__Bacteria; p__Firmicutes; c__Bacilli; o__Bacillales; f__Bacillaceae 1; g__
OTU_4108	2:33127828	0.293029	2.45131e-06	✓	non-hub OTU	Millet_GLEAN_10009270	SEC23	Vesicle trafficking	k__Bacteria; p__; c__; o__; f__; g__
OTU_24877	2:33130725	0.270738	4.63758e-06		non-hub OTU	Millet_GLEAN_10009270	SEC23	Vesicle trafficking	k__Bacteria; p__Proteobacteria; c__Deltaproteobacteria; o__Myxococcales; f__; g__
OTU_26102	8:25713596	-0.455311	1.15121e-05		non-hub OTU	Millet_GLEAN_10007468	SEC23	Vesicle trafficking	k__Bacteria; p__Actinobacteria; c__Actinobacteria; o__Actinomycetales; f__Streptomycetaceae; g__Kitasatospora
OTU_24550	7:18402038	0.277289	2.00924e-05		non-hub OTU	Millet_GLEAN_10029944	SEC24	Vesicle trafficking	k__Bacteria; p__Bacteroidetes; c__Sphingobacteriia; o__Sphingobacteriales; f__Chitinophagaceae; g__Niastella
OTU_15606	9:48173521	0.433293	1.68144e-05		non-hub OTU	Millet_GLEAN_10037862	SEC7	Vesicle trafficking	k__Bacteria; p__Proteobacteria; c__Betaproteobacteria; o__Burkholderiales; f__Oxalobacteraceae; g__
OTU_10146	7:29997701	0.249188	2.11038e-05	✓	hub OTU				k__Bacteria; p__Proteobacteria; c__Gammaproteobacteria; o__Xanthomonadales; f__Xanthomonadaceae; g__
OTU_10146	7:30005618	0.257106	1.80299e-05	✓	hub OTU				k__Bacteria; p__Proteobacteria; c__Gammaproteobacteria; o__Xanthomonadales; f__Xanthomonadaceae; g__
OTU_10146	7:30250717	0.635243	1.65864e-05	✓	hub OTU				k__Bacteria; p__Proteobacteria; c__Gammaproteobacteria; o__Xanthomonadales; f__Xanthomonadaceae; g__
OTU_10146	3:38935130	0.98248	2.53609e-06	✓	hub OTU				k__Bacteria; p__Proteobacteria; c__Gammaproteobacteria; o__Xanthomonadales; f__Xanthomonadaceae; g__
OTU_10146	3:39817904	0.693172	6.98872e-06	✓	hub OTU				k__Bacteria; p__Proteobacteria; c__Gammaproteobacteria; o__Xanthomonadales; f__Xanthomonadaceae; g__
OTU_10146	1:21809994	0.753932	5.9717e-06	✓	hub OTU				k__Bacteria; p__Proteobacteria; c__Gammaproteobacteria; o__Xanthomonadales; f__Xanthomonadaceae; g__
OTU_10146	9:53184676	0.767157	6.75676e-06	✓	hub OTU				k__Bacteria; p__Proteobacteria; c__Gammaproteobacteria; o__Xanthomonadales; f__Xanthomonadaceae; g__
OTU_10146	8:30131149	0.756941	1.6212e-05	✓	hub OTU				k__Bacteria; p__Proteobacteria; c__Gammaproteobacteria; o__Xanthomonadales; f__Xanthomonadaceae; g__
OTU_10146	2:4001414	0.47932	4.74224e-06	✓	hub OTU				k__Bacteria; p__Proteobacteria; c__Gammaproteobacteria; o__Xanthomonadales; f__Xanthomonadaceae; g__
OTU_10146	7:35295341	0.243847	9.49394e-06	✓	hub OTU				k__Bacteria; p__Proteobacteria; c__Gammaproteobacteria; o__Xanthomonadales; f__Xanthomonadaceae; g__
OTU_10146	3:39817886	0.684566	1.82555e-05	✓	hub OTU				k__Bacteria; p__Proteobacteria; c__Gammaproteobacteria; o__Xanthomonadales; f__Xanthomonadaceae; g__
OTU_10146	7:29987887	0.304407	1.90084e-05	✓	hub OTU				k__Bacteria; p__Proteobacteria; c__Gammaproteobacteria; o__Xanthomonadales; f__Xanthomonadaceae; g__
OTU_10146	9:53181812	0.767157	6.75676e-06	✓	hub OTU				k__Bacteria; p__Proteobacteria; c__Gammaproteobacteria; o__Xanthomonadales; f__Xanthomonadaceae; g__
OTU_104	9:476442	-0.393315	1.64405e-05		hub OTU				k__Bacteria; p__Actinobacteria; c__Actinobacteria; o__Gaiellales; f__Gaiellaceae; g__Gaiella
OTU_106	6:487185	-0.834703	1.10885e-06		hub OTU				k__Bacteria; p__Proteobacteria; c__Alphaproteobacteria; o__Rhizobiales; f__Hyphomicrobiaceae; g__Devosia
OTU_106	6:17072019	-0.816288	2.19787e-05		hub OTU				k__Bacteria; p__Proteobacteria; c__Alphaproteobacteria; o__Rhizobiales; f__Hyphomicrobiaceae; g__Devosia
OTU_106	6:17162567	-0.914378	1.68243e-05		hub OTU				k__Bacteria; p__Proteobacteria; c__Alphaproteobacteria; o__Rhizobiales; f__Hyphomicrobiaceae; g__Devosia
OTU_106	8:36629775	0.948854	1.71383e-06		hub OTU				k__Bacteria; p__Proteobacteria; c__Alphaproteobacteria; o__Rhizobiales; f__Hyphomicrobiaceae; g__Devosia
OTU_10646	9:51068756	0.854096	1.60998e-05	✓	hub OTU				k__Bacteria; p__Acidobacteria; c__Acidobacteria_Gp6; o__Gp6; f__Gp6; g__Gp6
OTU_10646	7:2994337	0.925348	6.84373e-07	✓	hub OTU				k__Bacteria; p__Acidobacteria; c__Acidobacteria_Gp6; o__Gp6; f__Gp6; g__Gp6
OTU_10646	7:3669776	1.23572	1.51169e-06	✓	hub OTU				k__Bacteria; p__Acidobacteria; c__Acidobacteria_Gp6; o__Gp6; f__Gp6; g__Gp6
OTU_10646	7:11651285	0.876151	1.58811e-05	✓	hub OTU				k__Bacteria; p__Acidobacteria; c__Acidobacteria_Gp6; o__Gp6; f__Gp6; g__Gp6
OTU_10646	7:4356817	0.970736	3.66555e-06	✓	hub OTU				k__Bacteria; p__Acidobacteria; c__Acidobacteria_Gp6; o__Gp6; f__Gp6; g__Gp6
OTU_10646	7:13687553	0.767928	5.18396e-06	✓	hub OTU				k__Bacteria; p__Acidobacteria; c__Acidobacteria_Gp6; o__Gp6; f__Gp6; g__Gp6
OTU_10646	7:13686179	0.798068	1.51912e-05	✓	hub OTU				k__Bacteria; p__Acidobacteria; c__Acidobacteria_Gp6; o__Gp6; f__Gp6; g__Gp6
OTU_10646	7:10297098	0.916361	1.0244e-05	✓	hub OTU				k__Bacteria; p__Acidobacteria; c__Acidobacteria_Gp6; o__Gp6; f__Gp6; g__Gp6
OTU_10646	7:7904488	0.909273	9.22534e-06	✓	hub OTU				k__Bacteria; p__Acidobacteria; c__Acidobacteria_Gp6; o__Gp6; f__Gp6; g__Gp6
OTU_10646	7:2993850	0.924903	6.92592e-07	✓	hub OTU				k__Bacteria; p__Acidobacteria; c__Acidobacteria_Gp6; o__Gp6; f__Gp6; g__Gp6
OTU_110	6:36336319	0.529095	1.77613e-05		hub OTU				k__Bacteria; p__Proteobacteria; c__Betaproteobacteria; o__Burkholderiales; f__; g__
OTU_110	5:34873111	0.285546	1.09755e-05		hub OTU				k__Bacteria; p__Proteobacteria; c__Betaproteobacteria; o__Burkholderiales; f__; g__
OTU_110	7:2994337	0.942475	2.09638e-07		hub OTU				k__Bacteria; p__Proteobacteria; c__Betaproteobacteria; o__Burkholderiales; f__; g__
OTU_110	8:11095068	-0.256484	1.8705e-05		hub OTU				k__Bacteria; p__Proteobacteria; c__Betaproteobacteria; o__Burkholderiales; f__; g__
OTU_110	6:36318553	0.214262	1.06658e-05		hub OTU				k__Bacteria; p__Proteobacteria; c__Betaproteobacteria; o__Burkholderiales; f__; g__
OTU_110	7:3669776	1.10864	8.75288e-06		hub OTU				k__Bacteria; p__Proteobacteria; c__Betaproteobacteria; o__Burkholderiales; f__; g__
OTU_110	8:26733214	0.673139	1.62298e-05		hub OTU				k__Bacteria; p__Proteobacteria; c__Betaproteobacteria; o__Burkholderiales; f__; g__
OTU_110	3:40277809	1.14711	2.07962e-05		hub OTU				k__Bacteria; p__Proteobacteria; c__Betaproteobacteria; o__Burkholderiales; f__; g__
OTU_110	2:5642763	0.494016	9.47915e-06		hub OTU				k__Bacteria; p__Proteobacteria; c__Betaproteobacteria; o__Burkholderiales; f__; g__
OTU_110	7:8793405	0.93148	1.15712e-05		hub OTU				k__Bacteria; p__Proteobacteria; c__Betaproteobacteria; o__Burkholderiales; f__; g__
OTU_110	7:13687435	0.710534	1.44238e-05		hub OTU				k__Bacteria; p__Proteobacteria; c__Betaproteobacteria; o__Burkholderiales; f__; g__
OTU_110	7:7904488	0.856513	1.70824e-05		hub OTU				k__Bacteria; p__Proteobacteria; c__Betaproteobacteria; o__Burkholderiales; f__; g__
OTU_110	7:13687399	0.710534	1.44238e-05		hub OTU				k__Bacteria; p__Proteobacteria; c__Betaproteobacteria; o__Burkholderiales; f__; g__
OTU_110	7:2993850	0.942808	2.07713e-07		hub OTU				k__Bacteria; p__Proteobacteria; c__Betaproteobacteria; o__Burkholderiales; f__; g__
OTU_110	2:5642650	0.496545	8.23115e-06		hub OTU				k__Bacteria; p__Proteobacteria; c__Betaproteobacteria; o__Burkholderiales; f__; g__
OTU_110	6:36316694	0.224821	7.13796e-06		hub OTU				k__Bacteria; p__Proteobacteria; c__Betaproteobacteria; o__Burkholderiales; f__; g__
OTU_111	8:39607506	0.739534	8.81321e-07		hub OTU				k__Bacteria; p__Proteobacteria; c__Alphaproteobacteria; o__Rhizobiales; f__; g__
OTU_11218	8:37266184	0.595077	1.64937e-05		hub OTU				k__Bacteria; p__Proteobacteria; c__Alphaproteobacteria; o__Rhodospirillales; f__Rhodospirillaceae; g__
OTU_11218	8:30592521	0.435658	1.75324e-05		hub OTU				k__Bacteria; p__Proteobacteria; c__Alphaproteobacteria; o__Rhodospirillales; f__Rhodospirillaceae; g__
OTU_11218	5:1664935	0.555937	1.4511e-05		hub OTU				k__Bacteria; p__Proteobacteria; c__Alphaproteobacteria; o__Rhodospirillales; f__Rhodospirillaceae; g__
OTU_11218	6:36530899	0.464425	1.57296e-05		hub OTU				k__Bacteria; p__Proteobacteria; c__Alphaproteobacteria; o__Rhodospirillales; f__Rhodospirillaceae; g__
OTU_11218	8:37331898	0.619951	1.60717e-05		hub OTU				k__Bacteria; p__Proteobacteria; c__Alphaproteobacteria; o__Rhodospirillales; f__Rhodospirillaceae; g__
OTU_11218	5:1642476	0.524962	1.40498e-05		hub OTU				k__Bacteria; p__Proteobacteria; c__Alphaproteobacteria; o__Rhodospirillales; f__Rhodospirillaceae; g__
OTU_119	8:11095068	-0.264629	1.55765e-05	✓	hub OTU				k__Bacteria; p__Proteobacteria; c__Betaproteobacteria; o__Nitrosomonadales; f__Nitrosomonadaceae; g__Nitrosospira
OTU_119	7:11651285	0.917343	6.92188e-06	✓	hub OTU				k__Bacteria; p__Proteobacteria; c__Betaproteobacteria; o__Nitrosomonadales; f__Nitrosomonadaceae; g__Nitrosospira
OTU_1325	4:5414398	0.830699	1.24097e-05	✓	hub OTU				k__Bacteria; p__Proteobacteria; c__Deltaproteobacteria; o__Myxococcales; f__Haliangiaceae; g__Haliangium
OTU_1325	3:39996795	0.330986	1.65741e-05	✓	hub OTU				k__Bacteria; p__Proteobacteria; c__Deltaproteobacteria; o__Myxococcales; f__Haliangiaceae; g__Haliangium
OTU_1325	4:34519739	0.47711	8.90473e-06	✓	hub OTU				k__Bacteria; p__Proteobacteria; c__Deltaproteobacteria; o__Myxococcales; f__Haliangiaceae; g__Haliangium
OTU_1325	7:22941436	0.16644	1.89304e-05	✓	hub OTU				k__Bacteria; p__Proteobacteria; c__Deltaproteobacteria; o__Myxococcales; f__Haliangiaceae; g__Haliangium
OTU_1325	7:22941400	0.16547	2.14328e-05	✓	hub OTU				k__Bacteria; p__Proteobacteria; c__Deltaproteobacteria; o__Myxococcales; f__Haliangiaceae; g__Haliangium
OTU_1325	8:3978116	-0.468954	1.98394e-05	✓	hub OTU				k__Bacteria; p__Proteobacteria; c__Deltaproteobacteria; o__Myxococcales; f__Haliangiaceae; g__Haliangium
OTU_1325	3:39995306	0.33106	1.64738e-05	✓	hub OTU				k__Bacteria; p__Proteobacteria; c__Deltaproteobacteria; o__Myxococcales; f__Haliangiaceae; g__Haliangium
OTU_13585	9:49275691	-0.352124	1.18692e-05		hub OTU				k__Bacteria; p__Actinobacteria; c__Actinobacteria; o__Actinomycetales; f__Nocardioidaceae; g__Aeromicrobium
OTU_13585	9:10155302	-0.221526	1.41818e-05		hub OTU				k__Bacteria; p__Actinobacteria; c__Actinobacteria; o__Actinomycetales; f__Nocardioidaceae; g__Aeromicrobium
OTU_1396	4:6045233	0.193719	8.98622e-06		hub OTU				k__Bacteria; p__Proteobacteria; c__Alphaproteobacteria; o__Sphingomonadales; f__Erythrobacteraceae; g__Erythrobacter
OTU_1396	1:28774463	0.659623	1.02265e-05		hub OTU				k__Bacteria; p__Proteobacteria; c__Alphaproteobacteria; o__Sphingomonadales; f__Erythrobacteraceae; g__Erythrobacter
OTU_1396	4:6045000	0.193803	7.68922e-06		hub OTU				k__Bacteria; p__Proteobacteria; c__Alphaproteobacteria; o__Sphingomonadales; f__Erythrobacteraceae; g__Erythrobacter
OTU_141	8:36482991	0.599001	4.04114e-06		hub OTU				k__Bacteria; p__Actinobacteria; c__Actinobacteria; o__Acidimicrobiales; f__; g__
OTU_147	8:36482991	0.551551	1.78268e-05	✓	hub OTU				k__Bacteria; p__Actinobacteria; c__Actinobacteria; o__Solirubrobacterales; f__Conexibacteraceae; g__Conexibacter
OTU_14729	8:19333235	-0.407764	9.20295e-06		hub OTU				k__Bacteria; p__Actinobacteria; c__Actinobacteria; o__Solirubrobacterales; f__; g__
OTU_14984	8:36482991	0.546704	1.91202e-05		hub OTU				k__Bacteria; p__Actinobacteria; c__Actinobacteria; o__Solirubrobacterales; f__Solirubrobacteraceae; g__Solirubrobacter
OTU_154	1:28829964	0.585916	2.08737e-05		hub OTU				k__Bacteria; p__Actinobacteria; c__Actinobacteria; o__Solirubrobacterales; f__Solirubrobacteraceae; g__Solirubrobacter
OTU_154	8:8795321	-0.550392	7.5034e-06		hub OTU				k__Bacteria; p__Actinobacteria; c__Actinobacteria; o__Solirubrobacterales; f__Solirubrobacteraceae; g__Solirubrobacter
OTU_154	1:21809994	0.717147	1.86725e-05		hub OTU				k__Bacteria; p__Actinobacteria; c__Actinobacteria; o__Solirubrobacterales; f__Solirubrobacteraceae; g__Solirubrobacter
OTU_154	8:9156389	-0.609649	6.07018e-06		hub OTU				k__Bacteria; p__Actinobacteria; c__Actinobacteria; o__Solirubrobacterales; f__Solirubrobacteraceae; g__Solirubrobacter
OTU_156	7:10004230	0.962015	3.43742e-06	✓	hub OTU				k__Bacteria; p__Proteobacteria; c__Deltaproteobacteria; o__Myxococcales; f__Cystobacteraceae; g__Cystobacter
OTU_156	7:11589961	0.899911	8.65987e-07	✓	hub OTU				k__Bacteria; p__Proteobacteria; c__Deltaproteobacteria; o__Myxococcales; f__Cystobacteraceae; g__Cystobacter
OTU_156	5:43167958	0.750795	1.22348e-05	✓	hub OTU				k__Bacteria; p__Proteobacteria; c__Deltaproteobacteria; o__Myxococcales; f__Cystobacteraceae; g__Cystobacter
OTU_156	7:2994337	0.844631	3.01215e-06	✓	hub OTU				k__Bacteria; p__Proteobacteria; c__Deltaproteobacteria; o__Myxococcales; f__Cystobacteraceae; g__Cystobacter
OTU_156	7:11589961	0.899911	8.65987e-07	✓	hub OTU				k__Bacteria; p__Proteobacteria; c__Deltaproteobacteria; o__Myxococcales; f__Cystobacteraceae; g__Cystobacter
OTU_156	7:10865468	0.930044	1.75657e-06	✓	hub OTU				k__Bacteria; p__Proteobacteria; c__Deltaproteobacteria; o__Myxococcales; f__Cystobacteraceae; g__Cystobacter
OTU_156	7:11651285	1.00678	3.44915e-07	✓	hub OTU				k__Bacteria; p__Proteobacteria; c__Deltaproteobacteria; o__Myxococcales; f__Cystobacteraceae; g__Cystobacter
OTU_156	7:4342005	0.846656	1.51171e-05	✓	hub OTU				k__Bacteria; p__Proteobacteria; c__Deltaproteobacteria; o__Myxococcales; f__Cystobacteraceae; g__Cystobacter
OTU_156	7:11734247	1.06834	2.2276e-06	✓	hub OTU				k__Bacteria; p__Proteobacteria; c__Deltaproteobacteria; o__Myxococcales; f__Cystobacteraceae; g__Cystobacter
OTU_156	7:8793405	1.0212	1.64026e-06	✓	hub OTU				k__Bacteria; p__Proteobacteria; c__Deltaproteobacteria; o__Myxococcales; f__Cystobacteraceae; g__Cystobacter
OTU_156	7:4061356	0.979565	1.83133e-05	✓	hub OTU				k__Bacteria; p__Proteobacteria; c__Deltaproteobacteria; o__Myxococcales; f__Cystobacteraceae; g__Cystobacter
OTU_156	7:10297098	0.98179	1.0798e-06	✓	hub OTU				k__Bacteria; p__Proteobacteria; c__Deltaproteobacteria; o__Myxococcales; f__Cystobacteraceae; g__Cystobacter
OTU_156	7:11507329	0.840587	2.1792e-05	✓	hub OTU				k__Bacteria; p__Proteobacteria; c__Deltaproteobacteria; o__Myxococcales; f__Cystobacteraceae; g__Cystobacter
OTU_156	7:2993850	0.848831	2.68386e-06	✓	hub OTU				k__Bacteria; p__Proteobacteria; c__Deltaproteobacteria; o__Myxococcales; f__Cystobacteraceae; g__Cystobacter
OTU_156	7:7904488	0.901892	6.09577e-06	✓	hub OTU				k__Bacteria; p__Proteobacteria; c__Deltaproteobacteria; o__Myxococcales; f__Cystobacteraceae; g__Cystobacter
OTU_156	8:3978049	-0.49912	6.25446e-06	✓	hub OTU				k__Bacteria; p__Proteobacteria; c__Deltaproteobacteria; o__Myxococcales; f__Cystobacteraceae; g__Cystobacter
OTU_156	7:549395	1.29659	1.61502e-05	✓	hub OTU				k__Bacteria; p__Proteobacteria; c__Deltaproteobacteria; o__Myxococcales; f__Cystobacteraceae; g__Cystobacter
OTU_160	3:45418662	0.413787	1.78117e-05		hub OTU				k__Bacteria; p__; c__; o__; f__; g__
OTU_160	1:28829964	0.574575	1.90998e-05		hub OTU				k__Bacteria; p__; c__; o__; f__; g__
OTU_160	1:28833816	0.636641	1.25093e-05		hub OTU				k__Bacteria; p__; c__; o__; f__; g__
OTU_160	8:36181576	0.426841	2.29176e-07		hub OTU				k__Bacteria; p__; c__; o__; f__; g__
OTU_160	1:28837712	0.636803	1.24701e-05		hub OTU				k__Bacteria; p__; c__; o__; f__; g__
OTU_160	3:45420614	0.431218	1.77031e-05		hub OTU				k__Bacteria; p__; c__; o__; f__; g__
OTU_160	3:45417434	0.447773	7.38583e-06		hub OTU				k__Bacteria; p__; c__; o__; f__; g__
OTU_1612	3:43219130	0.578861	3.0997e-06		hub OTU				k__Bacteria; p__Firmicutes; c__Bacilli; o__Bacillales; f__Bacillaceae 1; g__Bacillus
OTU_1612	3:43219130	0.578861	3.0997e-06		hub OTU				k__Bacteria; p__Firmicutes; c__Bacilli; o__Bacillales; f__Bacillaceae 1; g__Bacillus
OTU_1612	3:11073712	0.550866	2.63802e-06		hub OTU				k__Bacteria; p__Firmicutes; c__Bacilli; o__Bacillales; f__Bacillaceae 1; g__Bacillus
OTU_1612	3:11073706	0.551678	2.54678e-06		hub OTU				k__Bacteria; p__Firmicutes; c__Bacilli; o__Bacillales; f__Bacillaceae 1; g__Bacillus
OTU_170	8:39607506	0.687064	1.31063e-05		hub OTU				k__Bacteria; p__Actinobacteria; c__Actinobacteria; o__Gaiellales; f__Gaiellaceae; g__Gaiella
OTU_171	7:6457142	-0.879739	7.56966e-07	✓	hub OTU				k__Bacteria; p__Proteobacteria; c__Alphaproteobacteria; o__Rhizobiales; f__; g__
OTU_171	3:43395521	0.270611	7.17187e-07	✓	hub OTU				k__Bacteria; p__Proteobacteria; c__Alphaproteobacteria; o__Rhizobiales; f__; g__
OTU_171	8:37331898	0.621367	1.97795e-05	✓	hub OTU				k__Bacteria; p__Proteobacteria; c__Alphaproteobacteria; o__Rhizobiales; f__; g__
OTU_17600	3:8388590	0.957507	1.77828e-05	✓	hub OTU				k__Bacteria; p__Acidobacteria; c__Acidobacteria_Gp6; o__Gp6; f__Gp6; g__Gp6
OTU_17600	7:11589961	0.915146	8.13912e-07	✓	hub OTU				k__Bacteria; p__Acidobacteria; c__Acidobacteria_Gp6; o__Gp6; f__Gp6; g__Gp6
OTU_17600	7:15698830	0.825035	8.55379e-06	✓	hub OTU				k__Bacteria; p__Acidobacteria; c__Acidobacteria_Gp6; o__Gp6; f__Gp6; g__Gp6
OTU_17600	9:35948633	1.28555	1.88585e-05	✓	hub OTU				k__Bacteria; p__Acidobacteria; c__Acidobacteria_Gp6; o__Gp6; f__Gp6; g__Gp6
OTU_17600	7:2994337	0.870331	2.61798e-06	✓	hub OTU				k__Bacteria; p__Acidobacteria; c__Acidobacteria_Gp6; o__Gp6; f__Gp6; g__Gp6
OTU_17600	7:13714906	0.962226	1.43165e-05	✓	hub OTU				k__Bacteria; p__Acidobacteria; c__Acidobacteria_Gp6; o__Gp6; f__Gp6; g__Gp6
OTU_17600	3:8388628	0.957507	1.77828e-05	✓	hub OTU				k__Bacteria; p__Acidobacteria; c__Acidobacteria_Gp6; o__Gp6; f__Gp6; g__Gp6
OTU_17600	7:11589961	0.915146	8.13912e-07	✓	hub OTU				k__Bacteria; p__Acidobacteria; c__Acidobacteria_Gp6; o__Gp6; f__Gp6; g__Gp6
OTU_17600	7:11651285	0.987957	7.74518e-07	✓	hub OTU				k__Bacteria; p__Acidobacteria; c__Acidobacteria_Gp6; o__Gp6; f__Gp6; g__Gp6
OTU_17600	7:10948389	0.784651	1.21676e-05	✓	hub OTU				k__Bacteria; p__Acidobacteria; c__Acidobacteria_Gp6; o__Gp6; f__Gp6; g__Gp6
OTU_17600	7:4342005	0.885785	8.19079e-06	✓	hub OTU				k__Bacteria; p__Acidobacteria; c__Acidobacteria_Gp6; o__Gp6; f__Gp6; g__Gp6
OTU_17600	7:13687553	0.755992	5.64095e-06	✓	hub OTU				k__Bacteria; p__Acidobacteria; c__Acidobacteria_Gp6; o__Gp6; f__Gp6; g__Gp6
OTU_17600	8:35494279	-0.302331	2.94301e-06	✓	hub OTU				k__Bacteria; p__Acidobacteria; c__Acidobacteria_Gp6; o__Gp6; f__Gp6; g__Gp6
OTU_17600	9:43434250	-0.768846	2.07013e-05	✓	hub OTU				k__Bacteria; p__Acidobacteria; c__Acidobacteria_Gp6; o__Gp6; f__Gp6; g__Gp6
OTU_17600	7:13686179	0.884522	1.18482e-06	✓	hub OTU				k__Bacteria; p__Acidobacteria; c__Acidobacteria_Gp6; o__Gp6; f__Gp6; g__Gp6
OTU_17600	7:13663871	0.769982	1.41205e-05	✓	hub OTU				k__Bacteria; p__Acidobacteria; c__Acidobacteria_Gp6; o__Gp6; f__Gp6; g__Gp6
OTU_17600	7:13874587	1.22103	8.39057e-07	✓	hub OTU				k__Bacteria; p__Acidobacteria; c__Acidobacteria_Gp6; o__Gp6; f__Gp6; g__Gp6
OTU_17600	7:15698830	0.825035	8.55379e-06	✓	hub OTU				k__Bacteria; p__Acidobacteria; c__Acidobacteria_Gp6; o__Gp6; f__Gp6; g__Gp6
OTU_17600	7:13602935	0.713408	8.87996e-06	✓	hub OTU				k__Bacteria; p__Acidobacteria; c__Acidobacteria_Gp6; o__Gp6; f__Gp6; g__Gp6
OTU_17600	7:7904488	1.02397	4.14892e-07	✓	hub OTU				k__Bacteria; p__Acidobacteria; c__Acidobacteria_Gp6; o__Gp6; f__Gp6; g__Gp6
OTU_17600	9:43434243	-0.768846	2.07013e-05	✓	hub OTU				k__Bacteria; p__Acidobacteria; c__Acidobacteria_Gp6; o__Gp6; f__Gp6; g__Gp6
OTU_17600	7:2993850	0.871387	2.54446e-06	✓	hub OTU				k__Bacteria; p__Acidobacteria; c__Acidobacteria_Gp6; o__Gp6; f__Gp6; g__Gp6
OTU_17863	8:37266184	0.608636	8.89867e-06		hub OTU				k__Bacteria; p__Proteobacteria; c__Deltaproteobacteria; o__Myxococcales; f__Haliangiaceae; g__Haliangium
OTU_17863	7:23200814	0.251952	5.19809e-06		hub OTU				k__Bacteria; p__Proteobacteria; c__Deltaproteobacteria; o__Myxococcales; f__Haliangiaceae; g__Haliangium
OTU_17863	8:37331898	0.639701	7.50478e-06		hub OTU				k__Bacteria; p__Proteobacteria; c__Deltaproteobacteria; o__Myxococcales; f__Haliangiaceae; g__Haliangium
OTU_185	8:493439	-0.257417	1.32595e-05		hub OTU				k__Bacteria; p__Proteobacteria; c__Alphaproteobacteria; o__Rhizobiales; f__Hyphomicrobiaceae; g__Hyphomicrobium
OTU_185	3:14024424	0.28245	1.10998e-05		hub OTU				k__Bacteria; p__Proteobacteria; c__Alphaproteobacteria; o__Rhizobiales; f__Hyphomicrobiaceae; g__Hyphomicrobium
OTU_185	7:2994337	0.83697	5.00732e-06		hub OTU				k__Bacteria; p__Proteobacteria; c__Alphaproteobacteria; o__Rhizobiales; f__Hyphomicrobiaceae; g__Hyphomicrobium
OTU_185	8:381082	-0.307827	8.58278e-06		hub OTU				k__Bacteria; p__Proteobacteria; c__Alphaproteobacteria; o__Rhizobiales; f__Hyphomicrobiaceae; g__Hyphomicrobium
OTU_185	6:22724747	1.0955	7.40849e-06		hub OTU				k__Bacteria; p__Proteobacteria; c__Alphaproteobacteria; o__Rhizobiales; f__Hyphomicrobiaceae; g__Hyphomicrobium
OTU_185	8:372528	-0.299949	2.14534e-05		hub OTU				k__Bacteria; p__Proteobacteria; c__Alphaproteobacteria; o__Rhizobiales; f__Hyphomicrobiaceae; g__Hyphomicrobium
OTU_185	7:8037460	0.711148	1.65562e-06		hub OTU				k__Bacteria; p__Proteobacteria; c__Alphaproteobacteria; o__Rhizobiales; f__Hyphomicrobiaceae; g__Hyphomicrobium
OTU_185	7:2993850	0.838511	4.80548e-06		hub OTU				k__Bacteria; p__Proteobacteria; c__Alphaproteobacteria; o__Rhizobiales; f__Hyphomicrobiaceae; g__Hyphomicrobium
OTU_18637	1:28833870	0.617582	1.81236e-05		hub OTU				k__Bacteria; p__Actinobacteria; c__Actinobacteria; o__Solirubrobacterales; f__Conexibacteraceae; g__Conexibacter
OTU_18637	7:2994337	0.836032	1.88344e-06		hub OTU				k__Bacteria; p__Actinobacteria; c__Actinobacteria; o__Solirubrobacterales; f__Conexibacteraceae; g__Conexibacter
OTU_18637	5:7552444	-0.32402	1.88668e-05		hub OTU				k__Bacteria; p__Actinobacteria; c__Actinobacteria; o__Solirubrobacterales; f__Conexibacteraceae; g__Conexibacter
OTU_18637	7:10865253	0.81057	1.75004e-05		hub OTU				k__Bacteria; p__Actinobacteria; c__Actinobacteria; o__Solirubrobacterales; f__Conexibacteraceae; g__Conexibacter
OTU_18637	1:28837712	0.633876	1.27367e-05		hub OTU				k__Bacteria; p__Actinobacteria; c__Actinobacteria; o__Solirubrobacterales; f__Conexibacteraceae; g__Conexibacter
OTU_18637	7:2993850	0.838445	1.75616e-06		hub OTU				k__Bacteria; p__Actinobacteria; c__Actinobacteria; o__Solirubrobacterales; f__Conexibacteraceae; g__Conexibacter
OTU_18637	1:28833816	0.63285	1.31366e-05		hub OTU				k__Bacteria; p__Actinobacteria; c__Actinobacteria; o__Solirubrobacterales; f__Conexibacteraceae; g__Conexibacter
OTU_19207	9:39785168	-0.344916	1.18481e-05	✓	hub OTU				k__Bacteria; p__Firmicutes; c__Clostridia; o__; f__; g__
OTU_19284	2:24906499	0.282853	1.36167e-05	✓	hub OTU				k__Bacteria; p__Acidobacteria; c__Acidobacteria_Gp6; o__Gp6; f__Gp6; g__Gp6
OTU_19284	7:11589961	0.92071	1.13686e-06	✓	hub OTU				k__Bacteria; p__Acidobacteria; c__Acidobacteria_Gp6; o__Gp6; f__Gp6; g__Gp6
OTU_19284	7:2994337	0.904627	1.24146e-06	✓	hub OTU				k__Bacteria; p__Acidobacteria; c__Acidobacteria_Gp6; o__Gp6; f__Gp6; g__Gp6
OTU_19284	7:11589961	0.92071	1.13686e-06	✓	hub OTU				k__Bacteria; p__Acidobacteria; c__Acidobacteria_Gp6; o__Gp6; f__Gp6; g__Gp6
OTU_19284	7:10865468	0.944777	2.74388e-06	✓	hub OTU				k__Bacteria; p__Acidobacteria; c__Acidobacteria_Gp6; o__Gp6; f__Gp6; g__Gp6
OTU_19284	7:11651285	1.10672	5.64177e-08	✓	hub OTU				k__Bacteria; p__Acidobacteria; c__Acidobacteria_Gp6; o__Gp6; f__Gp6; g__Gp6
OTU_19284	7:6000756	0.662119	6.43029e-06	✓	hub OTU				k__Bacteria; p__Acidobacteria; c__Acidobacteria_Gp6; o__Gp6; f__Gp6; g__Gp6
OTU_19284	7:4342005	0.918382	5.38528e-06	✓	hub OTU				k__Bacteria; p__Acidobacteria; c__Acidobacteria_Gp6; o__Gp6; f__Gp6; g__Gp6
OTU_19284	7:11734247	0.99632	2.02011e-05	✓	hub OTU				k__Bacteria; p__Acidobacteria; c__Acidobacteria_Gp6; o__Gp6; f__Gp6; g__Gp6
OTU_19284	7:13687435	0.732313	1.3911e-05	✓	hub OTU				k__Bacteria; p__Acidobacteria; c__Acidobacteria_Gp6; o__Gp6; f__Gp6; g__Gp6
OTU_19284	7:13686179	0.797978	1.64871e-05	✓	hub OTU				k__Bacteria; p__Acidobacteria; c__Acidobacteria_Gp6; o__Gp6; f__Gp6; g__Gp6
OTU_19284	7:10297098	0.953061	4.82123e-06	✓	hub OTU				k__Bacteria; p__Acidobacteria; c__Acidobacteria_Gp6; o__Gp6; f__Gp6; g__Gp6
OTU_19284	7:2993850	0.904804	1.23481e-06	✓	hub OTU				k__Bacteria; p__Acidobacteria; c__Acidobacteria_Gp6; o__Gp6; f__Gp6; g__Gp6
OTU_19284	2:24906499	0.282853	1.36167e-05	✓	hub OTU				k__Bacteria; p__Acidobacteria; c__Acidobacteria_Gp6; o__Gp6; f__Gp6; g__Gp6
OTU_19700	1:34509149	0.740665	2.52769e-06		hub OTU				k__Bacteria; p__Actinobacteria; c__Actinobacteria; o__Solirubrobacterales; f__Solirubrobacteraceae; g__Solirubrobacter
OTU_19700	1:34509149	0.740665	2.52769e-06		hub OTU				k__Bacteria; p__Actinobacteria; c__Actinobacteria; o__Solirubrobacterales; f__Solirubrobacteraceae; g__Solirubrobacter
OTU_19700	7:7945586	1.0802	1.26288e-05		hub OTU				k__Bacteria; p__Actinobacteria; c__Actinobacteria; o__Solirubrobacterales; f__Solirubrobacteraceae; g__Solirubrobacter
OTU_19700	2:9793957	-0.192672	1.78172e-05		hub OTU				k__Bacteria; p__Actinobacteria; c__Actinobacteria; o__Solirubrobacterales; f__Solirubrobacteraceae; g__Solirubrobacter
OTU_19700	7:6281443	0.90712	1.01269e-05		hub OTU				k__Bacteria; p__Actinobacteria; c__Actinobacteria; o__Solirubrobacterales; f__Solirubrobacteraceae; g__Solirubrobacter
OTU_200	3:43395521	0.238555	1.04908e-05	✓	hub OTU				k__Bacteria; p__Proteobacteria; c__Alphaproteobacteria; o__Rhizobiales; f__Rhizobiales_incertae_sedis; g__Vasilyevaea
OTU_20065	7:11589961	0.833739	6.56138e-06	✓	hub OTU				k__Bacteria; p__Proteobacteria; c__Deltaproteobacteria; o__Syntrophobacterales; f__; g__
OTU_20065	7:11589961	0.833739	6.56138e-06	✓	hub OTU				k__Bacteria; p__Proteobacteria; c__Deltaproteobacteria; o__Syntrophobacterales; f__; g__
OTU_20065	7:15357830	0.778891	1.30412e-05	✓	hub OTU				k__Bacteria; p__Proteobacteria; c__Deltaproteobacteria; o__Syntrophobacterales; f__; g__
OTU_20065	7:7904488	0.854923	2.19998e-05	✓	hub OTU				k__Bacteria; p__Proteobacteria; c__Deltaproteobacteria; o__Syntrophobacterales; f__; g__
OTU_20178	8:30592521	0.455864	1.73569e-05		hub OTU				k__Bacteria; p__Proteobacteria; c__Alphaproteobacteria; o__Rhodospirillales; f__Rhodospirillaceae; g__Dongia
OTU_20178	8:30641065	0.192561	8.25595e-06		hub OTU				k__Bacteria; p__Proteobacteria; c__Alphaproteobacteria; o__Rhodospirillales; f__Rhodospirillaceae; g__Dongia
OTU_20178	8:39567969	0.657873	1.70009e-05		hub OTU				k__Bacteria; p__Proteobacteria; c__Alphaproteobacteria; o__Rhodospirillales; f__Rhodospirillaceae; g__Dongia
OTU_20178	2:17818700	-0.818557	1.14877e-05		hub OTU				k__Bacteria; p__Proteobacteria; c__Alphaproteobacteria; o__Rhodospirillales; f__Rhodospirillaceae; g__Dongia
OTU_20178	8:3978049	-0.486883	2.01076e-05		hub OTU				k__Bacteria; p__Proteobacteria; c__Alphaproteobacteria; o__Rhodospirillales; f__Rhodospirillaceae; g__Dongia
OTU_20577	9:39976880	0.221582	1.18599e-05		hub OTU				k__Bacteria; p__; c__; o__; f__; g__
OTU_20763	3:14024424	0.270892	1.61938e-05		hub OTU				k__Bacteria; p__Proteobacteria; c__Alphaproteobacteria; o__Rhodospirillales; f__Rhodospirillaceae; g__
OTU_20763	8:36482991	0.581172	7.84468e-06		hub OTU				k__Bacteria; p__Proteobacteria; c__Alphaproteobacteria; o__Rhodospirillales; f__Rhodospirillaceae; g__
OTU_21334	9:49275691	-0.371189	2.93647e-06	✓	hub OTU				k__Bacteria; p__; c__; o__; f__; g__
OTU_21334	7:17940610	0.462846	1.94293e-05	✓	hub OTU				k__Bacteria; p__; c__; o__; f__; g__
OTU_216	5:7587702	-0.338673	2.0993e-06		hub OTU				k__Bacteria; p__Proteobacteria; c__Alphaproteobacteria; o__Rhizobiales; f__; g__
OTU_216	5:7564093	-0.336354	5.9322e-06		hub OTU				k__Bacteria; p__Proteobacteria; c__Alphaproteobacteria; o__Rhizobiales; f__; g__
OTU_216	3:43395521	0.232823	2.03354e-05		hub OTU				k__Bacteria; p__Proteobacteria; c__Alphaproteobacteria; o__Rhizobiales; f__; g__
OTU_216	5:7553782	-0.376571	2.89241e-06		hub OTU				k__Bacteria; p__Proteobacteria; c__Alphaproteobacteria; o__Rhizobiales; f__; g__
OTU_216	5:7481614	-0.374877	2.29506e-06		hub OTU				k__Bacteria; p__Proteobacteria; c__Alphaproteobacteria; o__Rhizobiales; f__; g__
OTU_21968	7:11589961	0.800892	1.79685e-05	✓	hub OTU				k__Bacteria; p__Acidobacteria; c__Acidobacteria_Gp6; o__Gp6; f__Gp6; g__Gp6
OTU_21968	7:2994337	0.91048	8.72336e-07	✓	hub OTU				k__Bacteria; p__Acidobacteria; c__Acidobacteria_Gp6; o__Gp6; f__Gp6; g__Gp6
OTU_21968	7:13714906	0.96792	1.35094e-05	✓	hub OTU				k__Bacteria; p__Acidobacteria; c__Acidobacteria_Gp6; o__Gp6; f__Gp6; g__Gp6
OTU_21968	7:11589961	0.800892	1.79685e-05	✓	hub OTU				k__Bacteria; p__Acidobacteria; c__Acidobacteria_Gp6; o__Gp6; f__Gp6; g__Gp6
OTU_21968	7:3669776	1.09401	1.80862e-05	✓	hub OTU				k__Bacteria; p__Acidobacteria; c__Acidobacteria_Gp6; o__Gp6; f__Gp6; g__Gp6
OTU_21968	7:11651285	1.01069	4.90238e-07	✓	hub OTU				k__Bacteria; p__Acidobacteria; c__Acidobacteria_Gp6; o__Gp6; f__Gp6; g__Gp6
OTU_21968	7:13626509	1.10932	6.36173e-06	✓	hub OTU				k__Bacteria; p__Acidobacteria; c__Acidobacteria_Gp6; o__Gp6; f__Gp6; g__Gp6
OTU_21968	7:4342005	0.86783	1.35686e-05	✓	hub OTU				k__Bacteria; p__Acidobacteria; c__Acidobacteria_Gp6; o__Gp6; f__Gp6; g__Gp6
OTU_21968	7:13687553	0.751483	6.88125e-06	✓	hub OTU				k__Bacteria; p__Acidobacteria; c__Acidobacteria_Gp6; o__Gp6; f__Gp6; g__Gp6
OTU_21968	7:13686179	0.819356	7.44136e-06	✓	hub OTU				k__Bacteria; p__Acidobacteria; c__Acidobacteria_Gp6; o__Gp6; f__Gp6; g__Gp6
OTU_21968	7:13663871	0.76486	1.70037e-05	✓	hub OTU				k__Bacteria; p__Acidobacteria; c__Acidobacteria_Gp6; o__Gp6; f__Gp6; g__Gp6
OTU_21968	7:10297098	0.901156	1.24644e-05	✓	hub OTU				k__Bacteria; p__Acidobacteria; c__Acidobacteria_Gp6; o__Gp6; f__Gp6; g__Gp6
OTU_21968	7:7904488	0.916716	6.59399e-06	✓	hub OTU				k__Bacteria; p__Acidobacteria; c__Acidobacteria_Gp6; o__Gp6; f__Gp6; g__Gp6
OTU_21968	7:2993850	0.90955	8.95515e-07	✓	hub OTU				k__Bacteria; p__Acidobacteria; c__Acidobacteria_Gp6; o__Gp6; f__Gp6; g__Gp6
OTU_22246	6:10195652	-0.855598	1.66991e-05		hub OTU				k__Bacteria; p__Proteobacteria; c__Alphaproteobacteria; o__Rhizobiales; f__Hyphomicrobiaceae; g__
OTU_22246	2:24750668	0.515715	1.46999e-05		hub OTU				k__Bacteria; p__Proteobacteria; c__Alphaproteobacteria; o__Rhizobiales; f__Hyphomicrobiaceae; g__
OTU_22246	6:17072019	-0.787893	2.05172e-05		hub OTU				k__Bacteria; p__Proteobacteria; c__Alphaproteobacteria; o__Rhizobiales; f__Hyphomicrobiaceae; g__
OTU_22246	6:18067239	-0.871561	1.40928e-05		hub OTU				k__Bacteria; p__Proteobacteria; c__Alphaproteobacteria; o__Rhizobiales; f__Hyphomicrobiaceae; g__
OTU_22246	6:18067238	-0.871561	1.40928e-05		hub OTU				k__Bacteria; p__Proteobacteria; c__Alphaproteobacteria; o__Rhizobiales; f__Hyphomicrobiaceae; g__
OTU_22246	7:35680070	0.718118	1.36317e-05		hub OTU				k__Bacteria; p__Proteobacteria; c__Alphaproteobacteria; o__Rhizobiales; f__Hyphomicrobiaceae; g__
OTU_22329	7:11589961	0.792044	1.69229e-05	✓	hub OTU				k__Bacteria; p__Acidobacteria; c__Acidobacteria_Gp6; o__Gp6; f__Gp6; g__Gp6
OTU_22329	4:2201598	0.968109	1.31312e-05	✓	hub OTU				k__Bacteria; p__Acidobacteria; c__Acidobacteria_Gp6; o__Gp6; f__Gp6; g__Gp6
OTU_22329	9:51068756	0.853255	1.23208e-05	✓	hub OTU				k__Bacteria; p__Acidobacteria; c__Acidobacteria_Gp6; o__Gp6; f__Gp6; g__Gp6
OTU_22329	7:2994337	0.871876	2.06661e-06	✓	hub OTU				k__Bacteria; p__Acidobacteria; c__Acidobacteria_Gp6; o__Gp6; f__Gp6; g__Gp6
OTU_22329	2:5751760	0.502391	4.67765e-06	✓	hub OTU				k__Bacteria; p__Acidobacteria; c__Acidobacteria_Gp6; o__Gp6; f__Gp6; g__Gp6
OTU_22329	7:11589961	0.792044	1.69229e-05	✓	hub OTU				k__Bacteria; p__Acidobacteria; c__Acidobacteria_Gp6; o__Gp6; f__Gp6; g__Gp6
OTU_22329	7:3669776	1.10069	1.17846e-05	✓	hub OTU				k__Bacteria; p__Acidobacteria; c__Acidobacteria_Gp6; o__Gp6; f__Gp6; g__Gp6
OTU_22329	7:11651285	0.930755	2.65302e-06	✓	hub OTU				k__Bacteria; p__Acidobacteria; c__Acidobacteria_Gp6; o__Gp6; f__Gp6; g__Gp6
OTU_22329	2:5642763	0.509812	6.21219e-06	✓	hub OTU				k__Bacteria; p__Acidobacteria; c__Acidobacteria_Gp6; o__Gp6; f__Gp6; g__Gp6
OTU_22329	7:4342005	0.873612	9.42648e-06	✓	hub OTU				k__Bacteria; p__Acidobacteria; c__Acidobacteria_Gp6; o__Gp6; f__Gp6; g__Gp6
OTU_22329	7:13687435	0.741239	7.36735e-06	✓	hub OTU				k__Bacteria; p__Acidobacteria; c__Acidobacteria_Gp6; o__Gp6; f__Gp6; g__Gp6
OTU_22329	8:35494279	-0.28074	1.19913e-05	✓	hub OTU				k__Bacteria; p__Acidobacteria; c__Acidobacteria_Gp6; o__Gp6; f__Gp6; g__Gp6
OTU_22329	7:15788953	0.75533	1.49117e-05	✓	hub OTU				k__Bacteria; p__Acidobacteria; c__Acidobacteria_Gp6; o__Gp6; f__Gp6; g__Gp6
OTU_22329	4:4098866	-0.871635	2.95326e-06	✓	hub OTU				k__Bacteria; p__Acidobacteria; c__Acidobacteria_Gp6; o__Gp6; f__Gp6; g__Gp6
OTU_22329	7:13686179	0.811404	7.29789e-06	✓	hub OTU				k__Bacteria; p__Acidobacteria; c__Acidobacteria_Gp6; o__Gp6; f__Gp6; g__Gp6
OTU_22329	7:15788947	0.788378	1.60811e-06	✓	hub OTU				k__Bacteria; p__Acidobacteria; c__Acidobacteria_Gp6; o__Gp6; f__Gp6; g__Gp6
OTU_22329	7:10297098	0.885693	1.41582e-05	✓	hub OTU				k__Bacteria; p__Acidobacteria; c__Acidobacteria_Gp6; o__Gp6; f__Gp6; g__Gp6
OTU_22329	7:7904488	0.965459	1.51978e-06	✓	hub OTU				k__Bacteria; p__Acidobacteria; c__Acidobacteria_Gp6; o__Gp6; f__Gp6; g__Gp6
OTU_22329	7:2993850	0.872156	2.05102e-06	✓	hub OTU				k__Bacteria; p__Acidobacteria; c__Acidobacteria_Gp6; o__Gp6; f__Gp6; g__Gp6
OTU_22329	2:5636614	0.457476	1.95036e-05	✓	hub OTU				k__Bacteria; p__Acidobacteria; c__Acidobacteria_Gp6; o__Gp6; f__Gp6; g__Gp6
OTU_22726	1:21809994	0.708516	2.064e-05		hub OTU				k__Bacteria; p__Proteobacteria; c__Alphaproteobacteria; o__Rhizobiales; f__Hyphomicrobiaceae; g__Devosia
OTU_22726	5:3979142	-0.675641	3.54253e-06		hub OTU				k__Bacteria; p__Proteobacteria; c__Alphaproteobacteria; o__Rhizobiales; f__Hyphomicrobiaceae; g__Devosia
OTU_22906	8:36723679	0.497917	1.6861e-05		hub OTU				k__Bacteria; p__Actinobacteria; c__Actinobacteria; o__Solirubrobacterales; f__Solirubrobacteraceae; g__Solirubrobacter
OTU_22948	6:36341884	0.513193	2.19564e-05	✓	hub OTU				k__Bacteria; p__Acidobacteria; c__Acidobacteria_Gp7; o__Gp7; f__Gp7; g__Gp7
OTU_22948	7:2994337	0.800869	1.91483e-05	✓	hub OTU				k__Bacteria; p__Acidobacteria; c__Acidobacteria_Gp7; o__Gp7; f__Gp7; g__Gp7
OTU_22948	7:2993850	0.802321	1.84903e-05	✓	hub OTU				k__Bacteria; p__Acidobacteria; c__Acidobacteria_Gp7; o__Gp7; f__Gp7; g__Gp7
OTU_22948	6:36341373	0.513193	2.19564e-05	✓	hub OTU				k__Bacteria; p__Acidobacteria; c__Acidobacteria_Gp7; o__Gp7; f__Gp7; g__Gp7
OTU_23	2:1562788	-0.387622	7.25311e-06	✓	hub OTU				k__Bacteria; p__Actinobacteria; c__Actinobacteria; o__Actinomycetales; f__Nocardioidaceae; g__Nocardioides
OTU_23297	1:19560143	0.429164	2.13664e-05		hub OTU				k__Bacteria; p__Actinobacteria; c__Actinobacteria; o__Actinomycetales; f__Nocardioidaceae; g__Marmoricola
OTU_23297	2:24750668	0.560912	3.96522e-06		hub OTU				k__Bacteria; p__Actinobacteria; c__Actinobacteria; o__Actinomycetales; f__Nocardioidaceae; g__Marmoricola
OTU_23297	8:36482991	0.576053	1.99453e-05		hub OTU				k__Bacteria; p__Actinobacteria; c__Actinobacteria; o__Actinomycetales; f__Nocardioidaceae; g__Marmoricola
OTU_23297	8:3978049	-0.507049	1.07485e-05		hub OTU				k__Bacteria; p__Actinobacteria; c__Actinobacteria; o__Actinomycetales; f__Nocardioidaceae; g__Marmoricola
OTU_238	9:40026454	0.208687	1.67895e-05		hub OTU				k__Bacteria; p__Actinobacteria; c__Actinobacteria; o__Gaiellales; f__Gaiellaceae; g__Gaiella
OTU_238	9:40015948	0.200612	1.89026e-05		hub OTU				k__Bacteria; p__Actinobacteria; c__Actinobacteria; o__Gaiellales; f__Gaiellaceae; g__Gaiella
OTU_238	9:40035214	0.21289	6.4521e-06		hub OTU				k__Bacteria; p__Actinobacteria; c__Actinobacteria; o__Gaiellales; f__Gaiellaceae; g__Gaiella
OTU_238	8:36482991	0.537159	2.03446e-05		hub OTU				k__Bacteria; p__Actinobacteria; c__Actinobacteria; o__Gaiellales; f__Gaiellaceae; g__Gaiella
OTU_238	9:40015289	0.200556	1.88741e-05		hub OTU				k__Bacteria; p__Actinobacteria; c__Actinobacteria; o__Gaiellales; f__Gaiellaceae; g__Gaiella
OTU_238	9:39976880	0.204005	1.90078e-05		hub OTU				k__Bacteria; p__Actinobacteria; c__Actinobacteria; o__Gaiellales; f__Gaiellaceae; g__Gaiella
OTU_238	7:7945586	1.11733	5.98137e-06		hub OTU				k__Bacteria; p__Actinobacteria; c__Actinobacteria; o__Gaiellales; f__Gaiellaceae; g__Gaiella
OTU_23944	7:7904488	0.8664	8.60017e-06		hub OTU				k__Bacteria; p__Proteobacteria; c__Alphaproteobacteria; o__Rhizobiales; f__; g__
OTU_24028	7:11589961	0.891824	1.67716e-06	✓	hub OTU				k__Bacteria; p__Acidobacteria; c__Acidobacteria_Gp4; o__Gp4; f__Gp4; g__Gp4
OTU_24028	6:36341884	0.524822	1.23362e-05	✓	hub OTU				k__Bacteria; p__Acidobacteria; c__Acidobacteria_Gp4; o__Gp4; f__Gp4; g__Gp4
OTU_24028	7:2994337	0.906978	1.25702e-06	✓	hub OTU				k__Bacteria; p__Acidobacteria; c__Acidobacteria_Gp4; o__Gp4; f__Gp4; g__Gp4
OTU_24028	7:11589961	0.891824	1.67716e-06	✓	hub OTU				k__Bacteria; p__Acidobacteria; c__Acidobacteria_Gp4; o__Gp4; f__Gp4; g__Gp4
OTU_24028	7:11651285	0.886034	1.01152e-05	✓	hub OTU				k__Bacteria; p__Acidobacteria; c__Acidobacteria_Gp4; o__Gp4; f__Gp4; g__Gp4
OTU_24028	2:5642763	0.527565	4.26673e-06	✓	hub OTU				k__Bacteria; p__Acidobacteria; c__Acidobacteria_Gp4; o__Gp4; f__Gp4; g__Gp4
OTU_24028	7:8793405	0.990981	4.73092e-06	✓	hub OTU				k__Bacteria; p__Acidobacteria; c__Acidobacteria_Gp4; o__Gp4; f__Gp4; g__Gp4
OTU_24028	7:10297098	0.978193	2.25134e-06	✓	hub OTU				k__Bacteria; p__Acidobacteria; c__Acidobacteria_Gp4; o__Gp4; f__Gp4; g__Gp4
OTU_24028	7:7904488	1.02803	4.24911e-07	✓	hub OTU				k__Bacteria; p__Acidobacteria; c__Acidobacteria_Gp4; o__Gp4; f__Gp4; g__Gp4
OTU_24028	7:2993850	0.907683	1.23418e-06	✓	hub OTU				k__Bacteria; p__Acidobacteria; c__Acidobacteria_Gp4; o__Gp4; f__Gp4; g__Gp4
OTU_24028	6:36341373	0.524822	1.23362e-05	✓	hub OTU				k__Bacteria; p__Acidobacteria; c__Acidobacteria_Gp4; o__Gp4; f__Gp4; g__Gp4
OTU_24028	2:5642650	0.5387	2.60383e-06	✓	hub OTU				k__Bacteria; p__Acidobacteria; c__Acidobacteria_Gp4; o__Gp4; f__Gp4; g__Gp4
OTU_24667	7:11589961	0.830775	9.14885e-06		hub OTU				k__Bacteria; p__Acidobacteria; c__Acidobacteria_Gp6; o__Gp6; f__Gp6; g__Gp6
OTU_24667	9:35948633	1.28478	2.19914e-05		hub OTU				k__Bacteria; p__Acidobacteria; c__Acidobacteria_Gp6; o__Gp6; f__Gp6; g__Gp6
OTU_24667	7:721562	0.992777	1.70137e-05		hub OTU				k__Bacteria; p__Acidobacteria; c__Acidobacteria_Gp6; o__Gp6; f__Gp6; g__Gp6
OTU_24667	8:356584	-0.255631	1.61491e-05		hub OTU				k__Bacteria; p__Acidobacteria; c__Acidobacteria_Gp6; o__Gp6; f__Gp6; g__Gp6
OTU_24667	7:2994337	0.837235	5.10245e-06		hub OTU				k__Bacteria; p__Acidobacteria; c__Acidobacteria_Gp6; o__Gp6; f__Gp6; g__Gp6
OTU_24667	7:11589961	0.830775	9.14885e-06		hub OTU				k__Bacteria; p__Acidobacteria; c__Acidobacteria_Gp6; o__Gp6; f__Gp6; g__Gp6
OTU_24667	7:11651285	0.899247	8.73268e-06		hub OTU				k__Bacteria; p__Acidobacteria; c__Acidobacteria_Gp6; o__Gp6; f__Gp6; g__Gp6
OTU_24667	7:10865253	0.845198	1.90282e-05		hub OTU				k__Bacteria; p__Acidobacteria; c__Acidobacteria_Gp6; o__Gp6; f__Gp6; g__Gp6
OTU_24667	7:13687435	0.76506	3.87697e-06		hub OTU				k__Bacteria; p__Acidobacteria; c__Acidobacteria_Gp6; o__Gp6; f__Gp6; g__Gp6
OTU_24667	7:13686179	0.788123	1.64867e-05		hub OTU				k__Bacteria; p__Acidobacteria; c__Acidobacteria_Gp6; o__Gp6; f__Gp6; g__Gp6
OTU_24667	7:2993850	0.838119	4.9779e-06		hub OTU				k__Bacteria; p__Acidobacteria; c__Acidobacteria_Gp6; o__Gp6; f__Gp6; g__Gp6
OTU_24667	7:10297098	0.887294	1.63929e-05		hub OTU				k__Bacteria; p__Acidobacteria; c__Acidobacteria_Gp6; o__Gp6; f__Gp6; g__Gp6
OTU_24667	8:355996	-0.255678	1.61196e-05		hub OTU				k__Bacteria; p__Acidobacteria; c__Acidobacteria_Gp6; o__Gp6; f__Gp6; g__Gp6
OTU_24870	4:2201598	0.995561	1.28101e-05	✓	hub OTU				k__Bacteria; p__Acidobacteria; c__Acidobacteria_Gp6; o__Gp6; f__Gp6; g__Gp6
OTU_24870	7:2994337	0.851718	5.78448e-06	✓	hub OTU				k__Bacteria; p__Acidobacteria; c__Acidobacteria_Gp6; o__Gp6; f__Gp6; g__Gp6
OTU_24870	7:3669776	1.15024	8.27741e-06	✓	hub OTU				k__Bacteria; p__Acidobacteria; c__Acidobacteria_Gp6; o__Gp6; f__Gp6; g__Gp6
OTU_24870	7:11651285	1.01472	6.02842e-07	✓	hub OTU				k__Bacteria; p__Acidobacteria; c__Acidobacteria_Gp6; o__Gp6; f__Gp6; g__Gp6
OTU_24870	7:4342005	0.957766	2.08686e-06	✓	hub OTU				k__Bacteria; p__Acidobacteria; c__Acidobacteria_Gp6; o__Gp6; f__Gp6; g__Gp6
OTU_24870	7:13687435	0.742987	1.1132e-05	✓	hub OTU				k__Bacteria; p__Acidobacteria; c__Acidobacteria_Gp6; o__Gp6; f__Gp6; g__Gp6
OTU_24870	7:13686179	0.810196	1.22833e-05	✓	hub OTU				k__Bacteria; p__Acidobacteria; c__Acidobacteria_Gp6; o__Gp6; f__Gp6; g__Gp6
OTU_24870	7:7904488	0.923324	7.35068e-06	✓	hub OTU				k__Bacteria; p__Acidobacteria; c__Acidobacteria_Gp6; o__Gp6; f__Gp6; g__Gp6
OTU_24870	7:2993850	0.853571	5.51576e-06	✓	hub OTU				k__Bacteria; p__Acidobacteria; c__Acidobacteria_Gp6; o__Gp6; f__Gp6; g__Gp6
OTU_25067	7:2994337	0.863142	1.23238e-06		hub OTU				k__Bacteria; p__Actinobacteria; c__Actinobacteria; o__Solirubrobacterales; f__Solirubrobacteraceae; g__Solirubrobacter
OTU_25067	3:11073712	-0.548348	6.63861e-06		hub OTU				k__Bacteria; p__Actinobacteria; c__Actinobacteria; o__Solirubrobacterales; f__Solirubrobacteraceae; g__Solirubrobacter
OTU_25067	7:10865253	0.836179	1.27754e-05		hub OTU				k__Bacteria; p__Actinobacteria; c__Actinobacteria; o__Solirubrobacterales; f__Solirubrobacteraceae; g__Solirubrobacter
OTU_25067	3:11073706	-0.549634	6.31507e-06		hub OTU				k__Bacteria; p__Actinobacteria; c__Actinobacteria; o__Solirubrobacterales; f__Solirubrobacteraceae; g__Solirubrobacter
OTU_25067	7:2993850	0.864228	1.19365e-06		hub OTU				k__Bacteria; p__Actinobacteria; c__Actinobacteria; o__Solirubrobacterales; f__Solirubrobacteraceae; g__Solirubrobacter
OTU_25067	8:36723679	0.530906	1.25388e-05		hub OTU				k__Bacteria; p__Actinobacteria; c__Actinobacteria; o__Solirubrobacterales; f__Solirubrobacteraceae; g__Solirubrobacter
OTU_25067	5:34592107	-0.405154	6.99581e-06		hub OTU				k__Bacteria; p__Actinobacteria; c__Actinobacteria; o__Solirubrobacterales; f__Solirubrobacteraceae; g__Solirubrobacter
OTU_25433	7:2994337	0.895973	1.31794e-06		hub OTU				k__Bacteria; p__Acidobacteria; c__Acidobacteria_Gp6; o__Gp6; f__Gp6; g__Gp6
OTU_25433	7:13714906	0.999247	6.59797e-06		hub OTU				k__Bacteria; p__Acidobacteria; c__Acidobacteria_Gp6; o__Gp6; f__Gp6; g__Gp6
OTU_25433	2:5751760	0.475835	1.81611e-05		hub OTU				k__Bacteria; p__Acidobacteria; c__Acidobacteria_Gp6; o__Gp6; f__Gp6; g__Gp6
OTU_25433	7:3669776	1.1505	5.90622e-06		hub OTU				k__Bacteria; p__Acidobacteria; c__Acidobacteria_Gp6; o__Gp6; f__Gp6; g__Gp6
OTU_25433	7:11651285	0.952726	1.98187e-06		hub OTU				k__Bacteria; p__Acidobacteria; c__Acidobacteria_Gp6; o__Gp6; f__Gp6; g__Gp6
OTU_25433	7:13626509	1.10479	6.53991e-06		hub OTU				k__Bacteria; p__Acidobacteria; c__Acidobacteria_Gp6; o__Gp6; f__Gp6; g__Gp6
OTU_25433	7:10948389	0.792473	1.007e-05		hub OTU				k__Bacteria; p__Acidobacteria; c__Acidobacteria_Gp6; o__Gp6; f__Gp6; g__Gp6
OTU_25433	2:5642763	0.511865	6.97167e-06		hub OTU				k__Bacteria; p__Acidobacteria; c__Acidobacteria_Gp6; o__Gp6; f__Gp6; g__Gp6
OTU_25433	7:8793405	0.974287	6.72434e-06		hub OTU				k__Bacteria; p__Acidobacteria; c__Acidobacteria_Gp6; o__Gp6; f__Gp6; g__Gp6
OTU_25433	7:22941436	0.174318	1.73713e-05		hub OTU				k__Bacteria; p__Acidobacteria; c__Acidobacteria_Gp6; o__Gp6; f__Gp6; g__Gp6
OTU_25433	7:13687553	0.846212	3.62195e-07		hub OTU				k__Bacteria; p__Acidobacteria; c__Acidobacteria_Gp6; o__Gp6; f__Gp6; g__Gp6
OTU_25433	7:13686179	0.901361	7.42392e-07		hub OTU				k__Bacteria; p__Acidobacteria; c__Acidobacteria_Gp6; o__Gp6; f__Gp6; g__Gp6
OTU_25433	7:13662673	0.830958	7.20314e-06		hub OTU				k__Bacteria; p__Acidobacteria; c__Acidobacteria_Gp6; o__Gp6; f__Gp6; g__Gp6
OTU_25433	7:10297098	0.91218	9.31847e-06		hub OTU				k__Bacteria; p__Acidobacteria; c__Acidobacteria_Gp6; o__Gp6; f__Gp6; g__Gp6
OTU_25433	7:7904488	0.986795	1.11409e-06		hub OTU				k__Bacteria; p__Acidobacteria; c__Acidobacteria_Gp6; o__Gp6; f__Gp6; g__Gp6
OTU_25433	7:22937593	0.174479	1.79365e-05		hub OTU				k__Bacteria; p__Acidobacteria; c__Acidobacteria_Gp6; o__Gp6; f__Gp6; g__Gp6
OTU_25433	7:2993850	0.895425	1.33797e-06		hub OTU				k__Bacteria; p__Acidobacteria; c__Acidobacteria_Gp6; o__Gp6; f__Gp6; g__Gp6
OTU_25433	5:19490750	0.290952	1.98442e-05		hub OTU				k__Bacteria; p__Acidobacteria; c__Acidobacteria_Gp6; o__Gp6; f__Gp6; g__Gp6
OTU_25433	2:5642650	0.514736	5.99081e-06		hub OTU				k__Bacteria; p__Acidobacteria; c__Acidobacteria_Gp6; o__Gp6; f__Gp6; g__Gp6
OTU_25445	6:17206231	-0.953012	3.69059e-06	✓	hub OTU				k__Bacteria; p__Proteobacteria; c__Betaproteobacteria; o__Burkholderiales; f__Comamonadaceae; g__
OTU_25445	6:17454280	-0.99181	3.49908e-06	✓	hub OTU				k__Bacteria; p__Proteobacteria; c__Betaproteobacteria; o__Burkholderiales; f__Comamonadaceae; g__
OTU_25445	6:18038060	-0.78424	6.70888e-06	✓	hub OTU				k__Bacteria; p__Proteobacteria; c__Betaproteobacteria; o__Burkholderiales; f__Comamonadaceae; g__
OTU_25445	6:10783200	-0.800162	1.05682e-05	✓	hub OTU				k__Bacteria; p__Proteobacteria; c__Betaproteobacteria; o__Burkholderiales; f__Comamonadaceae; g__
OTU_25445	9:51068756	0.880275	5.50975e-06	✓	hub OTU				k__Bacteria; p__Proteobacteria; c__Betaproteobacteria; o__Burkholderiales; f__Comamonadaceae; g__
OTU_25445	6:17454514	-0.99181	3.49908e-06	✓	hub OTU				k__Bacteria; p__Proteobacteria; c__Betaproteobacteria; o__Burkholderiales; f__Comamonadaceae; g__
OTU_25445	7:2994337	0.798735	1.60758e-05	✓	hub OTU				k__Bacteria; p__Proteobacteria; c__Betaproteobacteria; o__Burkholderiales; f__Comamonadaceae; g__
OTU_25445	6:18061537	-0.81179	2.10598e-05	✓	hub OTU				k__Bacteria; p__Proteobacteria; c__Betaproteobacteria; o__Burkholderiales; f__Comamonadaceae; g__
OTU_25445	6:15105482	-0.862754	1.85684e-05	✓	hub OTU				k__Bacteria; p__Proteobacteria; c__Betaproteobacteria; o__Burkholderiales; f__Comamonadaceae; g__
OTU_25445	6:18067584	-0.945671	4.0574e-06	✓	hub OTU				k__Bacteria; p__Proteobacteria; c__Betaproteobacteria; o__Burkholderiales; f__Comamonadaceae; g__
OTU_25445	5:35885432	0.93645	1.5065e-06	✓	hub OTU				k__Bacteria; p__Proteobacteria; c__Betaproteobacteria; o__Burkholderiales; f__Comamonadaceae; g__
OTU_25445	7:11651285	1.01219	7.31164e-07	✓	hub OTU				k__Bacteria; p__Proteobacteria; c__Betaproteobacteria; o__Burkholderiales; f__Comamonadaceae; g__
OTU_25445	6:17206231	-0.953012	3.69059e-06	✓	hub OTU				k__Bacteria; p__Proteobacteria; c__Betaproteobacteria; o__Burkholderiales; f__Comamonadaceae; g__
OTU_25445	9:53184676	0.79563	5.06418e-06	✓	hub OTU				k__Bacteria; p__Proteobacteria; c__Betaproteobacteria; o__Burkholderiales; f__Comamonadaceae; g__
OTU_25445	6:15385858	-0.783087	1.22492e-05	✓	hub OTU				k__Bacteria; p__Proteobacteria; c__Betaproteobacteria; o__Burkholderiales; f__Comamonadaceae; g__
OTU_25445	6:17162831	-0.91791	1.93495e-06	✓	hub OTU				k__Bacteria; p__Proteobacteria; c__Betaproteobacteria; o__Burkholderiales; f__Comamonadaceae; g__
OTU_25445	7:13687435	0.729445	1.24493e-05	✓	hub OTU				k__Bacteria; p__Proteobacteria; c__Betaproteobacteria; o__Burkholderiales; f__Comamonadaceae; g__
OTU_25445	5:35890386	0.93244	1.66468e-06	✓	hub OTU				k__Bacteria; p__Proteobacteria; c__Betaproteobacteria; o__Burkholderiales; f__Comamonadaceae; g__
OTU_25445	9:43434250	-0.804837	1.16957e-05	✓	hub OTU				k__Bacteria; p__Proteobacteria; c__Betaproteobacteria; o__Burkholderiales; f__Comamonadaceae; g__
OTU_25445	7:3036915	0.76132	1.9682e-05	✓	hub OTU				k__Bacteria; p__Proteobacteria; c__Betaproteobacteria; o__Burkholderiales; f__Comamonadaceae; g__
OTU_25445	6:17159547	-0.917583	6.05683e-06	✓	hub OTU				k__Bacteria; p__Proteobacteria; c__Betaproteobacteria; o__Burkholderiales; f__Comamonadaceae; g__
OTU_25445	6:17454280	-0.99181	3.49908e-06	✓	hub OTU				k__Bacteria; p__Proteobacteria; c__Betaproteobacteria; o__Burkholderiales; f__Comamonadaceae; g__
OTU_25445	7:13687399	0.729445	1.24493e-05	✓	hub OTU				k__Bacteria; p__Proteobacteria; c__Betaproteobacteria; o__Burkholderiales; f__Comamonadaceae; g__
OTU_25445	9:53180725	0.754308	7.40966e-06	✓	hub OTU				k__Bacteria; p__Proteobacteria; c__Betaproteobacteria; o__Burkholderiales; f__Comamonadaceae; g__
OTU_25445	7:2993850	0.799935	1.55875e-05	✓	hub OTU				k__Bacteria; p__Proteobacteria; c__Betaproteobacteria; o__Burkholderiales; f__Comamonadaceae; g__
OTU_25445	5:35883629	0.93645	1.5065e-06	✓	hub OTU				k__Bacteria; p__Proteobacteria; c__Betaproteobacteria; o__Burkholderiales; f__Comamonadaceae; g__
OTU_25445	6:10130136	-0.784749	1.30027e-05	✓	hub OTU				k__Bacteria; p__Proteobacteria; c__Betaproteobacteria; o__Burkholderiales; f__Comamonadaceae; g__
OTU_25445	9:43431279	-0.750261	1.35691e-05	✓	hub OTU				k__Bacteria; p__Proteobacteria; c__Betaproteobacteria; o__Burkholderiales; f__Comamonadaceae; g__
OTU_25449	7:32534480	-0.462521	6.95058e-06		hub OTU				k__Bacteria; p__Acidobacteria; c__Acidobacteria_Gp6; o__Gp6; f__Gp6; g__Gp6
OTU_25449	7:2994337	0.844387	8.4262e-06		hub OTU				k__Bacteria; p__Acidobacteria; c__Acidobacteria_Gp6; o__Gp6; f__Gp6; g__Gp6
OTU_25449	2:5642763	0.524816	6.05845e-06		hub OTU				k__Bacteria; p__Acidobacteria; c__Acidobacteria_Gp6; o__Gp6; f__Gp6; g__Gp6
OTU_25449	7:10297098	0.916334	1.27968e-05		hub OTU				k__Bacteria; p__Acidobacteria; c__Acidobacteria_Gp6; o__Gp6; f__Gp6; g__Gp6
OTU_25449	7:2993850	0.845444	8.20871e-06		hub OTU				k__Bacteria; p__Acidobacteria; c__Acidobacteria_Gp6; o__Gp6; f__Gp6; g__Gp6
OTU_25449	2:5642650	0.54476	2.55524e-06		hub OTU				k__Bacteria; p__Acidobacteria; c__Acidobacteria_Gp6; o__Gp6; f__Gp6; g__Gp6
OTU_25561	5:7551962	-0.334834	1.87558e-05		hub OTU				k__Bacteria; p__Proteobacteria; c__Alphaproteobacteria; o__Rhizobiales; f__Phyllobacteriaceae; g__
OTU_25561	5:7481614	-0.345066	2.19817e-05		hub OTU				k__Bacteria; p__Proteobacteria; c__Alphaproteobacteria; o__Rhizobiales; f__Phyllobacteriaceae; g__
OTU_26122	8:36482991	0.559206	1.87503e-05		hub OTU				k__Bacteria; p__Actinobacteria; c__Actinobacteria; o__Solirubrobacterales; f__; g__
OTU_26423	7:11651285	0.80757	1.72471e-05		hub OTU				k__Bacteria; p__Proteobacteria; c__Deltaproteobacteria; o__Myxococcales; f__Myxococcaceae; g__Pyxidicoccus
OTU_26423	8:35432580	0.673731	9.09151e-06		hub OTU				k__Bacteria; p__Proteobacteria; c__Deltaproteobacteria; o__Myxococcales; f__Myxococcaceae; g__Pyxidicoccus
OTU_26425	1:28829964	0.628569	4.42077e-06		hub OTU				k__Bacteria; p__Actinobacteria; c__Actinobacteria; o__Solirubrobacterales; f__Solirubrobacteraceae; g__Solirubrobacter
OTU_26425	1:28833870	0.689693	2.79724e-06		hub OTU				k__Bacteria; p__Actinobacteria; c__Actinobacteria; o__Solirubrobacterales; f__Solirubrobacteraceae; g__Solirubrobacter
OTU_26425	8:8795321	-0.53741	1.0563e-05		hub OTU				k__Bacteria; p__Actinobacteria; c__Actinobacteria; o__Solirubrobacterales; f__Solirubrobacteraceae; g__Solirubrobacter
OTU_26425	8:36482991	0.56434	1.29556e-05		hub OTU				k__Bacteria; p__Actinobacteria; c__Actinobacteria; o__Solirubrobacterales; f__Solirubrobacteraceae; g__Solirubrobacter
OTU_26425	1:28837712	0.687871	3.62112e-06		hub OTU				k__Bacteria; p__Actinobacteria; c__Actinobacteria; o__Solirubrobacterales; f__Solirubrobacteraceae; g__Solirubrobacter
OTU_26425	8:36723679	0.545249	7.29445e-06		hub OTU				k__Bacteria; p__Actinobacteria; c__Actinobacteria; o__Solirubrobacterales; f__Solirubrobacteraceae; g__Solirubrobacter
OTU_26564	6:36553921	0.42877	2.19737e-05		hub OTU				k__Bacteria; p__Actinobacteria; c__Actinobacteria; o__Solirubrobacterales; f__Solirubrobacteraceae; g__Solirubrobacter
OTU_26564	6:36512093	0.479462	2.15099e-05		hub OTU				k__Bacteria; p__Actinobacteria; c__Actinobacteria; o__Solirubrobacterales; f__Solirubrobacteraceae; g__Solirubrobacter
OTU_26564	1:21809994	0.749014	2.34254e-06		hub OTU				k__Bacteria; p__Actinobacteria; c__Actinobacteria; o__Solirubrobacterales; f__Solirubrobacteraceae; g__Solirubrobacter
OTU_26564	6:36530899	0.45563	9.77675e-06		hub OTU				k__Bacteria; p__Actinobacteria; c__Actinobacteria; o__Solirubrobacterales; f__Solirubrobacteraceae; g__Solirubrobacter
OTU_26564	6:36543000	0.434266	1.98608e-05		hub OTU				k__Bacteria; p__Actinobacteria; c__Actinobacteria; o__Solirubrobacterales; f__Solirubrobacteraceae; g__Solirubrobacter
OTU_26564	8:36723679	0.502042	1.49229e-05		hub OTU				k__Bacteria; p__Actinobacteria; c__Actinobacteria; o__Solirubrobacterales; f__Solirubrobacteraceae; g__Solirubrobacter
OTU_26751	9:29178456	-0.490488	1.81271e-05		hub OTU				k__Bacteria; p__Actinobacteria; c__Actinobacteria; o__Actinomycetales; f__; g__
OTU_26751	4:32075986	0.54745	3.63551e-06		hub OTU				k__Bacteria; p__Actinobacteria; c__Actinobacteria; o__Actinomycetales; f__; g__
OTU_26751	6:36381822	0.538711	1.86016e-05		hub OTU				k__Bacteria; p__Actinobacteria; c__Actinobacteria; o__Actinomycetales; f__; g__
OTU_26751	8:39666748	0.410623	1.49508e-05		hub OTU				k__Bacteria; p__Actinobacteria; c__Actinobacteria; o__Actinomycetales; f__; g__
OTU_26751	3:41239592	0.389821	6.8673e-06		hub OTU				k__Bacteria; p__Actinobacteria; c__Actinobacteria; o__Actinomycetales; f__; g__
OTU_26751	5:35885432	0.897009	1.78144e-06		hub OTU				k__Bacteria; p__Actinobacteria; c__Actinobacteria; o__Actinomycetales; f__; g__
OTU_26751	9:29178456	-0.490488	1.81271e-05		hub OTU				k__Bacteria; p__Actinobacteria; c__Actinobacteria; o__Actinomycetales; f__; g__
OTU_26751	5:35890386	0.896631	1.78964e-06		hub OTU				k__Bacteria; p__Actinobacteria; c__Actinobacteria; o__Actinomycetales; f__; g__
OTU_26751	5:35883629	0.897009	1.78144e-06		hub OTU				k__Bacteria; p__Actinobacteria; c__Actinobacteria; o__Actinomycetales; f__; g__
OTU_27627	2:6287638	0.753771	1.74666e-05		hub OTU				k__Bacteria; p__Proteobacteria; c__Gammaproteobacteria; o__Xanthomonadales; f__Sinobacteraceae; g__Steroidobacter
OTU_27627	8:30162877	0.669406	6.03859e-06		hub OTU				k__Bacteria; p__Proteobacteria; c__Gammaproteobacteria; o__Xanthomonadales; f__Sinobacteraceae; g__Steroidobacter
OTU_27627	6:487185	-0.736453	1.86119e-05		hub OTU				k__Bacteria; p__Proteobacteria; c__Gammaproteobacteria; o__Xanthomonadales; f__Sinobacteraceae; g__Steroidobacter
OTU_27627	2:5694125	0.72088	1.13228e-05		hub OTU				k__Bacteria; p__Proteobacteria; c__Gammaproteobacteria; o__Xanthomonadales; f__Sinobacteraceae; g__Steroidobacter
OTU_27627	7:30229641	0.546668	1.51743e-05		hub OTU				k__Bacteria; p__Proteobacteria; c__Gammaproteobacteria; o__Xanthomonadales; f__Sinobacteraceae; g__Steroidobacter
OTU_27627	8:30162853	0.669406	6.03859e-06		hub OTU				k__Bacteria; p__Proteobacteria; c__Gammaproteobacteria; o__Xanthomonadales; f__Sinobacteraceae; g__Steroidobacter
OTU_27632	9:26022422	-0.426861	1.31495e-05		hub OTU				k__Bacteria; p__; c__; o__; f__; g__
OTU_27632	3:47198840	0.70519	1.19572e-05		hub OTU				k__Bacteria; p__; c__; o__; f__; g__
OTU_27632	8:3978049	-0.528218	2.9509e-06		hub OTU				k__Bacteria; p__; c__; o__; f__; g__
OTU_27632	7:549395	1.39726	5.499e-06		hub OTU				k__Bacteria; p__; c__; o__; f__; g__
OTU_28054	8:36482991	0.615239	2.63395e-06		hub OTU				k__Bacteria; p__Proteobacteria; c__Alphaproteobacteria; o__Rhizobiales; f__; g__
OTU_28080	1:19560143	0.484848	3.46439e-06	✓	hub OTU				k__Bacteria; p__Acidobacteria; c__Acidobacteria_Gp6; o__Gp6; f__Gp6; g__Gp6
OTU_28080	4:2201598	1.00073	9.99858e-06	✓	hub OTU				k__Bacteria; p__Acidobacteria; c__Acidobacteria_Gp6; o__Gp6; f__Gp6; g__Gp6
OTU_28080	4:1237236	-0.509746	7.35893e-06	✓	hub OTU				k__Bacteria; p__Acidobacteria; c__Acidobacteria_Gp6; o__Gp6; f__Gp6; g__Gp6
OTU_28080	7:4353670	0.982748	6.1942e-06	✓	hub OTU				k__Bacteria; p__Acidobacteria; c__Acidobacteria_Gp6; o__Gp6; f__Gp6; g__Gp6
OTU_28080	7:11651285	1.0208	4.2273e-07	✓	hub OTU				k__Bacteria; p__Acidobacteria; c__Acidobacteria_Gp6; o__Gp6; f__Gp6; g__Gp6
OTU_28080	7:7945586	1.23041	2.70179e-06	✓	hub OTU				k__Bacteria; p__Acidobacteria; c__Acidobacteria_Gp6; o__Gp6; f__Gp6; g__Gp6
OTU_28080	8:43163296	0.806619	2.08694e-05	✓	hub OTU				k__Bacteria; p__Acidobacteria; c__Acidobacteria_Gp6; o__Gp6; f__Gp6; g__Gp6
OTU_28080	7:549395	1.3749	7.55974e-06	✓	hub OTU				k__Bacteria; p__Acidobacteria; c__Acidobacteria_Gp6; o__Gp6; f__Gp6; g__Gp6
OTU_28080	4:1236664	-0.49128	1.396e-05	✓	hub OTU				k__Bacteria; p__Acidobacteria; c__Acidobacteria_Gp6; o__Gp6; f__Gp6; g__Gp6
OTU_282	3:9202835	0.714211	1.65189e-05		hub OTU				k__Bacteria; p__Proteobacteria; c__Alphaproteobacteria; o__Rhizobiales; f__; g__
OTU_282	2:5480525	-0.4122	1.64477e-06		hub OTU				k__Bacteria; p__Proteobacteria; c__Alphaproteobacteria; o__Rhizobiales; f__; g__
OTU_282	7:8037460	0.615482	1.62841e-05		hub OTU				k__Bacteria; p__Proteobacteria; c__Alphaproteobacteria; o__Rhizobiales; f__; g__
OTU_282	3:9202651	0.713634	1.67609e-05		hub OTU				k__Bacteria; p__Proteobacteria; c__Alphaproteobacteria; o__Rhizobiales; f__; g__
OTU_2869	1:28833870	0.649291	1.1442e-05		hub OTU				k__Bacteria; p__Actinobacteria; c__Actinobacteria; o__Gaiellales; f__Gaiellaceae; g__Gaiella
OTU_2869	1:28837712	0.645482	1.52499e-05		hub OTU				k__Bacteria; p__Actinobacteria; c__Actinobacteria; o__Gaiellales; f__Gaiellaceae; g__Gaiella
OTU_2869	1:28833816	0.645313	1.5307e-05		hub OTU				k__Bacteria; p__Actinobacteria; c__Actinobacteria; o__Gaiellales; f__Gaiellaceae; g__Gaiella
OTU_29048	3:4975861	-0.662298	1.49055e-05		hub OTU				k__Bacteria; p__Acidobacteria; c__Acidobacteria_Gp7; o__Gp7; f__Gp7; g__Gp7
OTU_29048	8:11095068	-0.256545	2.06133e-05		hub OTU				k__Bacteria; p__Acidobacteria; c__Acidobacteria_Gp7; o__Gp7; f__Gp7; g__Gp7
OTU_296	2:5990894	0.442244	7.73644e-06		hub OTU				k__Bacteria; p__Proteobacteria; c__Alphaproteobacteria; o__Rhizobiales; f__Methylobacteriaceae; g__Microvirga
OTU_296	9:27657214	0.616237	8.89789e-06		hub OTU				k__Bacteria; p__Proteobacteria; c__Alphaproteobacteria; o__Rhizobiales; f__Methylobacteriaceae; g__Microvirga
OTU_296	7:30250717	0.65947	3.39489e-06		hub OTU				k__Bacteria; p__Proteobacteria; c__Alphaproteobacteria; o__Rhizobiales; f__Methylobacteriaceae; g__Microvirga
OTU_296	2:5990894	0.442244	7.73644e-06		hub OTU				k__Bacteria; p__Proteobacteria; c__Alphaproteobacteria; o__Rhizobiales; f__Methylobacteriaceae; g__Microvirga
OTU_356	5:9270735	0.825847	3.76879e-06		hub OTU				k__Bacteria; p__Actinobacteria; c__Actinobacteria; o__Actinomycetales; f__Pseudonocardiaceae; g__
OTU_356	4:4074296	0.730503	6.11173e-06		hub OTU				k__Bacteria; p__Actinobacteria; c__Actinobacteria; o__Actinomycetales; f__Pseudonocardiaceae; g__
OTU_356	3:43395521	0.23206	1.9327e-05		hub OTU				k__Bacteria; p__Actinobacteria; c__Actinobacteria; o__Actinomycetales; f__Pseudonocardiaceae; g__
OTU_356	8:26064324	0.67912	1.2177e-05		hub OTU				k__Bacteria; p__Actinobacteria; c__Actinobacteria; o__Actinomycetales; f__Pseudonocardiaceae; g__
OTU_3694	1:28829964	0.580537	8.53589e-06		hub OTU				k__Bacteria; p__Actinobacteria; c__Actinobacteria; o__Solirubrobacterales; f__; g__
OTU_3694	1:28833870	0.680393	1.13295e-06		hub OTU				k__Bacteria; p__Actinobacteria; c__Actinobacteria; o__Solirubrobacterales; f__; g__
OTU_3694	1:28837712	0.686121	1.12789e-06		hub OTU				k__Bacteria; p__Actinobacteria; c__Actinobacteria; o__Solirubrobacterales; f__; g__
OTU_37	3:19246721	0.970508	7.81658e-06	✓	hub OTU				k__Bacteria; p__Proteobacteria; c__Betaproteobacteria; o__Rhodocyclales; f__Rhodocyclaceae; g__Shinella
OTU_377	9:23469051	-0.312928	5.17172e-06		hub OTU				k__Bacteria; p__Proteobacteria; c__Alphaproteobacteria; o__Rhizobiales; f__Bradyrhizobiaceae; g__Bosea
OTU_377	8:32530818	-0.297627	1.91942e-05		hub OTU				k__Bacteria; p__Proteobacteria; c__Alphaproteobacteria; o__Rhizobiales; f__Bradyrhizobiaceae; g__Bosea
OTU_377	1:28584059	0.700148	1.78358e-05		hub OTU				k__Bacteria; p__Proteobacteria; c__Alphaproteobacteria; o__Rhizobiales; f__Bradyrhizobiaceae; g__Bosea
OTU_377	6:18067584	-0.876859	1.98133e-05		hub OTU				k__Bacteria; p__Proteobacteria; c__Alphaproteobacteria; o__Rhizobiales; f__Bradyrhizobiaceae; g__Bosea
OTU_377	5:35885432	0.838117	1.23538e-05		hub OTU				k__Bacteria; p__Proteobacteria; c__Alphaproteobacteria; o__Rhizobiales; f__Bradyrhizobiaceae; g__Bosea
OTU_377	5:35890386	0.836745	1.27156e-05		hub OTU				k__Bacteria; p__Proteobacteria; c__Alphaproteobacteria; o__Rhizobiales; f__Bradyrhizobiaceae; g__Bosea
OTU_377	5:35883629	0.838117	1.23538e-05		hub OTU				k__Bacteria; p__Proteobacteria; c__Alphaproteobacteria; o__Rhizobiales; f__Bradyrhizobiaceae; g__Bosea
OTU_377	6:18067238	-0.888749	1.41316e-05		hub OTU				k__Bacteria; p__Proteobacteria; c__Alphaproteobacteria; o__Rhizobiales; f__Bradyrhizobiaceae; g__Bosea
OTU_429	9:51068756	0.883461	6.30393e-06	✓	hub OTU				k__Bacteria; p__Proteobacteria; c__Betaproteobacteria; o__Burkholderiales; f__Oxalobacteraceae; g__Herbaspirillum
OTU_429	3:43395521	0.253116	5.25329e-06	✓	hub OTU				k__Bacteria; p__Proteobacteria; c__Betaproteobacteria; o__Burkholderiales; f__Oxalobacteraceae; g__Herbaspirillum
OTU_429	7:2994337	0.812055	1.16131e-05	✓	hub OTU				k__Bacteria; p__Proteobacteria; c__Betaproteobacteria; o__Burkholderiales; f__Oxalobacteraceae; g__Herbaspirillum
OTU_429	7:11651285	0.859063	1.98342e-05	✓	hub OTU				k__Bacteria; p__Proteobacteria; c__Betaproteobacteria; o__Burkholderiales; f__Oxalobacteraceae; g__Herbaspirillum
OTU_429	2:5497747	0.455595	1.71701e-05	✓	hub OTU				k__Bacteria; p__Proteobacteria; c__Betaproteobacteria; o__Burkholderiales; f__Oxalobacteraceae; g__Herbaspirillum
OTU_429	7:2993850	0.810819	1.19746e-05	✓	hub OTU				k__Bacteria; p__Proteobacteria; c__Betaproteobacteria; o__Burkholderiales; f__Oxalobacteraceae; g__Herbaspirillum
OTU_45	9:476442	-0.413341	1.12876e-05		hub OTU				k__Bacteria; p__Actinobacteria; c__Actinobacteria; o__Actinomycetales; f__; g__
OTU_51	2:24906499	0.291894	6.43185e-06	✓	hub OTU				k__Bacteria; p__Acidobacteria; c__Acidobacteria_Gp6; o__Gp6; f__Gp6; g__Gp6
OTU_51	7:11589961	0.988602	1.75058e-07	✓	hub OTU				k__Bacteria; p__Acidobacteria; c__Acidobacteria_Gp6; o__Gp6; f__Gp6; g__Gp6
OTU_51	7:2994337	1.02981	2.85301e-08	✓	hub OTU				k__Bacteria; p__Acidobacteria; c__Acidobacteria_Gp6; o__Gp6; f__Gp6; g__Gp6
OTU_51	7:13714906	1.03371	4.44194e-06	✓	hub OTU				k__Bacteria; p__Acidobacteria; c__Acidobacteria_Gp6; o__Gp6; f__Gp6; g__Gp6
OTU_51	8:11095068	-0.264618	1.66375e-05	✓	hub OTU				k__Bacteria; p__Acidobacteria; c__Acidobacteria_Gp6; o__Gp6; f__Gp6; g__Gp6
OTU_51	2:5751760	0.516335	4.5999e-06	✓	hub OTU				k__Bacteria; p__Acidobacteria; c__Acidobacteria_Gp6; o__Gp6; f__Gp6; g__Gp6
OTU_51	7:11589961	0.988602	1.75058e-07	✓	hub OTU				k__Bacteria; p__Acidobacteria; c__Acidobacteria_Gp6; o__Gp6; f__Gp6; g__Gp6
OTU_51	7:10865468	0.928594	4.076e-06	✓	hub OTU				k__Bacteria; p__Acidobacteria; c__Acidobacteria_Gp6; o__Gp6; f__Gp6; g__Gp6
OTU_51	7:11651285	1.0862	1.04907e-07	✓	hub OTU				k__Bacteria; p__Acidobacteria; c__Acidobacteria_Gp6; o__Gp6; f__Gp6; g__Gp6
OTU_51	7:6000756	0.65655	7.95068e-06	✓	hub OTU				k__Bacteria; p__Acidobacteria; c__Acidobacteria_Gp6; o__Gp6; f__Gp6; g__Gp6
OTU_51	2:5642650	0.491281	1.88358e-05	✓	hub OTU				k__Bacteria; p__Acidobacteria; c__Acidobacteria_Gp6; o__Gp6; f__Gp6; g__Gp6
OTU_51	7:4342005	0.85846	2.19098e-05	✓	hub OTU				k__Bacteria; p__Acidobacteria; c__Acidobacteria_Gp6; o__Gp6; f__Gp6; g__Gp6
OTU_51	7:8793405	0.996349	6.43217e-06	✓	hub OTU				k__Bacteria; p__Acidobacteria; c__Acidobacteria_Gp6; o__Gp6; f__Gp6; g__Gp6
OTU_51	7:13687553	0.808055	1.75311e-06	✓	hub OTU				k__Bacteria; p__Acidobacteria; c__Acidobacteria_Gp6; o__Gp6; f__Gp6; g__Gp6
OTU_51	7:13686179	0.800361	1.56936e-05	✓	hub OTU				k__Bacteria; p__Acidobacteria; c__Acidobacteria_Gp6; o__Gp6; f__Gp6; g__Gp6
OTU_51	7:2993850	1.02946	2.88168e-08	✓	hub OTU				k__Bacteria; p__Acidobacteria; c__Acidobacteria_Gp6; o__Gp6; f__Gp6; g__Gp6
OTU_51	7:10297098	0.970044	3.24011e-06	✓	hub OTU				k__Bacteria; p__Acidobacteria; c__Acidobacteria_Gp6; o__Gp6; f__Gp6; g__Gp6
OTU_51	7:7904488	0.895103	1.44888e-05	✓	hub OTU				k__Bacteria; p__Acidobacteria; c__Acidobacteria_Gp6; o__Gp6; f__Gp6; g__Gp6
OTU_51	7:13663871	0.781335	1.42125e-05	✓	hub OTU				k__Bacteria; p__Acidobacteria; c__Acidobacteria_Gp6; o__Gp6; f__Gp6; g__Gp6
OTU_51	2:24906499	0.291894	6.43185e-06	✓	hub OTU				k__Bacteria; p__Acidobacteria; c__Acidobacteria_Gp6; o__Gp6; f__Gp6; g__Gp6
OTU_51	2:17818700	-0.798835	1.99051e-05	✓	hub OTU				k__Bacteria; p__Acidobacteria; c__Acidobacteria_Gp6; o__Gp6; f__Gp6; g__Gp6
OTU_51	7:1627030	-0.400501	9.44144e-06	✓	hub OTU				k__Bacteria; p__Acidobacteria; c__Acidobacteria_Gp6; o__Gp6; f__Gp6; g__Gp6
OTU_559	8:36482991	0.606301	2.90493e-06	✓	hub OTU				k__Bacteria; p__Proteobacteria; c__Deltaproteobacteria; o__Myxococcales; f__Nannocystaceae; g__Nannocystis
OTU_559	5:36190402	-0.204389	9.87304e-06	✓	hub OTU				k__Bacteria; p__Proteobacteria; c__Deltaproteobacteria; o__Myxococcales; f__Nannocystaceae; g__Nannocystis
OTU_559	5:36186965	-0.194364	2.15511e-05	✓	hub OTU				k__Bacteria; p__Proteobacteria; c__Deltaproteobacteria; o__Myxococcales; f__Nannocystaceae; g__Nannocystis
OTU_57	9:476442	-0.412467	1.11677e-05		hub OTU				k__Bacteria; p__Actinobacteria; c__Actinobacteria; o__Gaiellales; f__Gaiellaceae; g__Gaiella
OTU_64	7:11589961	0.886123	2.38244e-06		hub OTU				k__Bacteria; p__Acidobacteria; c__Acidobacteria_Gp3; o__Gp3; f__Gp3; g__Gp3
OTU_64	9:43803046	-0.891821	1.07992e-05		hub OTU				k__Bacteria; p__Acidobacteria; c__Acidobacteria_Gp3; o__Gp3; f__Gp3; g__Gp3
OTU_64	3:43395521	0.274697	1.00674e-06		hub OTU				k__Bacteria; p__Acidobacteria; c__Acidobacteria_Gp3; o__Gp3; f__Gp3; g__Gp3
OTU_64	7:2994337	0.923788	1.02155e-06		hub OTU				k__Bacteria; p__Acidobacteria; c__Acidobacteria_Gp3; o__Gp3; f__Gp3; g__Gp3
OTU_64	7:11589961	0.886123	2.38244e-06		hub OTU				k__Bacteria; p__Acidobacteria; c__Acidobacteria_Gp3; o__Gp3; f__Gp3; g__Gp3
OTU_64	7:11651285	1.10655	4.12215e-08		hub OTU				k__Bacteria; p__Acidobacteria; c__Acidobacteria_Gp3; o__Gp3; f__Gp3; g__Gp3
OTU_64	2:5642763	0.500774	1.44899e-05		hub OTU				k__Bacteria; p__Acidobacteria; c__Acidobacteria_Gp3; o__Gp3; f__Gp3; g__Gp3
OTU_64	7:4342005	0.917394	5.30491e-06		hub OTU				k__Bacteria; p__Acidobacteria; c__Acidobacteria_Gp3; o__Gp3; f__Gp3; g__Gp3
OTU_64	7:8793405	1.04521	1.67489e-06		hub OTU				k__Bacteria; p__Acidobacteria; c__Acidobacteria_Gp3; o__Gp3; f__Gp3; g__Gp3
OTU_64	7:13687435	0.724813	2.01777e-05		hub OTU				k__Bacteria; p__Acidobacteria; c__Acidobacteria_Gp3; o__Gp3; f__Gp3; g__Gp3
OTU_64	7:13686179	0.816582	1.05576e-05		hub OTU				k__Bacteria; p__Acidobacteria; c__Acidobacteria_Gp3; o__Gp3; f__Gp3; g__Gp3
OTU_64	7:7904488	0.972746	2.14757e-06		hub OTU				k__Bacteria; p__Acidobacteria; c__Acidobacteria_Gp3; o__Gp3; f__Gp3; g__Gp3
OTU_64	2:17818700	-0.862987	3.1158e-06		hub OTU				k__Bacteria; p__Acidobacteria; c__Acidobacteria_Gp3; o__Gp3; f__Gp3; g__Gp3
OTU_64	7:2993850	0.923351	1.03468e-06		hub OTU				k__Bacteria; p__Acidobacteria; c__Acidobacteria_Gp3; o__Gp3; f__Gp3; g__Gp3
OTU_64	2:5642650	0.500789	1.42151e-05		hub OTU				k__Bacteria; p__Acidobacteria; c__Acidobacteria_Gp3; o__Gp3; f__Gp3; g__Gp3
OTU_643	2:4042197	0.483928	1.93894e-05		hub OTU				k__Bacteria; p__Acidobacteria; c__Acidobacteria_Gp7; o__Gp7; f__Gp7; g__Gp7
OTU_643	2:5708384	0.752488	2.03333e-05		hub OTU				k__Bacteria; p__Acidobacteria; c__Acidobacteria_Gp7; o__Gp7; f__Gp7; g__Gp7
OTU_643	2:5594217	0.420546	6.3108e-06		hub OTU				k__Bacteria; p__Acidobacteria; c__Acidobacteria_Gp7; o__Gp7; f__Gp7; g__Gp7
OTU_643	7:32534495	-0.450603	1.76107e-06		hub OTU				k__Bacteria; p__Acidobacteria; c__Acidobacteria_Gp7; o__Gp7; f__Gp7; g__Gp7
OTU_643	2:4081330	0.455301	8.1936e-06		hub OTU				k__Bacteria; p__Acidobacteria; c__Acidobacteria_Gp7; o__Gp7; f__Gp7; g__Gp7
OTU_643	2:5751760	0.538668	4.31073e-07		hub OTU				k__Bacteria; p__Acidobacteria; c__Acidobacteria_Gp7; o__Gp7; f__Gp7; g__Gp7
OTU_643	2:4201997	0.408318	9.15657e-06		hub OTU				k__Bacteria; p__Acidobacteria; c__Acidobacteria_Gp7; o__Gp7; f__Gp7; g__Gp7
OTU_643	2:5708384	0.752488	2.03333e-05		hub OTU				k__Bacteria; p__Acidobacteria; c__Acidobacteria_Gp7; o__Gp7; f__Gp7; g__Gp7
OTU_643	3:42708513	0.600752	4.51276e-06		hub OTU				k__Bacteria; p__Acidobacteria; c__Acidobacteria_Gp7; o__Gp7; f__Gp7; g__Gp7
OTU_643	2:5642763	0.657719	1.5696e-09		hub OTU				k__Bacteria; p__Acidobacteria; c__Acidobacteria_Gp7; o__Gp7; f__Gp7; g__Gp7
OTU_643	2:5817646	0.51938	5.54512e-06		hub OTU				k__Bacteria; p__Acidobacteria; c__Acidobacteria_Gp7; o__Gp7; f__Gp7; g__Gp7
OTU_643	2:4001414	0.501727	1.06864e-06		hub OTU				k__Bacteria; p__Acidobacteria; c__Acidobacteria_Gp7; o__Gp7; f__Gp7; g__Gp7
OTU_643	2:4042197	0.483928	1.93894e-05		hub OTU				k__Bacteria; p__Acidobacteria; c__Acidobacteria_Gp7; o__Gp7; f__Gp7; g__Gp7
OTU_643	2:5636614	0.580774	2.06954e-08		hub OTU				k__Bacteria; p__Acidobacteria; c__Acidobacteria_Gp7; o__Gp7; f__Gp7; g__Gp7
OTU_643	2:5817610	0.56305	2.14595e-06		hub OTU				k__Bacteria; p__Acidobacteria; c__Acidobacteria_Gp7; o__Gp7; f__Gp7; g__Gp7
OTU_643	7:32534480	-0.474948	1.1337e-06		hub OTU				k__Bacteria; p__Acidobacteria; c__Acidobacteria_Gp7; o__Gp7; f__Gp7; g__Gp7
OTU_67	8:36007695	0.568381	9.46989e-06	✓	hub OTU				k__Bacteria; p__Proteobacteria; c__Alphaproteobacteria; o__Sphingomonadales; f__Erythrobacteraceae; g__
OTU_68	7:4457219	-0.57863	8.35335e-06		hub OTU				k__Bacteria; p__Verrucomicrobia; c__Opitutae; o__Opitutales; f__Opitutaceae; g__Opitutus
OTU_73	7:2994337	0.790923	1.70454e-05		hub OTU				k__Bacteria; p__Actinobacteria; c__Actinobacteria; o__Gaiellales; f__Gaiellaceae; g__Gaiella
OTU_73	7:2993850	0.790654	1.71403e-05		hub OTU				k__Bacteria; p__Actinobacteria; c__Actinobacteria; o__Gaiellales; f__Gaiellaceae; g__Gaiella
OTU_74	7:11589961	0.939447	4.79857e-07	✓	hub OTU				k__Bacteria; p__Actinobacteria; c__Actinobacteria; o__Actinomycetales; f__Propionibacteriaceae; g__Friedmanniella
OTU_74	7:2994337	0.817419	1.05464e-05	✓	hub OTU				k__Bacteria; p__Actinobacteria; c__Actinobacteria; o__Actinomycetales; f__Propionibacteriaceae; g__Friedmanniella
OTU_74	3:2467131	-0.349521	4.58323e-06	✓	hub OTU				k__Bacteria; p__Actinobacteria; c__Actinobacteria; o__Actinomycetales; f__Propionibacteriaceae; g__Friedmanniella
OTU_74	7:11589961	0.939447	4.79857e-07	✓	hub OTU				k__Bacteria; p__Actinobacteria; c__Actinobacteria; o__Actinomycetales; f__Propionibacteriaceae; g__Friedmanniella
OTU_74	9:26800191	-0.724051	1.9435e-05	✓	hub OTU				k__Bacteria; p__Actinobacteria; c__Actinobacteria; o__Actinomycetales; f__Propionibacteriaceae; g__Friedmanniella
OTU_74	7:2993850	0.818971	1.01423e-05	✓	hub OTU				k__Bacteria; p__Actinobacteria; c__Actinobacteria; o__Actinomycetales; f__Propionibacteriaceae; g__Friedmanniella
OTU_81	4:35094041	0.871719	5.47159e-06	✓	hub OTU				k__Bacteria; p__Proteobacteria; c__Alphaproteobacteria; o__Caulobacterales; f__Caulobacteraceae; g__Phenylobacterium
OTU_81	8:30274930	0.341784	2.09563e-05	✓	hub OTU				k__Bacteria; p__Proteobacteria; c__Alphaproteobacteria; o__Caulobacterales; f__Caulobacteraceae; g__Phenylobacterium
OTU_81	8:30274873	0.349828	1.40556e-05	✓	hub OTU				k__Bacteria; p__Proteobacteria; c__Alphaproteobacteria; o__Caulobacterales; f__Caulobacteraceae; g__Phenylobacterium
OTU_86	7:11589961	0.83989	9.37858e-06		hub OTU				k__Bacteria; p__Actinobacteria; c__Actinobacteria; o__Actinomycetales; f__Geodermatophilaceae; g__Blastococcus
OTU_86	7:2994337	0.875062	3.07263e-06		hub OTU				k__Bacteria; p__Actinobacteria; c__Actinobacteria; o__Actinomycetales; f__Geodermatophilaceae; g__Blastococcus
OTU_86	7:11589961	0.83989	9.37858e-06		hub OTU				k__Bacteria; p__Actinobacteria; c__Actinobacteria; o__Actinomycetales; f__Geodermatophilaceae; g__Blastococcus
OTU_86	7:10865468	0.88975	1.03216e-05		hub OTU				k__Bacteria; p__Actinobacteria; c__Actinobacteria; o__Actinomycetales; f__Geodermatophilaceae; g__Blastococcus
OTU_86	7:11651285	0.894351	1.25212e-05		hub OTU				k__Bacteria; p__Actinobacteria; c__Actinobacteria; o__Actinomycetales; f__Geodermatophilaceae; g__Blastococcus
OTU_86	7:10297098	0.950038	5.33605e-06		hub OTU				k__Bacteria; p__Actinobacteria; c__Actinobacteria; o__Actinomycetales; f__Geodermatophilaceae; g__Blastococcus
OTU_86	7:7945586	1.16391	1.17802e-05		hub OTU				k__Bacteria; p__Actinobacteria; c__Actinobacteria; o__Actinomycetales; f__Geodermatophilaceae; g__Blastococcus
OTU_86	7:2993850	0.876926	2.92563e-06		hub OTU				k__Bacteria; p__Actinobacteria; c__Actinobacteria; o__Actinomycetales; f__Geodermatophilaceae; g__Blastococcus
OTU_86	3:5010197	-0.447415	1.57901e-05		hub OTU				k__Bacteria; p__Actinobacteria; c__Actinobacteria; o__Actinomycetales; f__Geodermatophilaceae; g__Blastococcus
OTU_93	3:38935130	0.925002	1.50721e-05		hub OTU				k__Bacteria; p__Proteobacteria; c__Gammaproteobacteria; o__Xanthomonadales; f__Xanthomonadaceae; g__Lysobacter
OTU_93	8:30131149	0.772738	1.37562e-05		hub OTU				k__Bacteria; p__Proteobacteria; c__Gammaproteobacteria; o__Xanthomonadales; f__Xanthomonadaceae; g__Lysobacter
OTU_93	8:24119673	-0.425352	6.17792e-06		hub OTU				k__Bacteria; p__Proteobacteria; c__Gammaproteobacteria; o__Xanthomonadales; f__Xanthomonadaceae; g__Lysobacter
OTU_94	3:43395521	0.273715	6.8616e-07		hub OTU				k__Bacteria; p__Proteobacteria; c__Alphaproteobacteria; o__Rhizobiales; f__Xanthobacteraceae; g__Ancylobacter
OTU_941	6:487185	-0.826546	7.38711e-07		hub OTU				k__Bacteria; p__Proteobacteria; c__Alphaproteobacteria; o__Rhizobiales; f__Hyphomicrobiaceae; g__Devosia
OTU_941	7:2994337	0.780736	1.53504e-05		hub OTU				k__Bacteria; p__Proteobacteria; c__Alphaproteobacteria; o__Rhizobiales; f__Hyphomicrobiaceae; g__Devosia
OTU_941	8:39681640	-0.673839	1.30271e-05		hub OTU				k__Bacteria; p__Proteobacteria; c__Alphaproteobacteria; o__Rhizobiales; f__Hyphomicrobiaceae; g__Devosia
OTU_941	9:53184676	0.741088	1.24831e-05		hub OTU				k__Bacteria; p__Proteobacteria; c__Alphaproteobacteria; o__Rhizobiales; f__Hyphomicrobiaceae; g__Devosia
OTU_941	7:13687435	0.770174	2.30332e-06		hub OTU				k__Bacteria; p__Proteobacteria; c__Alphaproteobacteria; o__Rhizobiales; f__Hyphomicrobiaceae; g__Devosia
OTU_941	8:39681030	-0.673839	1.30271e-05		hub OTU				k__Bacteria; p__Proteobacteria; c__Alphaproteobacteria; o__Rhizobiales; f__Hyphomicrobiaceae; g__Devosia
OTU_941	7:13686179	0.782385	1.44323e-05		hub OTU				k__Bacteria; p__Proteobacteria; c__Alphaproteobacteria; o__Rhizobiales; f__Hyphomicrobiaceae; g__Devosia
OTU_941	7:2993850	0.780256	1.55243e-05		hub OTU				k__Bacteria; p__Proteobacteria; c__Alphaproteobacteria; o__Rhizobiales; f__Hyphomicrobiaceae; g__Devosia
OTU_941	9:53181812	0.741088	1.24831e-05		hub OTU				k__Bacteria; p__Proteobacteria; c__Alphaproteobacteria; o__Rhizobiales; f__Hyphomicrobiaceae; g__Devosia
OTU_96	3:45466318	0.17936	1.12826e-06	✓	hub OTU				k__Bacteria; p__Actinobacteria; c__Actinobacteria; o__Solirubrobacterales; f__; g__
OTU_96	3:45449787	0.159266	1.69646e-05	✓	hub OTU				k__Bacteria; p__Actinobacteria; c__Actinobacteria; o__Solirubrobacterales; f__; g__
OTU_97	7:2994337	0.847607	5.38226e-06		hub OTU				k__Bacteria; p__Proteobacteria; c__Alphaproteobacteria; o__Rhizobiales; f__; g__
OTU_97	7:11651285	0.876666	1.53418e-05		hub OTU				k__Bacteria; p__Proteobacteria; c__Alphaproteobacteria; o__Rhizobiales; f__; g__
OTU_97	7:4356817	0.895448	1.90646e-05		hub OTU				k__Bacteria; p__Proteobacteria; c__Alphaproteobacteria; o__Rhizobiales; f__; g__
OTU_97	7:2993850	0.850041	5.05103e-06		hub OTU				k__Bacteria; p__Proteobacteria; c__Alphaproteobacteria; o__Rhizobiales; f__; g__
OTU_99	4:5980884	0.296159	8.28914e-06		hub OTU				k__Bacteria; p__Proteobacteria; c__Deltaproteobacteria; o__Myxococcales; f__; g__
OTU_99	3:43416619	-0.395785	1.76854e-05		hub OTU				k__Bacteria; p__Proteobacteria; c__Deltaproteobacteria; o__Myxococcales; f__; g__
OTU_99	2:17818700	-0.836627	8.20687e-06		hub OTU				k__Bacteria; p__Proteobacteria; c__Deltaproteobacteria; o__Myxococcales; f__; g__
OTU_9984	1:34509149	0.702199	1.57057e-05		hub OTU				k__Bacteria; p__Actinobacteria; c__Actinobacteria; o__Actinomycetales; f__Pseudonocardiaceae; g__Pseudonocardia
OTU_9984	1:34509149	0.702199	1.57057e-05		hub OTU				k__Bacteria; p__Actinobacteria; c__Actinobacteria; o__Actinomycetales; f__Pseudonocardiaceae; g__Pseudonocardia
OTU_10255	7:16679173	0.802498	1.38763e-05	✓	non-hub OTU				k__Bacteria; p__Bacteroidetes; c__Sphingobacteriia; o__Sphingobacteriales; f__Chitinophagaceae; g__
OTU_107	2:42998251	0.321981	7.06561e-06	✓	non-hub OTU				k__Bacteria; p__Actinobacteria; c__Actinobacteria; o__Acidimicrobiales; f__; g__
OTU_10712	8:2772141	0.31323	1.80008e-05	✓	non-hub OTU				k__Archaea; p__Thaumarchaeota; c__Nitrososphaerales; o__Nitrososphaerales; f__Nitrososphaeraceae; g__Nitrososphaera
OTU_117	2:1540405	-0.760516	1.27114e-05	✓	non-hub OTU				k__Bacteria; p__Actinobacteria; c__Actinobacteria; o__Actinomycetales; f__Pseudonocardiaceae; g__Lechevalieria
OTU_117	4:12203761	0.397557	1.0146e-05	✓	non-hub OTU				k__Bacteria; p__Actinobacteria; c__Actinobacteria; o__Actinomycetales; f__Pseudonocardiaceae; g__Lechevalieria
OTU_148	7:11589961	0.870884	8.66331e-07	✓	non-hub OTU				k__Bacteria; p__Acidobacteria; c__Acidobacteria_Gp4; o__Blastocatella; f__Blastocatella; g__Blastocatella
OTU_148	7:15513146	0.909365	4.41818e-06	✓	non-hub OTU				k__Bacteria; p__Acidobacteria; c__Acidobacteria_Gp4; o__Blastocatella; f__Blastocatella; g__Blastocatella
OTU_16465	7:11589961	0.807654	2.08059e-05	✓	non-hub OTU				k__Bacteria; p__Acidobacteria; c__Acidobacteria_Gp6; o__Gp6; f__Gp6; g__Gp6
OTU_16754	7:14394262	0.586981	7.36759e-06	✓	non-hub OTU				k__Bacteria; p__; c__; o__; f__; g__
OTU_16807	9:26568938	-0.652208	1.47296e-05	✓	non-hub OTU				k__Bacteria; p__Proteobacteria; c__Gammaproteobacteria; o__Xanthomonadales; f__Xanthomonadaceae; g__Lysobacter
OTU_18308	7:11589961	0.821337	9.58419e-06	✓	non-hub OTU				k__Archaea; p__Thaumarchaeota; c__Nitrososphaerales; o__Nitrososphaerales; f__Nitrososphaeraceae; g__Nitrososphaera
OTU_194	7:11589961	0.802743	1.32685e-05	✓	non-hub OTU				k__Bacteria; p__Proteobacteria; c__Deltaproteobacteria; o__Myxococcales; f__Haliangiaceae; g__Haliangium
OTU_20216	3:43219130	0.539163	2.05785e-05	✓	non-hub OTU				k__Bacteria; p__Firmicutes; c__Bacilli; o__Bacillales; f__Bacillaceae 1; g__Bacillus
OTU_22040	6:16582418	0.8088	4.92578e-06	✓	non-hub OTU				k__Bacteria; p__Bacteroidetes; c__Bacteroidetes_incertae_sedis; o__Ohtaekwangia; f__Ohtaekwangia; g__Ohtaekwangia
OTU_22288	8:16097385	-0.919153	1.03403e-05	✓	non-hub OTU				k__Bacteria; p__Firmicutes; c__Bacilli; o__Bacillales; f__Bacillaceae 1; g__
OTU_22539	2:3937722	-0.615865	1.15766e-05	✓	non-hub OTU				k__Bacteria; p__Firmicutes; c__Bacilli; o__Bacillales; f__; g__
OTU_229	7:11589961	0.841881	4.51359e-06	✓	non-hub OTU				k__Bacteria; p__Proteobacteria; c__Betaproteobacteria; o__Rhodocyclales; f__Rhodocyclaceae; g__
OTU_229	7:20555996	0.327873	5.26877e-07	✓	non-hub OTU				k__Bacteria; p__Proteobacteria; c__Betaproteobacteria; o__Rhodocyclales; f__Rhodocyclaceae; g__
OTU_2385	2:4801193	0.471783	8.55319e-06	✓	non-hub OTU				k__Bacteria; p__Actinobacteria; c__Actinobacteria; o__Actinomycetales; f__Streptomycetaceae; g__Streptomyces
OTU_2385	2:5235184	0.590431	2.81951e-07	✓	non-hub OTU				k__Bacteria; p__Actinobacteria; c__Actinobacteria; o__Actinomycetales; f__Streptomycetaceae; g__Streptomyces
OTU_25	7:11589961	0.999281	1.30029e-07	✓	non-hub OTU				k__Bacteria; p__Acidobacteria; c__Acidobacteria_Gp4; o__Gp4; f__Gp4; g__Gp4
OTU_25	7:15698398	0.784366	1.59155e-05	✓	non-hub OTU				k__Bacteria; p__Acidobacteria; c__Acidobacteria_Gp4; o__Gp4; f__Gp4; g__Gp4
OTU_25881	2:3937722	-0.655153	1.77194e-06	✓	non-hub OTU				k__Bacteria; p__Firmicutes; c__Bacilli; o__Bacillales; f__Bacillaceae 1; g__Bacillus
OTU_26869	7:11589961	0.822355	1.1914e-05	✓	non-hub OTU				k__Bacteria; p__Bacteroidetes; c__Sphingobacteriia; o__Sphingobacteriales; f__Chitinophagaceae; g__
OTU_28133	2:4791182	0.33618	1.50039e-05	✓	non-hub OTU				k__Bacteria; p__Firmicutes; c__Bacilli; o__Bacillales; f__Bacillaceae 1; g__
OTU_2834	4:34802569	0.514723	1.37792e-05	✓	non-hub OTU				k__Bacteria; p__Bacteroidetes; c__Sphingobacteriia; o__Sphingobacteriales; f__Chitinophagaceae; g__Terrimonas
OTU_28653	8:13647938	0.715275	8.00114e-06	✓	non-hub OTU				k__Bacteria; p__Actinobacteria; c__Actinobacteria; o__Actinomycetales; f__Intrasporangiaceae; g__Janibacter
OTU_28807	2:3937722	-0.606163	1.61349e-05	✓	non-hub OTU				k__Bacteria; p__Firmicutes; c__Bacilli; o__Bacillales; f__Bacillaceae 1; g__
OTU_381	3:43219130	0.626119	1.91111e-06	✓	non-hub OTU				k__Bacteria; p__Firmicutes; c__Bacilli; o__Bacillales; f__Bacillaceae 1; g__Bacillus
OTU_3940	3:43219130	0.55984	1.40472e-05	✓	non-hub OTU				k__Bacteria; p__Firmicutes; c__Bacilli; o__Bacillales; f__Bacillaceae 1; g__Bacillus
OTU_5262	6:18038060	-0.772832	8.72127e-06	✓	non-hub OTU				k__Bacteria; p__Proteobacteria; c__Betaproteobacteria; o__Burkholderiales; f__Comamonadaceae; g__
OTU_66	2:41631353	0.361138	1.96356e-06	✓	non-hub OTU				k__Bacteria; p__Proteobacteria; c__Alphaproteobacteria; o__Rhizobiales; f__Rhizobiaceae; g__Ensifer
OTU_6832	8:19333235	0.402145	1.73136e-05	✓	non-hub OTU				k__Bacteria; p__Firmicutes; c__Bacilli; o__Bacillales; f__Bacillaceae 1; g__Bacillus
OTU_77	9:9893949	-0.661433	1.88372e-05	✓	non-hub OTU				k__Bacteria; p__; c__; o__; f__; g__
OTU_78	4:33544641	0.988479	9.7405e-06	✓	non-hub OTU				k__Bacteria; p__Actinobacteria; c__Actinobacteria; o__Gaiellales; f__Gaiellaceae; g__Gaiella
OTU_87	7:11589961	0.816533	8.70021e-06	✓	non-hub OTU				k__Bacteria; p__Acidobacteria; c__Acidobacteria_Gp6; o__Gp6; f__Gp6; g__Gp6
OTU_88	7:13662446	0.806301	6.64278e-06	✓	non-hub OTU				k__Bacteria; p__Acidobacteria; c__Acidobacteria_Gp6; o__Gp6; f__Gp6; g__Gp6
OTU_9	9:40100657	0.28091	1.74353e-05	✓	non-hub OTU				k__Bacteria; p__Proteobacteria; c__Betaproteobacteria; o__; f__; g__
OTU_100	1:28833870	0.627545	1.88905e-05	✓	non-hub OTU				k__Bacteria; p__; c__; o__; f__; g__
OTU_100	1:28837712	0.654686	9.57964e-06	✓	non-hub OTU				k__Bacteria; p__; c__; o__; f__; g__
OTU_100	1:28833816	0.655068	9.44634e-06	✓	non-hub OTU				k__Bacteria; p__; c__; o__; f__; g__
OTU_100	2:15423351	0.498027	2.18084e-05	✓	non-hub OTU				k__Bacteria; p__; c__; o__; f__; g__
OTU_1001	5:48356533	0.780629	8.3228e-06	✓	non-hub OTU				k__Bacteria; p__Proteobacteria; c__Alphaproteobacteria; o__; f__; g__
OTU_1001	8:30102235	0.757221	4.83437e-06	✓	non-hub OTU				k__Bacteria; p__Proteobacteria; c__Alphaproteobacteria; o__; f__; g__
OTU_1001	5:18474696	-0.335052	1.06782e-05	✓	non-hub OTU				k__Bacteria; p__Proteobacteria; c__Alphaproteobacteria; o__; f__; g__
OTU_1001	1:12420793	-0.584957	4.25469e-06	✓	non-hub OTU				k__Bacteria; p__Proteobacteria; c__Alphaproteobacteria; o__; f__; g__
OTU_10255	9:45768282	0.784719	1.85358e-05	✓	non-hub OTU				k__Bacteria; p__Bacteroidetes; c__Sphingobacteriia; o__Sphingobacteriales; f__Chitinophagaceae; g__
OTU_10255	7:16679173	0.802498	1.38763e-05	✓	non-hub OTU				k__Bacteria; p__Bacteroidetes; c__Sphingobacteriia; o__Sphingobacteriales; f__Chitinophagaceae; g__
OTU_10255	3:41118090	0.258936	1.48103e-05	✓	non-hub OTU				k__Bacteria; p__Bacteroidetes; c__Sphingobacteriia; o__Sphingobacteriales; f__Chitinophagaceae; g__
OTU_10255	7:16427845	0.766688	1.33968e-05	✓	non-hub OTU				k__Bacteria; p__Bacteroidetes; c__Sphingobacteriia; o__Sphingobacteriales; f__Chitinophagaceae; g__
OTU_1061	2:1531232	-0.646479	1.64742e-05	✓	non-hub OTU				k__Bacteria; p__Proteobacteria; c__Betaproteobacteria; o__Burkholderiales; f__Burkholderiales_incertae_sedis; g__Aquabacterium
OTU_1061	5:29032846	0.218414	1.91774e-05	✓	non-hub OTU				k__Bacteria; p__Proteobacteria; c__Betaproteobacteria; o__Burkholderiales; f__Burkholderiales_incertae_sedis; g__Aquabacterium
OTU_1061	2:1530994	-0.646479	1.64742e-05	✓	non-hub OTU				k__Bacteria; p__Proteobacteria; c__Betaproteobacteria; o__Burkholderiales; f__Burkholderiales_incertae_sedis; g__Aquabacterium
OTU_107	8:36007695	0.560261	1.74627e-05	✓	non-hub OTU				k__Bacteria; p__Actinobacteria; c__Actinobacteria; o__Acidimicrobiales; f__; g__
OTU_10712	2:6562955	0.480528	8.76512e-06	✓	non-hub OTU				k__Archaea; p__Thaumarchaeota; c__Nitrososphaerales; o__Nitrososphaerales; f__Nitrososphaeraceae; g__Nitrososphaera
OTU_10712	6:1675947	0.61105	1.22445e-05	✓	non-hub OTU				k__Archaea; p__Thaumarchaeota; c__Nitrososphaerales; o__Nitrososphaerales; f__Nitrososphaeraceae; g__Nitrososphaera
OTU_10712	1:34395515	-0.42809	1.39759e-05	✓	non-hub OTU				k__Archaea; p__Thaumarchaeota; c__Nitrososphaerales; o__Nitrososphaerales; f__Nitrososphaeraceae; g__Nitrososphaera
OTU_10712	4:34251388	0.533586	2.81781e-06	✓	non-hub OTU				k__Archaea; p__Thaumarchaeota; c__Nitrososphaerales; o__Nitrososphaerales; f__Nitrososphaeraceae; g__Nitrososphaera
OTU_10712	8:2772141	0.31323	1.80008e-05	✓	non-hub OTU				k__Archaea; p__Thaumarchaeota; c__Nitrososphaerales; o__Nitrososphaerales; f__Nitrososphaeraceae; g__Nitrososphaera
OTU_11342	6:17779998	-0.98979	8.85985e-06	✓	non-hub OTU				k__Bacteria; p__Proteobacteria; c__Betaproteobacteria; o__Burkholderiales; f__Comamonadaceae; g__
OTU_11342	6:9785343	-0.754492	1.84529e-05	✓	non-hub OTU				k__Bacteria; p__Proteobacteria; c__Betaproteobacteria; o__Burkholderiales; f__Comamonadaceae; g__
OTU_11342	4:36886351	0.178109	9.00326e-06	✓	non-hub OTU				k__Bacteria; p__Proteobacteria; c__Betaproteobacteria; o__Burkholderiales; f__Comamonadaceae; g__
OTU_11342	6:18067796	-0.840792	1.58467e-05	✓	non-hub OTU				k__Bacteria; p__Proteobacteria; c__Betaproteobacteria; o__Burkholderiales; f__Comamonadaceae; g__
OTU_11342	2:12031954	0.416716	1.15651e-05	✓	non-hub OTU				k__Bacteria; p__Proteobacteria; c__Betaproteobacteria; o__Burkholderiales; f__Comamonadaceae; g__
OTU_11342	4:36895359	0.175517	1.37594e-05	✓	non-hub OTU				k__Bacteria; p__Proteobacteria; c__Betaproteobacteria; o__Burkholderiales; f__Comamonadaceae; g__
OTU_11342	6:17430137	-0.646218	1.02062e-05	✓	non-hub OTU				k__Bacteria; p__Proteobacteria; c__Betaproteobacteria; o__Burkholderiales; f__Comamonadaceae; g__
OTU_11342	4:36881016	0.17036	2.12933e-05	✓	non-hub OTU				k__Bacteria; p__Proteobacteria; c__Betaproteobacteria; o__Burkholderiales; f__Comamonadaceae; g__
OTU_11342	8:43163296	0.794832	1.1727e-05	✓	non-hub OTU				k__Bacteria; p__Proteobacteria; c__Betaproteobacteria; o__Burkholderiales; f__Comamonadaceae; g__
OTU_11372	1:23236560	0.406861	3.55471e-06	✓	non-hub OTU				k__Bacteria; p__Actinobacteria; c__Actinobacteria; o__Actinomycetales; f__Streptomycetaceae; g__Kitasatospora
OTU_11372	1:31862362	-0.380974	1.56867e-05	✓	non-hub OTU				k__Bacteria; p__Actinobacteria; c__Actinobacteria; o__Actinomycetales; f__Streptomycetaceae; g__Kitasatospora
OTU_11612	2:6761598	-0.410013	2.06691e-05	✓	non-hub OTU				k__Bacteria; p__Actinobacteria; c__Actinobacteria; o__Actinomycetales; f__Nocardioidaceae; g__Nocardioides
OTU_11612	2:6681887	-0.650337	4.62097e-06	✓	non-hub OTU				k__Bacteria; p__Actinobacteria; c__Actinobacteria; o__Actinomycetales; f__Nocardioidaceae; g__Nocardioides
OTU_11612	2:6761597	-0.410013	2.06691e-05	✓	non-hub OTU				k__Bacteria; p__Actinobacteria; c__Actinobacteria; o__Actinomycetales; f__Nocardioidaceae; g__Nocardioides
OTU_117	8:32349459	0.345139	1.75083e-05	✓	non-hub OTU				k__Bacteria; p__Actinobacteria; c__Actinobacteria; o__Actinomycetales; f__Pseudonocardiaceae; g__Lechevalieria
OTU_117	8:32308629	0.35006	2.18535e-05	✓	non-hub OTU				k__Bacteria; p__Actinobacteria; c__Actinobacteria; o__Actinomycetales; f__Pseudonocardiaceae; g__Lechevalieria
OTU_117	2:1540405	-0.760516	1.27114e-05	✓	non-hub OTU				k__Bacteria; p__Actinobacteria; c__Actinobacteria; o__Actinomycetales; f__Pseudonocardiaceae; g__Lechevalieria
OTU_117	4:12203761	0.397557	1.0146e-05	✓	non-hub OTU				k__Bacteria; p__Actinobacteria; c__Actinobacteria; o__Actinomycetales; f__Pseudonocardiaceae; g__Lechevalieria
OTU_117	6:22623664	0.497367	1.41239e-05	✓	non-hub OTU				k__Bacteria; p__Actinobacteria; c__Actinobacteria; o__Actinomycetales; f__Pseudonocardiaceae; g__Lechevalieria
OTU_117	6:22702072	0.437883	1.9234e-05	✓	non-hub OTU				k__Bacteria; p__Actinobacteria; c__Actinobacteria; o__Actinomycetales; f__Pseudonocardiaceae; g__Lechevalieria
OTU_11945	7:30127095	0.505541	2.02312e-05	✓	non-hub OTU				k__Bacteria; p__Firmicutes; c__Bacilli; o__Bacillales; f__; g__
OTU_11945	8:16024766	-0.556191	1.9134e-05	✓	non-hub OTU				k__Bacteria; p__Firmicutes; c__Bacilli; o__Bacillales; f__; g__
OTU_11945	7:30127094	0.505541	2.02312e-05	✓	non-hub OTU				k__Bacteria; p__Firmicutes; c__Bacilli; o__Bacillales; f__; g__
OTU_12096	9:7963613	0.678398	1.15877e-05	✓	non-hub OTU				k__Bacteria; p__Actinobacteria; c__Actinobacteria; o__Actinomycetales; f__Pseudonocardiaceae; g__
OTU_12096	9:7492979	0.661877	1.96672e-05	✓	non-hub OTU				k__Bacteria; p__Actinobacteria; c__Actinobacteria; o__Actinomycetales; f__Pseudonocardiaceae; g__
OTU_12096	8:4703507	0.437536	1.93036e-05	✓	non-hub OTU				k__Bacteria; p__Actinobacteria; c__Actinobacteria; o__Actinomycetales; f__Pseudonocardiaceae; g__
OTU_12096	9:7928298	0.65601	2.05505e-05	✓	non-hub OTU				k__Bacteria; p__Actinobacteria; c__Actinobacteria; o__Actinomycetales; f__Pseudonocardiaceae; g__
OTU_12096	9:7963463	0.678398	1.15877e-05	✓	non-hub OTU				k__Bacteria; p__Actinobacteria; c__Actinobacteria; o__Actinomycetales; f__Pseudonocardiaceae; g__
OTU_12096	9:8138460	0.601828	5.35517e-06	✓	non-hub OTU				k__Bacteria; p__Actinobacteria; c__Actinobacteria; o__Actinomycetales; f__Pseudonocardiaceae; g__
OTU_12096	9:8065182	0.641571	6.88433e-06	✓	non-hub OTU				k__Bacteria; p__Actinobacteria; c__Actinobacteria; o__Actinomycetales; f__Pseudonocardiaceae; g__
OTU_12096	9:7898801	0.581251	1.09809e-05	✓	non-hub OTU				k__Bacteria; p__Actinobacteria; c__Actinobacteria; o__Actinomycetales; f__Pseudonocardiaceae; g__
OTU_1219	3:5785243	-0.314551	1.80909e-05	✓	non-hub OTU				k__Bacteria; p__Bacteroidetes; c__Sphingobacteriia; o__Sphingobacteriales; f__Chitinophagaceae; g__
OTU_1235	9:15304685	0.413203	2.16263e-05	✓	non-hub OTU				k__Bacteria; p__Actinobacteria; c__Actinobacteria; o__Actinomycetales; f__Streptomycetaceae; g__Streptomyces
OTU_1235	8:26292340	-0.440826	6.33172e-06	✓	non-hub OTU				k__Bacteria; p__Actinobacteria; c__Actinobacteria; o__Actinomycetales; f__Streptomycetaceae; g__Streptomyces
OTU_1235	8:15762710	-0.621593	9.1123e-06	✓	non-hub OTU				k__Bacteria; p__Actinobacteria; c__Actinobacteria; o__Actinomycetales; f__Streptomycetaceae; g__Streptomyces
OTU_1235	8:18829182	-0.37413	8.17157e-06	✓	non-hub OTU				k__Bacteria; p__Actinobacteria; c__Actinobacteria; o__Actinomycetales; f__Streptomycetaceae; g__Streptomyces
OTU_1235	8:26290415	-0.441359	7.55108e-06	✓	non-hub OTU				k__Bacteria; p__Actinobacteria; c__Actinobacteria; o__Actinomycetales; f__Streptomycetaceae; g__Streptomyces
OTU_127	2:5594217	0.413443	1.22202e-05	✓	non-hub OTU				k__Bacteria; p__Acidobacteria; c__Acidobacteria_Gp4; o__Blastocatella; f__Blastocatella; g__Blastocatella
OTU_127	7:2994337	0.810689	8.01196e-06	✓	non-hub OTU				k__Bacteria; p__Acidobacteria; c__Acidobacteria_Gp4; o__Blastocatella; f__Blastocatella; g__Blastocatella
OTU_127	7:2993850	0.809669	8.22798e-06	✓	non-hub OTU				k__Bacteria; p__Acidobacteria; c__Acidobacteria_Gp4; o__Blastocatella; f__Blastocatella; g__Blastocatella
OTU_129	7:19368928	-0.353137	2.07167e-05	✓	non-hub OTU				k__Bacteria; p__Actinobacteria; c__Actinobacteria; o__Actinomycetales; f__Pseudonocardiaceae; g__Actinophytocola
OTU_129	2:5933638	-0.437128	1.10555e-05	✓	non-hub OTU				k__Bacteria; p__Actinobacteria; c__Actinobacteria; o__Actinomycetales; f__Pseudonocardiaceae; g__Actinophytocola
OTU_129	2:39322608	0.185919	6.58117e-06	✓	non-hub OTU				k__Bacteria; p__Actinobacteria; c__Actinobacteria; o__Actinomycetales; f__Pseudonocardiaceae; g__Actinophytocola
OTU_129	7:35506839	0.568129	2.08171e-05	✓	non-hub OTU				k__Bacteria; p__Actinobacteria; c__Actinobacteria; o__Actinomycetales; f__Pseudonocardiaceae; g__Actinophytocola
OTU_129	1:12420737	-0.705261	9.46986e-06	✓	non-hub OTU				k__Bacteria; p__Actinobacteria; c__Actinobacteria; o__Actinomycetales; f__Pseudonocardiaceae; g__Actinophytocola
OTU_129	1:7016302	-0.906631	2.45815e-06	✓	non-hub OTU				k__Bacteria; p__Actinobacteria; c__Actinobacteria; o__Actinomycetales; f__Pseudonocardiaceae; g__Actinophytocola
OTU_13220	9:10989301	0.43911	1.25165e-06	✓	non-hub OTU				k__Bacteria; p__Actinobacteria; c__Actinobacteria; o__Actinomycetales; f__Streptomycetaceae; g__Kitasatospora
OTU_13220	9:10989080	0.358356	2.08152e-05	✓	non-hub OTU				k__Bacteria; p__Actinobacteria; c__Actinobacteria; o__Actinomycetales; f__Streptomycetaceae; g__Kitasatospora
OTU_13220	8:30248709	-0.320948	1.62824e-05	✓	non-hub OTU				k__Bacteria; p__Actinobacteria; c__Actinobacteria; o__Actinomycetales; f__Streptomycetaceae; g__Kitasatospora
OTU_14101	4:34013914	0.268922	1.62354e-05	✓	non-hub OTU				k__Bacteria; p__Latescibacteria; c__Latescibacteria_genera_incertae_sedis; o__Latescibacteria_genera_incertae_sedis; f__Latescibacteria_genera_incertae_sedis; g__Latescibacteria_genera_incertae_sedis
OTU_14101	7:12564428	0.443583	6.41318e-06	✓	non-hub OTU				k__Bacteria; p__Latescibacteria; c__Latescibacteria_genera_incertae_sedis; o__Latescibacteria_genera_incertae_sedis; f__Latescibacteria_genera_incertae_sedis; g__Latescibacteria_genera_incertae_sedis
OTU_14101	4:22176313	-0.452425	5.31958e-06	✓	non-hub OTU				k__Bacteria; p__Latescibacteria; c__Latescibacteria_genera_incertae_sedis; o__Latescibacteria_genera_incertae_sedis; f__Latescibacteria_genera_incertae_sedis; g__Latescibacteria_genera_incertae_sedis
OTU_14413	3:42730692	0.646759	9.28026e-06	✓	non-hub OTU				k__Bacteria; p__Proteobacteria; c__Alphaproteobacteria; o__Rhizobiales; f__Rhizobiaceae; g__
OTU_14413	3:42708513	0.577387	9.09948e-06	✓	non-hub OTU				k__Bacteria; p__Proteobacteria; c__Alphaproteobacteria; o__Rhizobiales; f__Rhizobiaceae; g__
OTU_148	7:13686179	0.739663	1.91702e-05	✓	non-hub OTU				k__Bacteria; p__Acidobacteria; c__Acidobacteria_Gp4; o__Blastocatella; f__Blastocatella; g__Blastocatella
OTU_148	9:2046169	0.321794	1.7491e-05	✓	non-hub OTU				k__Bacteria; p__Acidobacteria; c__Acidobacteria_Gp4; o__Blastocatella; f__Blastocatella; g__Blastocatella
OTU_148	7:11589961	0.870884	8.66331e-07	✓	non-hub OTU				k__Bacteria; p__Acidobacteria; c__Acidobacteria_Gp4; o__Blastocatella; f__Blastocatella; g__Blastocatella
OTU_148	7:10865468	0.838992	8.01134e-06	✓	non-hub OTU				k__Bacteria; p__Acidobacteria; c__Acidobacteria_Gp4; o__Blastocatella; f__Blastocatella; g__Blastocatella
OTU_148	7:11651285	0.889339	3.28746e-06	✓	non-hub OTU				k__Bacteria; p__Acidobacteria; c__Acidobacteria_Gp4; o__Blastocatella; f__Blastocatella; g__Blastocatella
OTU_148	7:4342005	0.819791	1.37552e-05	✓	non-hub OTU				k__Bacteria; p__Acidobacteria; c__Acidobacteria_Gp4; o__Blastocatella; f__Blastocatella; g__Blastocatella
OTU_148	7:8793405	0.946876	4.3317e-06	✓	non-hub OTU				k__Bacteria; p__Acidobacteria; c__Acidobacteria_Gp4; o__Blastocatella; f__Blastocatella; g__Blastocatella
OTU_148	7:13874587	1.02312	1.21259e-05	✓	non-hub OTU				k__Bacteria; p__Acidobacteria; c__Acidobacteria_Gp4; o__Blastocatella; f__Blastocatella; g__Blastocatella
OTU_148	7:10297098	0.871989	7.24881e-06	✓	non-hub OTU				k__Bacteria; p__Acidobacteria; c__Acidobacteria_Gp4; o__Blastocatella; f__Blastocatella; g__Blastocatella
OTU_148	7:15513135	0.909365	4.41818e-06	✓	non-hub OTU				k__Bacteria; p__Acidobacteria; c__Acidobacteria_Gp4; o__Blastocatella; f__Blastocatella; g__Blastocatella
OTU_148	7:7904488	0.952546	7.31788e-07	✓	non-hub OTU				k__Bacteria; p__Acidobacteria; c__Acidobacteria_Gp4; o__Blastocatella; f__Blastocatella; g__Blastocatella
OTU_152	7:19254488	-0.212219	6.02401e-06	✓	non-hub OTU				k__Bacteria; p__Proteobacteria; c__Deltaproteobacteria; o__Myxococcales; f__Polyangiaceae; g__Byssovorax
OTU_155	7:2994337	0.758791	2.04687e-05	✓	non-hub OTU				k__Bacteria; p__; c__; o__; f__; g__
OTU_155	7:2993850	0.759819	1.99121e-05	✓	non-hub OTU				k__Bacteria; p__; c__; o__; f__; g__
OTU_15520	8:30562006	0.415316	1.91519e-05	✓	non-hub OTU				k__Bacteria; p__Proteobacteria; c__Gammaproteobacteria; o__; f__; g__
OTU_15587	5:32533740	-0.270451	1.72636e-05	✓	non-hub OTU				k__Bacteria; p__Proteobacteria; c__Gammaproteobacteria; o__Xanthomonadales; f__Sinobacteraceae; g__Steroidobacter
OTU_15587	1:34537628	0.705247	5.40997e-06	✓	non-hub OTU				k__Bacteria; p__Proteobacteria; c__Gammaproteobacteria; o__Xanthomonadales; f__Sinobacteraceae; g__Steroidobacter
OTU_15587	4:7861690	0.288761	1.65249e-05	✓	non-hub OTU				k__Bacteria; p__Proteobacteria; c__Gammaproteobacteria; o__Xanthomonadales; f__Sinobacteraceae; g__Steroidobacter
OTU_15587	4:9686950	0.219112	1.97504e-05	✓	non-hub OTU				k__Bacteria; p__Proteobacteria; c__Gammaproteobacteria; o__Xanthomonadales; f__Sinobacteraceae; g__Steroidobacter
OTU_15587	4:8102268	0.323544	8.72091e-06	✓	non-hub OTU				k__Bacteria; p__Proteobacteria; c__Gammaproteobacteria; o__Xanthomonadales; f__Sinobacteraceae; g__Steroidobacter
OTU_15587	4:9656554	0.245892	6.67442e-06	✓	non-hub OTU				k__Bacteria; p__Proteobacteria; c__Gammaproteobacteria; o__Xanthomonadales; f__Sinobacteraceae; g__Steroidobacter
OTU_15587	4:9748779	0.284548	9.72946e-06	✓	non-hub OTU				k__Bacteria; p__Proteobacteria; c__Gammaproteobacteria; o__Xanthomonadales; f__Sinobacteraceae; g__Steroidobacter
OTU_15587	4:7861068	0.295062	9.58527e-06	✓	non-hub OTU				k__Bacteria; p__Proteobacteria; c__Gammaproteobacteria; o__Xanthomonadales; f__Sinobacteraceae; g__Steroidobacter
OTU_15598	8:294363	0.378922	1.8176e-05	✓	non-hub OTU				k__Bacteria; p__Firmicutes; c__Bacilli; o__Bacillales; f__Bacillaceae 1; g__
OTU_15598	8:5134265	-0.602884	1.51921e-05	✓	non-hub OTU				k__Bacteria; p__Firmicutes; c__Bacilli; o__Bacillales; f__Bacillaceae 1; g__
OTU_15598	9:40246656	-0.592483	1.35442e-05	✓	non-hub OTU				k__Bacteria; p__Firmicutes; c__Bacilli; o__Bacillales; f__Bacillaceae 1; g__
OTU_15598	8:294297	0.380795	1.65342e-05	✓	non-hub OTU				k__Bacteria; p__Firmicutes; c__Bacilli; o__Bacillales; f__Bacillaceae 1; g__
OTU_15881	8:6975752	0.868289	3.36584e-06	✓	non-hub OTU				k__Bacteria; p__Actinobacteria; c__Actinobacteria; o__Actinomycetales; f__Nocardioidaceae; g__Kribbella
OTU_15881	8:2626242	0.698273	1.47968e-05	✓	non-hub OTU				k__Bacteria; p__Actinobacteria; c__Actinobacteria; o__Actinomycetales; f__Nocardioidaceae; g__Kribbella
OTU_15881	8:23366515	0.434258	8.35789e-06	✓	non-hub OTU				k__Bacteria; p__Actinobacteria; c__Actinobacteria; o__Actinomycetales; f__Nocardioidaceae; g__Kribbella
OTU_1595	3:14084454	0.201813	1.97012e-05	✓	non-hub OTU				k__Bacteria; p__Bacteroidetes; c__Sphingobacteriia; o__Sphingobacteriales; f__Chitinophagaceae; g__Flavisolibacter
OTU_1595	3:14018340	0.198211	2.17858e-05	✓	non-hub OTU				k__Bacteria; p__Bacteroidetes; c__Sphingobacteriia; o__Sphingobacteriales; f__Chitinophagaceae; g__Flavisolibacter
OTU_1595	3:14084448	0.201813	1.97012e-05	✓	non-hub OTU				k__Bacteria; p__Bacteroidetes; c__Sphingobacteriia; o__Sphingobacteriales; f__Chitinophagaceae; g__Flavisolibacter
OTU_16	4:34394418	0.244865	5.17357e-06	✓	non-hub OTU				k__Bacteria; p__Bacteroidetes; c__Sphingobacteriia; o__Sphingobacteriales; f__Chitinophagaceae; g__Terrimonas
OTU_16	8:33413256	-0.47584	4.41086e-06	✓	non-hub OTU				k__Bacteria; p__Bacteroidetes; c__Sphingobacteriia; o__Sphingobacteriales; f__Chitinophagaceae; g__Terrimonas
OTU_16	3:14018340	0.204056	1.06171e-05	✓	non-hub OTU				k__Bacteria; p__Bacteroidetes; c__Sphingobacteriia; o__Sphingobacteriales; f__Chitinophagaceae; g__Terrimonas
OTU_162	2:17818700	-0.79993	1.70189e-05	✓	non-hub OTU				k__Bacteria; p__Bacteroidetes; c__Sphingobacteriia; o__Sphingobacteriales; f__Chitinophagaceae; g__
OTU_16392	5:34873111	0.284118	8.03763e-06	✓	non-hub OTU				k__Bacteria; p__Proteobacteria; c__Alphaproteobacteria; o__Rhizobiales; f__Hyphomicrobiaceae; g__Hyphomicrobium
OTU_16465	7:2994337	0.849021	5.84024e-06	✓	non-hub OTU				k__Bacteria; p__Acidobacteria; c__Acidobacteria_Gp6; o__Gp6; f__Gp6; g__Gp6
OTU_16465	7:11589961	0.807654	2.08059e-05	✓	non-hub OTU				k__Bacteria; p__Acidobacteria; c__Acidobacteria_Gp6; o__Gp6; f__Gp6; g__Gp6
OTU_16465	7:11651285	0.971697	2.00021e-06	✓	non-hub OTU				k__Bacteria; p__Acidobacteria; c__Acidobacteria_Gp6; o__Gp6; f__Gp6; g__Gp6
OTU_16465	7:6000756	0.634653	1.62575e-05	✓	non-hub OTU				k__Bacteria; p__Acidobacteria; c__Acidobacteria_Gp6; o__Gp6; f__Gp6; g__Gp6
OTU_16465	7:13687553	0.7376	1.36737e-05	✓	non-hub OTU				k__Bacteria; p__Acidobacteria; c__Acidobacteria_Gp6; o__Gp6; f__Gp6; g__Gp6
OTU_16465	7:13687399	0.771242	4.91078e-06	✓	non-hub OTU				k__Bacteria; p__Acidobacteria; c__Acidobacteria_Gp6; o__Gp6; f__Gp6; g__Gp6
OTU_16465	7:2993850	0.848249	5.95328e-06	✓	non-hub OTU				k__Bacteria; p__Acidobacteria; c__Acidobacteria_Gp6; o__Gp6; f__Gp6; g__Gp6
OTU_167	9:14473792	0.34282	8.86234e-07	✓	non-hub OTU				k__Bacteria; p__Proteobacteria; c__Deltaproteobacteria; o__Syntrophobacterales; f__Syntrophobacteraceae; g__
OTU_167	7:21955947	0.54954	1.80328e-05	✓	non-hub OTU				k__Bacteria; p__Proteobacteria; c__Deltaproteobacteria; o__Syntrophobacterales; f__Syntrophobacteraceae; g__
OTU_16737	9:10664105	-0.325104	1.45976e-05	✓	non-hub OTU				k__Bacteria; p__Actinobacteria; c__Actinobacteria; o__Actinomycetales; f__Micromonosporaceae; g__
OTU_16737	9:10695486	-0.325451	1.86531e-05	✓	non-hub OTU				k__Bacteria; p__Actinobacteria; c__Actinobacteria; o__Actinomycetales; f__Micromonosporaceae; g__
OTU_16737	9:10664078	-0.327019	1.16361e-05	✓	non-hub OTU				k__Bacteria; p__Actinobacteria; c__Actinobacteria; o__Actinomycetales; f__Micromonosporaceae; g__
OTU_16754	7:14394646	0.634529	2.81606e-06	✓	non-hub OTU				k__Bacteria; p__; c__; o__; f__; g__
OTU_16754	3:45466318	0.160337	5.59433e-06	✓	non-hub OTU				k__Bacteria; p__; c__; o__; f__; g__
OTU_16807	9:43847569	-0.948884	4.44793e-06	✓	non-hub OTU				k__Bacteria; p__Proteobacteria; c__Gammaproteobacteria; o__Xanthomonadales; f__Xanthomonadaceae; g__Lysobacter
OTU_16807	7:27291504	0.889168	9.35838e-06	✓	non-hub OTU				k__Bacteria; p__Proteobacteria; c__Gammaproteobacteria; o__Xanthomonadales; f__Xanthomonadaceae; g__Lysobacter
OTU_16807	6:1649139	0.314012	5.77701e-06	✓	non-hub OTU				k__Bacteria; p__Proteobacteria; c__Gammaproteobacteria; o__Xanthomonadales; f__Xanthomonadaceae; g__Lysobacter
OTU_16807	7:4946938	-0.434681	1.8149e-05	✓	non-hub OTU				k__Bacteria; p__Proteobacteria; c__Gammaproteobacteria; o__Xanthomonadales; f__Xanthomonadaceae; g__Lysobacter
OTU_16807	9:26568938	-0.652208	1.47296e-05	✓	non-hub OTU				k__Bacteria; p__Proteobacteria; c__Gammaproteobacteria; o__Xanthomonadales; f__Xanthomonadaceae; g__Lysobacter
OTU_17	4:1264526	0.522222	1.58688e-05	✓	non-hub OTU				k__Bacteria; p__Bacteroidetes; c__Sphingobacteriia; o__Sphingobacteriales; f__Chitinophagaceae; g__Flavisolibacter
OTU_17	4:1264492	0.522222	1.58688e-05	✓	non-hub OTU				k__Bacteria; p__Bacteroidetes; c__Sphingobacteriia; o__Sphingobacteriales; f__Chitinophagaceae; g__Flavisolibacter
OTU_17	8:31105647	-0.514048	1.67935e-05	✓	non-hub OTU				k__Bacteria; p__Bacteroidetes; c__Sphingobacteriia; o__Sphingobacteriales; f__Chitinophagaceae; g__Flavisolibacter
OTU_172	4:14614244	1.01222	1.77487e-05	✓	non-hub OTU				k__Bacteria; p__Nitrospirae; c__Nitrospira; o__Nitrospirales; f__Nitrospiraceae; g__Nitrospira
OTU_172	7:11651285	0.847018	1.84651e-05	✓	non-hub OTU				k__Bacteria; p__Nitrospirae; c__Nitrospira; o__Nitrospirales; f__Nitrospiraceae; g__Nitrospira
OTU_17208	7:2994337	0.79135	1.8456e-05	✓	non-hub OTU				k__Bacteria; p__Acidobacteria; c__Acidobacteria_Gp6; o__Gp6; f__Gp6; g__Gp6
OTU_17208	7:13687435	0.7711	3.50902e-06	✓	non-hub OTU				k__Bacteria; p__Acidobacteria; c__Acidobacteria_Gp6; o__Gp6; f__Gp6; g__Gp6
OTU_17208	7:16936781	0.563239	1.42817e-05	✓	non-hub OTU				k__Bacteria; p__Acidobacteria; c__Acidobacteria_Gp6; o__Gp6; f__Gp6; g__Gp6
OTU_17208	7:13687399	0.7711	3.50902e-06	✓	non-hub OTU				k__Bacteria; p__Acidobacteria; c__Acidobacteria_Gp6; o__Gp6; f__Gp6; g__Gp6
OTU_17208	7:2993850	0.792188	1.80529e-05	✓	non-hub OTU				k__Bacteria; p__Acidobacteria; c__Acidobacteria_Gp6; o__Gp6; f__Gp6; g__Gp6
OTU_1735	8:1421938	0.467612	1.35643e-05	✓	non-hub OTU				k__Bacteria; p__Actinobacteria; c__Actinobacteria; o__Actinomycetales; f__Pseudonocardiaceae; g__
OTU_1735	8:1421639	0.459796	1.89267e-05	✓	non-hub OTU				k__Bacteria; p__Actinobacteria; c__Actinobacteria; o__Actinomycetales; f__Pseudonocardiaceae; g__
OTU_174	6:3054067	0.541215	7.5473e-06	✓	non-hub OTU				k__Bacteria; p__Proteobacteria; c__Deltaproteobacteria; o__Myxococcales; f__Polyangiaceae; g__Sorangium
OTU_174	9:29171723	-0.486997	1.63571e-05	✓	non-hub OTU				k__Bacteria; p__Proteobacteria; c__Deltaproteobacteria; o__Myxococcales; f__Polyangiaceae; g__Sorangium
OTU_174	9:29170707	-0.479976	1.81792e-05	✓	non-hub OTU				k__Bacteria; p__Proteobacteria; c__Deltaproteobacteria; o__Myxococcales; f__Polyangiaceae; g__Sorangium
OTU_177	2:17818700	-0.790944	1.20402e-05	✓	non-hub OTU				k__Bacteria; p__Bacteroidetes; c__Cytophagia; o__Cytophagales; f__Cytophagaceae; g__Pontibacter
OTU_178	6:30691322	-0.679798	1.14908e-05	✓	non-hub OTU				k__Bacteria; p__Proteobacteria; c__Alphaproteobacteria; o__Caulobacterales; f__Caulobacteraceae; g__Asticcacaulis
OTU_178	2:36542752	0.252916	2.9592e-06	✓	non-hub OTU				k__Bacteria; p__Proteobacteria; c__Alphaproteobacteria; o__Caulobacterales; f__Caulobacteraceae; g__Asticcacaulis
OTU_18001	8:28356952	-0.39215	2.00005e-05	✓	non-hub OTU				k__Bacteria; p__Proteobacteria; c__Alphaproteobacteria; o__Sphingomonadales; f__Sphingomonadaceae; g__Sphingomonas
OTU_18001	8:41478742	0.809452	1.66457e-05	✓	non-hub OTU				k__Bacteria; p__Proteobacteria; c__Alphaproteobacteria; o__Sphingomonadales; f__Sphingomonadaceae; g__Sphingomonas
OTU_18001	2:2377386	-0.610044	1.70297e-05	✓	non-hub OTU				k__Bacteria; p__Proteobacteria; c__Alphaproteobacteria; o__Sphingomonadales; f__Sphingomonadaceae; g__Sphingomonas
OTU_18001	8:41478714	0.809452	1.66457e-05	✓	non-hub OTU				k__Bacteria; p__Proteobacteria; c__Alphaproteobacteria; o__Sphingomonadales; f__Sphingomonadaceae; g__Sphingomonas
OTU_1817	2:39322608	0.187728	1.66646e-06	✓	non-hub OTU				k__Bacteria; p__Actinobacteria; c__Actinobacteria; o__Actinomycetales; f__Pseudonocardiaceae; g__Crossiella
OTU_1817	4:39620729	0.307086	1.72477e-05	✓	non-hub OTU				k__Bacteria; p__Actinobacteria; c__Actinobacteria; o__Actinomycetales; f__Pseudonocardiaceae; g__Crossiella
OTU_1817	3:13973024	0.164049	1.40303e-05	✓	non-hub OTU				k__Bacteria; p__Actinobacteria; c__Actinobacteria; o__Actinomycetales; f__Pseudonocardiaceae; g__Crossiella
OTU_1817	7:14054041	-0.366633	1.48588e-05	✓	non-hub OTU				k__Bacteria; p__Actinobacteria; c__Actinobacteria; o__Actinomycetales; f__Pseudonocardiaceae; g__Crossiella
OTU_18308	7:11589961	0.821337	9.58419e-06	✓	non-hub OTU				k__Archaea; p__Thaumarchaeota; c__Nitrososphaerales; o__Nitrososphaerales; f__Nitrososphaeraceae; g__Nitrososphaera
OTU_18308	2:9705229	-0.442219	1.09538e-05	✓	non-hub OTU				k__Archaea; p__Thaumarchaeota; c__Nitrososphaerales; o__Nitrososphaerales; f__Nitrososphaeraceae; g__Nitrososphaera
OTU_18464	4:35093934	0.479366	9.16029e-06	✓	non-hub OTU				k__Bacteria; p__Proteobacteria; c__Gammaproteobacteria; o__Xanthomonadales; f__Sinobacteraceae; g__Steroidobacter
OTU_191	7:35680070	0.758884	8.50498e-06	✓	non-hub OTU				k__Bacteria; p__Actinobacteria; c__Actinobacteria; o__Actinomycetales; f__; g__
OTU_19141	7:17632679	0.709039	4.55071e-06	✓	non-hub OTU				k__Bacteria; p__Actinobacteria; c__Actinobacteria; o__Actinomycetales; f__Sporichthyaceae; g__Sporichthya
OTU_19171	1:23236560	0.361134	2.17818e-05	✓	non-hub OTU				k__Bacteria; p__; c__; o__; f__; g__
OTU_19171	6:2032061	0.440507	5.88379e-06	✓	non-hub OTU				k__Bacteria; p__; c__; o__; f__; g__
OTU_192	6:891147	0.697409	1.77123e-05	✓	non-hub OTU				k__Bacteria; p__Bacteroidetes; c__Bacteroidetes_incertae_sedis; o__Ohtaekwangia; f__Ohtaekwangia; g__Ohtaekwangia
OTU_192	4:1951422	0.253348	9.13938e-06	✓	non-hub OTU				k__Bacteria; p__Bacteroidetes; c__Bacteroidetes_incertae_sedis; o__Ohtaekwangia; f__Ohtaekwangia; g__Ohtaekwangia
OTU_192	2:5594217	0.417129	7.02067e-06	✓	non-hub OTU				k__Bacteria; p__Bacteroidetes; c__Bacteroidetes_incertae_sedis; o__Ohtaekwangia; f__Ohtaekwangia; g__Ohtaekwangia
OTU_192	7:30250717	0.686442	2.08668e-06	✓	non-hub OTU				k__Bacteria; p__Bacteroidetes; c__Bacteroidetes_incertae_sedis; o__Ohtaekwangia; f__Ohtaekwangia; g__Ohtaekwangia
OTU_192	8:37270501	0.519883	1.99414e-05	✓	non-hub OTU				k__Bacteria; p__Bacteroidetes; c__Bacteroidetes_incertae_sedis; o__Ohtaekwangia; f__Ohtaekwangia; g__Ohtaekwangia
OTU_192	2:3918043	0.270835	1.90367e-05	✓	non-hub OTU				k__Bacteria; p__Bacteroidetes; c__Bacteroidetes_incertae_sedis; o__Ohtaekwangia; f__Ohtaekwangia; g__Ohtaekwangia
OTU_192	7:13687435	0.706435	9.96732e-06	✓	non-hub OTU				k__Bacteria; p__Bacteroidetes; c__Bacteroidetes_incertae_sedis; o__Ohtaekwangia; f__Ohtaekwangia; g__Ohtaekwangia
OTU_192	4:1951126	0.253904	8.5736e-06	✓	non-hub OTU				k__Bacteria; p__Bacteroidetes; c__Bacteroidetes_incertae_sedis; o__Ohtaekwangia; f__Ohtaekwangia; g__Ohtaekwangia
OTU_192	7:13687399	0.706435	9.96732e-06	✓	non-hub OTU				k__Bacteria; p__Bacteroidetes; c__Bacteroidetes_incertae_sedis; o__Ohtaekwangia; f__Ohtaekwangia; g__Ohtaekwangia
OTU_193	8:5778083	0.345412	9.67914e-06	✓	non-hub OTU				k__Bacteria; p__candidate division WPS-1; c__WPS-1_genera_incertae_sedis; o__WPS-1_genera_incertae_sedis; f__WPS-1_genera_incertae_sedis; g__WPS-1_genera_incertae_sedis
OTU_19369	7:19639956	0.737937	1.16758e-05	✓	non-hub OTU				k__Bacteria; p__Proteobacteria; c__Alphaproteobacteria; o__Rhizobiales; f__Rhizobiaceae; g__
OTU_19376	1:29577170	-0.170898	7.53272e-06	✓	non-hub OTU				k__Bacteria; p__Firmicutes; c__Bacilli; o__Bacillales; f__Bacillaceae 1; g__Bacillus
OTU_194	7:11589961	0.802743	1.32685e-05	✓	non-hub OTU				k__Bacteria; p__Proteobacteria; c__Deltaproteobacteria; o__Myxococcales; f__Haliangiaceae; g__Haliangium
OTU_194	3:6341864	0.486676	1.81932e-05	✓	non-hub OTU				k__Bacteria; p__Proteobacteria; c__Deltaproteobacteria; o__Myxococcales; f__Haliangiaceae; g__Haliangium
OTU_194	1:24278763	0.856273	1.80203e-05	✓	non-hub OTU				k__Bacteria; p__Proteobacteria; c__Deltaproteobacteria; o__Myxococcales; f__Haliangiaceae; g__Haliangium
OTU_194	3:6341856	0.486676	1.81932e-05	✓	non-hub OTU				k__Bacteria; p__Proteobacteria; c__Deltaproteobacteria; o__Myxococcales; f__Haliangiaceae; g__Haliangium
OTU_196	6:1700643	0.469174	2.36621e-06	✓	non-hub OTU				k__Bacteria; p__Bacteroidetes; c__Sphingobacteriia; o__Sphingobacteriales; f__Chitinophagaceae; g__Lacibacter
OTU_196	6:1649139	0.308362	4.01253e-06	✓	non-hub OTU				k__Bacteria; p__Bacteroidetes; c__Sphingobacteriia; o__Sphingobacteriales; f__Chitinophagaceae; g__Lacibacter
OTU_196	6:17575579	0.874171	1.97661e-05	✓	non-hub OTU				k__Bacteria; p__Bacteroidetes; c__Sphingobacteriia; o__Sphingobacteriales; f__Chitinophagaceae; g__Lacibacter
OTU_196	6:18076689	0.910672	1.78733e-05	✓	non-hub OTU				k__Bacteria; p__Bacteroidetes; c__Sphingobacteriia; o__Sphingobacteriales; f__Chitinophagaceae; g__Lacibacter
OTU_196	6:2961141	0.492088	1.30824e-05	✓	non-hub OTU				k__Bacteria; p__Bacteroidetes; c__Sphingobacteriia; o__Sphingobacteriales; f__Chitinophagaceae; g__Lacibacter
OTU_19907	8:2945092	0.592288	1.90866e-05	✓	non-hub OTU				k__Bacteria; p__Proteobacteria; c__Alphaproteobacteria; o__Sphingomonadales; f__Erythrobacteraceae; g__
OTU_19907	8:27913723	0.75729	7.72428e-06	✓	non-hub OTU				k__Bacteria; p__Proteobacteria; c__Alphaproteobacteria; o__Sphingomonadales; f__Erythrobacteraceae; g__
OTU_20057	9:41151778	-0.208789	6.30007e-06	✓	non-hub OTU				k__Bacteria; p__Proteobacteria; c__Gammaproteobacteria; o__Xanthomonadales; f__Sinobacteraceae; g__Steroidobacter
OTU_20057	9:40777487	-0.36051	3.98237e-06	✓	non-hub OTU				k__Bacteria; p__Proteobacteria; c__Gammaproteobacteria; o__Xanthomonadales; f__Sinobacteraceae; g__Steroidobacter
OTU_20057	9:41151386	-0.198154	1.98869e-05	✓	non-hub OTU				k__Bacteria; p__Proteobacteria; c__Gammaproteobacteria; o__Xanthomonadales; f__Sinobacteraceae; g__Steroidobacter
OTU_20156	7:19232862	-0.206921	1.2241e-05	✓	non-hub OTU				k__Bacteria; p__Proteobacteria; c__Alphaproteobacteria; o__Rhizobiales; f__Phyllobacteriaceae; g__Mesorhizobium
OTU_20156	7:19251202	-0.20399	1.71894e-05	✓	non-hub OTU				k__Bacteria; p__Proteobacteria; c__Alphaproteobacteria; o__Rhizobiales; f__Phyllobacteriaceae; g__Mesorhizobium
OTU_20156	5:26989915	0.216367	1.08849e-05	✓	non-hub OTU				k__Bacteria; p__Proteobacteria; c__Alphaproteobacteria; o__Rhizobiales; f__Phyllobacteriaceae; g__Mesorhizobium
OTU_20156	5:26987930	0.214395	1.38604e-05	✓	non-hub OTU				k__Bacteria; p__Proteobacteria; c__Alphaproteobacteria; o__Rhizobiales; f__Phyllobacteriaceae; g__Mesorhizobium
OTU_20156	7:19230675	-0.212923	8.06489e-06	✓	non-hub OTU				k__Bacteria; p__Proteobacteria; c__Alphaproteobacteria; o__Rhizobiales; f__Phyllobacteriaceae; g__Mesorhizobium
OTU_20169	9:7862286	0.584098	1.63142e-05	✓	non-hub OTU				k__Bacteria; p__Bacteroidetes; c__Sphingobacteriia; o__Sphingobacteriales; f__Chitinophagaceae; g__Niastella
OTU_20169	9:29191617	-0.561036	1.55179e-05	✓	non-hub OTU				k__Bacteria; p__Bacteroidetes; c__Sphingobacteriia; o__Sphingobacteriales; f__Chitinophagaceae; g__Niastella
OTU_20169	9:29196581	-0.558441	2.02069e-05	✓	non-hub OTU				k__Bacteria; p__Bacteroidetes; c__Sphingobacteriia; o__Sphingobacteriales; f__Chitinophagaceae; g__Niastella
OTU_20169	2:39402091	-0.198475	2.125e-05	✓	non-hub OTU				k__Bacteria; p__Bacteroidetes; c__Sphingobacteriia; o__Sphingobacteriales; f__Chitinophagaceae; g__Niastella
OTU_20169	9:29153040	-0.525401	4.01454e-06	✓	non-hub OTU				k__Bacteria; p__Bacteroidetes; c__Sphingobacteriia; o__Sphingobacteriales; f__Chitinophagaceae; g__Niastella
OTU_20169	9:29152771	-0.538996	2.64128e-06	✓	non-hub OTU				k__Bacteria; p__Bacteroidetes; c__Sphingobacteriia; o__Sphingobacteriales; f__Chitinophagaceae; g__Niastella
OTU_20169	9:29110839	-0.558374	1.95223e-05	✓	non-hub OTU				k__Bacteria; p__Bacteroidetes; c__Sphingobacteriia; o__Sphingobacteriales; f__Chitinophagaceae; g__Niastella
OTU_20216	3:43219130	0.539163	2.05785e-05	✓	non-hub OTU				k__Bacteria; p__Firmicutes; c__Bacilli; o__Bacillales; f__Bacillaceae 1; g__Bacillus
OTU_20216	2:4603107	-0.554657	2.11328e-05	✓	non-hub OTU				k__Bacteria; p__Firmicutes; c__Bacilli; o__Bacillales; f__Bacillaceae 1; g__Bacillus
OTU_20216	2:4630171	0.36498	1.70463e-05	✓	non-hub OTU				k__Bacteria; p__Firmicutes; c__Bacilli; o__Bacillales; f__Bacillaceae 1; g__Bacillus
OTU_20216	2:5674042	0.699752	1.12336e-05	✓	non-hub OTU				k__Bacteria; p__Firmicutes; c__Bacilli; o__Bacillales; f__Bacillaceae 1; g__Bacillus
OTU_20216	2:4603104	-0.554657	2.11328e-05	✓	non-hub OTU				k__Bacteria; p__Firmicutes; c__Bacilli; o__Bacillales; f__Bacillaceae 1; g__Bacillus
OTU_203	3:43395521	0.240287	1.25264e-05	✓	non-hub OTU				k__Bacteria; p__Proteobacteria; c__Betaproteobacteria; o__; f__; g__
OTU_203	7:2994337	0.788	1.61887e-05	✓	non-hub OTU				k__Bacteria; p__Proteobacteria; c__Betaproteobacteria; o__; f__; g__
OTU_203	3:44156138	0.220335	3.29857e-07	✓	non-hub OTU				k__Bacteria; p__Proteobacteria; c__Betaproteobacteria; o__; f__; g__
OTU_203	7:2993850	0.78818	1.61105e-05	✓	non-hub OTU				k__Bacteria; p__Proteobacteria; c__Betaproteobacteria; o__; f__; g__
OTU_203	7:549395	1.37204	5.70127e-06	✓	non-hub OTU				k__Bacteria; p__Proteobacteria; c__Betaproteobacteria; o__; f__; g__
OTU_204	3:42690398	0.588129	1.22022e-05	✓	non-hub OTU				k__Bacteria; p__; c__; o__; f__; g__
OTU_205	8:2578356	0.526168	1.18863e-05	✓	non-hub OTU				k__Bacteria; p__Acidobacteria; c__Acidobacteria_Gp10; o__Gp10; f__Gp10; g__Gp10
OTU_205	5:34967881	0.164262	2.1613e-05	✓	non-hub OTU				k__Bacteria; p__Acidobacteria; c__Acidobacteria_Gp10; o__Gp10; f__Gp10; g__Gp10
OTU_205	8:2578354	0.527621	1.12269e-05	✓	non-hub OTU				k__Bacteria; p__Acidobacteria; c__Acidobacteria_Gp10; o__Gp10; f__Gp10; g__Gp10
OTU_205	1:23960637	0.645499	9.90773e-06	✓	non-hub OTU				k__Bacteria; p__Acidobacteria; c__Acidobacteria_Gp10; o__Gp10; f__Gp10; g__Gp10
OTU_20590	7:14359633	1.09326	2.25526e-06	✓	non-hub OTU				k__Bacteria; p__Acidobacteria; c__Acidobacteria_Gp6; o__Gp6; f__Gp6; g__Gp6
OTU_20590	7:22937651	0.17145	1.34993e-05	✓	non-hub OTU				k__Bacteria; p__Acidobacteria; c__Acidobacteria_Gp6; o__Gp6; f__Gp6; g__Gp6
OTU_20590	7:15358108	0.83261	2.45383e-06	✓	non-hub OTU				k__Bacteria; p__Acidobacteria; c__Acidobacteria_Gp6; o__Gp6; f__Gp6; g__Gp6
OTU_20590	7:6443541	1.40643	1.4022e-05	✓	non-hub OTU				k__Bacteria; p__Acidobacteria; c__Acidobacteria_Gp6; o__Gp6; f__Gp6; g__Gp6
OTU_20590	7:549395	1.33209	1.38498e-05	✓	non-hub OTU				k__Bacteria; p__Acidobacteria; c__Acidobacteria_Gp6; o__Gp6; f__Gp6; g__Gp6
OTU_213	3:47209552	-0.517308	4.92053e-06	✓	non-hub OTU				k__Bacteria; p__Actinobacteria; c__Actinobacteria; o__Actinomycetales; f__Nocardioidaceae; g__Nocardioides
OTU_2144	8:11095068	-0.268349	3.05031e-06	✓	non-hub OTU				k__Bacteria; p__Acidobacteria; c__Acidobacteria_Gp6; o__Gp6; f__Gp6; g__Gp6
OTU_2144	7:13687553	0.689912	1.41309e-05	✓	non-hub OTU				k__Bacteria; p__Acidobacteria; c__Acidobacteria_Gp6; o__Gp6; f__Gp6; g__Gp6
OTU_2144	7:13687399	0.690104	1.22931e-05	✓	non-hub OTU				k__Bacteria; p__Acidobacteria; c__Acidobacteria_Gp6; o__Gp6; f__Gp6; g__Gp6
OTU_21466	9:53181821	0.740309	1.59779e-05	✓	non-hub OTU				k__Bacteria; p__Actinobacteria; c__Actinobacteria; o__Actinomycetales; f__Pseudonocardiaceae; g__
OTU_21466	2:7371985	-0.499929	1.04628e-05	✓	non-hub OTU				k__Bacteria; p__Actinobacteria; c__Actinobacteria; o__Actinomycetales; f__Pseudonocardiaceae; g__
OTU_21466	8:1421938	0.47838	9.4819e-06	✓	non-hub OTU				k__Bacteria; p__Actinobacteria; c__Actinobacteria; o__Actinomycetales; f__Pseudonocardiaceae; g__
OTU_21466	2:10095225	-0.299273	1.21168e-05	✓	non-hub OTU				k__Bacteria; p__Actinobacteria; c__Actinobacteria; o__Actinomycetales; f__Pseudonocardiaceae; g__
OTU_21466	8:27759251	0.644251	5.70479e-07	✓	non-hub OTU				k__Bacteria; p__Actinobacteria; c__Actinobacteria; o__Actinomycetales; f__Pseudonocardiaceae; g__
OTU_21466	8:1421639	0.478129	9.62448e-06	✓	non-hub OTU				k__Bacteria; p__Actinobacteria; c__Actinobacteria; o__Actinomycetales; f__Pseudonocardiaceae; g__
OTU_21573	8:41528083	0.570985	1.14198e-05	✓	non-hub OTU				k__Bacteria; p__Acidobacteria; c__Acidobacteria_Gp6; o__Gp6; f__Gp6; g__Gp6
OTU_21573	7:2994337	0.865985	1.76215e-06	✓	non-hub OTU				k__Bacteria; p__Acidobacteria; c__Acidobacteria_Gp6; o__Gp6; f__Gp6; g__Gp6
OTU_21573	4:7970553	0.398504	2.28494e-06	✓	non-hub OTU				k__Bacteria; p__Acidobacteria; c__Acidobacteria_Gp6; o__Gp6; f__Gp6; g__Gp6
OTU_21573	7:13687553	0.769124	3.09531e-06	✓	non-hub OTU				k__Bacteria; p__Acidobacteria; c__Acidobacteria_Gp6; o__Gp6; f__Gp6; g__Gp6
OTU_21573	7:13687399	0.828088	3.77382e-07	✓	non-hub OTU				k__Bacteria; p__Acidobacteria; c__Acidobacteria_Gp6; o__Gp6; f__Gp6; g__Gp6
OTU_21573	7:13662673	0.785493	1.91673e-05	✓	non-hub OTU				k__Bacteria; p__Acidobacteria; c__Acidobacteria_Gp6; o__Gp6; f__Gp6; g__Gp6
OTU_21573	8:37589742	0.351071	1.05703e-05	✓	non-hub OTU				k__Bacteria; p__Acidobacteria; c__Acidobacteria_Gp6; o__Gp6; f__Gp6; g__Gp6
OTU_21573	7:2993850	0.865471	1.7847e-06	✓	non-hub OTU				k__Bacteria; p__Acidobacteria; c__Acidobacteria_Gp6; o__Gp6; f__Gp6; g__Gp6
OTU_21573	4:7970537	0.398504	2.28494e-06	✓	non-hub OTU				k__Bacteria; p__Acidobacteria; c__Acidobacteria_Gp6; o__Gp6; f__Gp6; g__Gp6
OTU_219	5:34563231	0.984338	5.9584e-06	✓	non-hub OTU				k__Bacteria; p__Acidobacteria; c__Acidobacteria_Gp3; o__Gp3; f__Gp3; g__Gp3
OTU_219	7:18719942	-0.358351	2.05306e-05	✓	non-hub OTU				k__Bacteria; p__Acidobacteria; c__Acidobacteria_Gp3; o__Gp3; f__Gp3; g__Gp3
OTU_219	7:11651285	0.856223	1.71248e-05	✓	non-hub OTU				k__Bacteria; p__Acidobacteria; c__Acidobacteria_Gp3; o__Gp3; f__Gp3; g__Gp3
OTU_219	7:18710495	-0.395842	3.23121e-06	✓	non-hub OTU				k__Bacteria; p__Acidobacteria; c__Acidobacteria_Gp3; o__Gp3; f__Gp3; g__Gp3
OTU_219	7:7904488	0.862319	1.84446e-05	✓	non-hub OTU				k__Bacteria; p__Acidobacteria; c__Acidobacteria_Gp3; o__Gp3; f__Gp3; g__Gp3
OTU_22040	8:19167002	-0.414042	1.84756e-05	✓	non-hub OTU				k__Bacteria; p__Bacteroidetes; c__Bacteroidetes_incertae_sedis; o__Ohtaekwangia; f__Ohtaekwangia; g__Ohtaekwangia
OTU_22143	2:37930145	0.515837	9.61489e-06	✓	non-hub OTU				k__Bacteria; p__Firmicutes; c__Bacilli; o__Bacillales; f__Bacillaceae 1; g__Bacillus
OTU_22143	6:6920460	0.245489	1.95564e-05	✓	non-hub OTU				k__Bacteria; p__Firmicutes; c__Bacilli; o__Bacillales; f__Bacillaceae 1; g__Bacillus
OTU_22143	6:6920269	0.247069	1.59266e-05	✓	non-hub OTU				k__Bacteria; p__Firmicutes; c__Bacilli; o__Bacillales; f__Bacillaceae 1; g__Bacillus
OTU_22143	2:37929466	0.525098	5.16546e-06	✓	non-hub OTU				k__Bacteria; p__Firmicutes; c__Bacilli; o__Bacillales; f__Bacillaceae 1; g__Bacillus
OTU_22251	7:30250717	0.766501	1.70189e-07	✓	non-hub OTU				k__Bacteria; p__Actinobacteria; c__Actinobacteria; o__Actinomycetales; f__Micrococcaceae; g__
OTU_22251	8:31210104	0.330931	9.53286e-06	✓	non-hub OTU				k__Bacteria; p__Actinobacteria; c__Actinobacteria; o__Actinomycetales; f__Micrococcaceae; g__
OTU_22251	2:37938582	0.465037	1.84296e-05	✓	non-hub OTU				k__Bacteria; p__Actinobacteria; c__Actinobacteria; o__Actinomycetales; f__Micrococcaceae; g__
OTU_22257	4:9962390	-0.429766	1.15564e-05	✓	non-hub OTU				k__Bacteria; p__Actinobacteria; c__Actinobacteria; o__Actinomycetales; f__Pseudonocardiaceae; g__Amycolatopsis
OTU_22257	7:19254488	-0.205754	1.82046e-05	✓	non-hub OTU				k__Bacteria; p__Actinobacteria; c__Actinobacteria; o__Actinomycetales; f__Pseudonocardiaceae; g__Amycolatopsis
OTU_22257	7:19232862	-0.244642	3.49027e-07	✓	non-hub OTU				k__Bacteria; p__Actinobacteria; c__Actinobacteria; o__Actinomycetales; f__Pseudonocardiaceae; g__Amycolatopsis
OTU_22257	7:18556390	0.200578	1.37395e-05	✓	non-hub OTU				k__Bacteria; p__Actinobacteria; c__Actinobacteria; o__Actinomycetales; f__Pseudonocardiaceae; g__Amycolatopsis
OTU_22257	7:19230675	-0.236575	1.02465e-06	✓	non-hub OTU				k__Bacteria; p__Actinobacteria; c__Actinobacteria; o__Actinomycetales; f__Pseudonocardiaceae; g__Amycolatopsis
OTU_22257	4:9962082	-0.423216	1.4617e-05	✓	non-hub OTU				k__Bacteria; p__Actinobacteria; c__Actinobacteria; o__Actinomycetales; f__Pseudonocardiaceae; g__Amycolatopsis
OTU_22539	2:3937722	-0.615865	1.15766e-05	✓	non-hub OTU				k__Bacteria; p__Firmicutes; c__Bacilli; o__Bacillales; f__; g__
OTU_22539	2:3918306	-0.2642	2.10831e-05	✓	non-hub OTU				k__Bacteria; p__Firmicutes; c__Bacilli; o__Bacillales; f__; g__
OTU_22618	3:41992636	0.371245	7.21013e-06	✓	non-hub OTU				k__Bacteria; p__Proteobacteria; c__Alphaproteobacteria; o__Sphingomonadales; f__Erythrobacteraceae; g__Altererythrobacter
OTU_22618	8:30641065	0.164063	1.13921e-05	✓	non-hub OTU				k__Bacteria; p__Proteobacteria; c__Alphaproteobacteria; o__Sphingomonadales; f__Erythrobacteraceae; g__Altererythrobacter
OTU_22618	8:30688454	0.189129	7.70979e-06	✓	non-hub OTU				k__Bacteria; p__Proteobacteria; c__Alphaproteobacteria; o__Sphingomonadales; f__Erythrobacteraceae; g__Altererythrobacter
OTU_22618	8:30732815	0.192343	6.40188e-06	✓	non-hub OTU				k__Bacteria; p__Proteobacteria; c__Alphaproteobacteria; o__Sphingomonadales; f__Erythrobacteraceae; g__Altererythrobacter
OTU_22673	3:41239592	0.452573	2.87396e-07	✓	non-hub OTU				k__Bacteria; p__Acidobacteria; c__Acidobacteria_Gp6; o__Gp6; f__Gp6; g__Gp6
OTU_22673	7:11468563	0.782703	1.84599e-05	✓	non-hub OTU				k__Bacteria; p__Acidobacteria; c__Acidobacteria_Gp6; o__Gp6; f__Gp6; g__Gp6
OTU_22673	7:13687435	0.707885	1.9438e-05	✓	non-hub OTU				k__Bacteria; p__Acidobacteria; c__Acidobacteria_Gp6; o__Gp6; f__Gp6; g__Gp6
OTU_22673	7:13686179	0.823215	6.21093e-06	✓	non-hub OTU				k__Bacteria; p__Acidobacteria; c__Acidobacteria_Gp6; o__Gp6; f__Gp6; g__Gp6
OTU_228	8:1145980	0.414996	1.63406e-05	✓	non-hub OTU				k__Bacteria; p__Proteobacteria; c__Deltaproteobacteria; o__; f__; g__
OTU_22820	7:21419990	0.702671	1.62485e-05	✓	non-hub OTU				k__Bacteria; p__Bacteroidetes; c__Cytophagia; o__Cytophagales; f__Cytophagaceae; g__Dyadobacter
OTU_22820	7:843998	0.457654	1.36042e-05	✓	non-hub OTU				k__Bacteria; p__Bacteroidetes; c__Cytophagia; o__Cytophagales; f__Cytophagaceae; g__Dyadobacter
OTU_22820	2:44882664	0.441581	1.34008e-05	✓	non-hub OTU				k__Bacteria; p__Bacteroidetes; c__Cytophagia; o__Cytophagales; f__Cytophagaceae; g__Dyadobacter
OTU_229	9:43827457	-0.87538	7.1784e-06	✓	non-hub OTU				k__Bacteria; p__Proteobacteria; c__Betaproteobacteria; o__Rhodocyclales; f__Rhodocyclaceae; g__
OTU_229	7:20512092	0.268315	1.71004e-05	✓	non-hub OTU				k__Bacteria; p__Proteobacteria; c__Betaproteobacteria; o__Rhodocyclales; f__Rhodocyclaceae; g__
OTU_229	9:43803046	-0.844896	1.84559e-05	✓	non-hub OTU				k__Bacteria; p__Proteobacteria; c__Betaproteobacteria; o__Rhodocyclales; f__Rhodocyclaceae; g__
OTU_229	3:43395521	0.234596	1.92025e-05	✓	non-hub OTU				k__Bacteria; p__Proteobacteria; c__Betaproteobacteria; o__Rhodocyclales; f__Rhodocyclaceae; g__
OTU_229	9:43712410	-0.871871	1.70228e-05	✓	non-hub OTU				k__Bacteria; p__Proteobacteria; c__Betaproteobacteria; o__Rhodocyclales; f__Rhodocyclaceae; g__
OTU_229	7:2994337	0.905207	6.57753e-07	✓	non-hub OTU				k__Bacteria; p__Proteobacteria; c__Betaproteobacteria; o__Rhodocyclales; f__Rhodocyclaceae; g__
OTU_229	5:46520602	-0.300227	1.77545e-05	✓	non-hub OTU				k__Bacteria; p__Proteobacteria; c__Betaproteobacteria; o__Rhodocyclales; f__Rhodocyclaceae; g__
OTU_229	7:11589961	0.841881	4.51359e-06	✓	non-hub OTU				k__Bacteria; p__Proteobacteria; c__Betaproteobacteria; o__Rhodocyclales; f__Rhodocyclaceae; g__
OTU_229	7:3669776	1.0915	1.35591e-05	✓	non-hub OTU				k__Bacteria; p__Proteobacteria; c__Betaproteobacteria; o__Rhodocyclales; f__Rhodocyclaceae; g__
OTU_229	7:11651285	1.06444	6.93155e-08	✓	non-hub OTU				k__Bacteria; p__Proteobacteria; c__Betaproteobacteria; o__Rhodocyclales; f__Rhodocyclaceae; g__
OTU_229	9:43768479	-0.903347	5.85966e-06	✓	non-hub OTU				k__Bacteria; p__Proteobacteria; c__Betaproteobacteria; o__Rhodocyclales; f__Rhodocyclaceae; g__
OTU_229	7:4342005	0.841158	1.81708e-05	✓	non-hub OTU				k__Bacteria; p__Proteobacteria; c__Betaproteobacteria; o__Rhodocyclales; f__Rhodocyclaceae; g__
OTU_229	7:8793405	1.00577	2.45623e-06	✓	non-hub OTU				k__Bacteria; p__Proteobacteria; c__Betaproteobacteria; o__Rhodocyclales; f__Rhodocyclaceae; g__
OTU_229	7:13687553	0.78496	1.72295e-06	✓	non-hub OTU				k__Bacteria; p__Proteobacteria; c__Betaproteobacteria; o__Rhodocyclales; f__Rhodocyclaceae; g__
OTU_229	7:15788947	0.719942	1.19066e-05	✓	non-hub OTU				k__Bacteria; p__Proteobacteria; c__Betaproteobacteria; o__Rhodocyclales; f__Rhodocyclaceae; g__
OTU_229	9:43826006	-0.903347	5.85966e-06	✓	non-hub OTU				k__Bacteria; p__Proteobacteria; c__Betaproteobacteria; o__Rhodocyclales; f__Rhodocyclaceae; g__
OTU_229	7:13686179	0.821669	4.90846e-06	✓	non-hub OTU				k__Bacteria; p__Proteobacteria; c__Betaproteobacteria; o__Rhodocyclales; f__Rhodocyclaceae; g__
OTU_229	7:20555996	0.327873	5.26877e-07	✓	non-hub OTU				k__Bacteria; p__Proteobacteria; c__Betaproteobacteria; o__Rhodocyclales; f__Rhodocyclaceae; g__
OTU_229	7:13663871	0.801846	4.49573e-06	✓	non-hub OTU				k__Bacteria; p__Proteobacteria; c__Betaproteobacteria; o__Rhodocyclales; f__Rhodocyclaceae; g__
OTU_229	7:7904488	0.947979	2.13397e-06	✓	non-hub OTU				k__Bacteria; p__Proteobacteria; c__Betaproteobacteria; o__Rhodocyclales; f__Rhodocyclaceae; g__
OTU_229	8:28465661	-0.408738	2.00072e-05	✓	non-hub OTU				k__Bacteria; p__Proteobacteria; c__Betaproteobacteria; o__Rhodocyclales; f__Rhodocyclaceae; g__
OTU_229	7:2993850	0.908354	6.00844e-07	✓	non-hub OTU				k__Bacteria; p__Proteobacteria; c__Betaproteobacteria; o__Rhodocyclales; f__Rhodocyclaceae; g__
OTU_22983	8:42616022	0.381062	1.69304e-05	✓	non-hub OTU				k__Bacteria; p__Bacteroidetes; c__Sphingobacteriia; o__Sphingobacteriales; f__Chitinophagaceae; g__Terrimonas
OTU_22983	1:8179164	0.22667	5.78042e-06	✓	non-hub OTU				k__Bacteria; p__Bacteroidetes; c__Sphingobacteriia; o__Sphingobacteriales; f__Chitinophagaceae; g__Terrimonas
OTU_23110	8:42772408	0.586063	1.37534e-05	✓	non-hub OTU				k__Bacteria; p__Proteobacteria; c__Betaproteobacteria; o__Burkholderiales; f__Comamonadaceae; g__
OTU_23110	6:36252105	0.542374	1.60147e-05	✓	non-hub OTU				k__Bacteria; p__Proteobacteria; c__Betaproteobacteria; o__Burkholderiales; f__Comamonadaceae; g__
OTU_23110	2:1564243	0.424445	1.13368e-05	✓	non-hub OTU				k__Bacteria; p__Proteobacteria; c__Betaproteobacteria; o__Burkholderiales; f__Comamonadaceae; g__
OTU_23110	5:47460483	0.347792	8.16429e-06	✓	non-hub OTU				k__Bacteria; p__Proteobacteria; c__Betaproteobacteria; o__Burkholderiales; f__Comamonadaceae; g__
OTU_23110	2:1591292	0.247302	1.79399e-06	✓	non-hub OTU				k__Bacteria; p__Proteobacteria; c__Betaproteobacteria; o__Burkholderiales; f__Comamonadaceae; g__
OTU_23110	5:47460463	0.334983	1.34863e-05	✓	non-hub OTU				k__Bacteria; p__Proteobacteria; c__Betaproteobacteria; o__Burkholderiales; f__Comamonadaceae; g__
OTU_23110	2:1564237	0.424445	1.13368e-05	✓	non-hub OTU				k__Bacteria; p__Proteobacteria; c__Betaproteobacteria; o__Burkholderiales; f__Comamonadaceae; g__
OTU_23110	7:2130025	0.628994	9.51143e-06	✓	non-hub OTU				k__Bacteria; p__Proteobacteria; c__Betaproteobacteria; o__Burkholderiales; f__Comamonadaceae; g__
OTU_23684	3:45465124	0.385419	7.60117e-06	✓	non-hub OTU				k__Bacteria; p__; c__; o__; f__; g__
OTU_23684	3:45420614	0.45366	1.50753e-05	✓	non-hub OTU				k__Bacteria; p__; c__; o__; f__; g__
OTU_23684	3:45465065	0.42998	3.59859e-06	✓	non-hub OTU				k__Bacteria; p__; c__; o__; f__; g__
OTU_2385	2:4675590	0.33466	1.99555e-05	✓	non-hub OTU				k__Bacteria; p__Actinobacteria; c__Actinobacteria; o__Actinomycetales; f__Streptomycetaceae; g__Streptomyces
OTU_2385	2:4684570	0.509127	1.28539e-06	✓	non-hub OTU				k__Bacteria; p__Actinobacteria; c__Actinobacteria; o__Actinomycetales; f__Streptomycetaceae; g__Streptomyces
OTU_2385	9:39011205	-0.547365	2.78386e-06	✓	non-hub OTU				k__Bacteria; p__Actinobacteria; c__Actinobacteria; o__Actinomycetales; f__Streptomycetaceae; g__Streptomyces
OTU_2385	2:5235184	0.590431	2.81951e-07	✓	non-hub OTU				k__Bacteria; p__Actinobacteria; c__Actinobacteria; o__Actinomycetales; f__Streptomycetaceae; g__Streptomyces
OTU_2385	2:4801423	0.465653	1.01409e-05	✓	non-hub OTU				k__Bacteria; p__Actinobacteria; c__Actinobacteria; o__Actinomycetales; f__Streptomycetaceae; g__Streptomyces
OTU_23941	2:15345270	-0.241098	7.7084e-07	✓	non-hub OTU				k__Bacteria; p__Proteobacteria; c__Gammaproteobacteria; o__Xanthomonadales; f__Sinobacteraceae; g__Steroidobacter
OTU_23941	2:15535062	-0.195559	1.4548e-05	✓	non-hub OTU				k__Bacteria; p__Proteobacteria; c__Gammaproteobacteria; o__Xanthomonadales; f__Sinobacteraceae; g__Steroidobacter
OTU_23941	6:35681561	0.254371	1.67171e-05	✓	non-hub OTU				k__Bacteria; p__Proteobacteria; c__Gammaproteobacteria; o__Xanthomonadales; f__Sinobacteraceae; g__Steroidobacter
OTU_23941	2:15535013	-0.198527	1.05913e-05	✓	non-hub OTU				k__Bacteria; p__Proteobacteria; c__Gammaproteobacteria; o__Xanthomonadales; f__Sinobacteraceae; g__Steroidobacter
OTU_23941	6:35680252	0.274936	8.13333e-06	✓	non-hub OTU				k__Bacteria; p__Proteobacteria; c__Gammaproteobacteria; o__Xanthomonadales; f__Sinobacteraceae; g__Steroidobacter
OTU_23941	7:17530292	0.439643	4.38721e-06	✓	non-hub OTU				k__Bacteria; p__Proteobacteria; c__Gammaproteobacteria; o__Xanthomonadales; f__Sinobacteraceae; g__Steroidobacter
OTU_23941	2:15342920	-0.209354	5.46033e-06	✓	non-hub OTU				k__Bacteria; p__Proteobacteria; c__Gammaproteobacteria; o__Xanthomonadales; f__Sinobacteraceae; g__Steroidobacter
OTU_24	5:10550733	0.556559	1.36837e-05	✓	non-hub OTU				k__Bacteria; p__Proteobacteria; c__Gammaproteobacteria; o__Xanthomonadales; f__; g__
OTU_24	4:39025989	-0.499035	1.8221e-05	✓	non-hub OTU				k__Bacteria; p__Proteobacteria; c__Gammaproteobacteria; o__Xanthomonadales; f__; g__
OTU_24	8:32765746	0.22139	1.63796e-05	✓	non-hub OTU				k__Bacteria; p__Proteobacteria; c__Gammaproteobacteria; o__Xanthomonadales; f__; g__
OTU_242	8:37331898	0.609343	1.72381e-05	✓	non-hub OTU				k__Bacteria; p__Nitrospirae; c__Nitrospira; o__Nitrospirales; f__Nitrospiraceae; g__Nitrospira
OTU_2422	9:12891318	1.05753	1.4425e-06	✓	non-hub OTU				k__Bacteria; p__Acidobacteria; c__Acidobacteria_Gp3; o__Gp3; f__Gp3; g__Gp3
OTU_2422	7:4643066	0.733352	2.21298e-06	✓	non-hub OTU				k__Bacteria; p__Acidobacteria; c__Acidobacteria_Gp3; o__Gp3; f__Gp3; g__Gp3
OTU_2422	4:4099071	0.436298	1.23926e-05	✓	non-hub OTU				k__Bacteria; p__Acidobacteria; c__Acidobacteria_Gp3; o__Gp3; f__Gp3; g__Gp3
OTU_24323	8:4381706	0.3427	2.52566e-06	✓	non-hub OTU				k__Bacteria; p__Actinobacteria; c__Actinobacteria; o__Actinomycetales; f__Pseudonocardiaceae; g__Lechevalieria
OTU_24323	8:4381175	0.335217	5.02107e-06	✓	non-hub OTU				k__Bacteria; p__Actinobacteria; c__Actinobacteria; o__Actinomycetales; f__Pseudonocardiaceae; g__Lechevalieria
OTU_24703	7:13715206	0.501376	1.85138e-05	✓	non-hub OTU				k__Bacteria; p__Proteobacteria; c__Gammaproteobacteria; o__Xanthomonadales; f__Sinobacteraceae; g__Steroidobacter
OTU_24703	5:32648149	0.296081	4.52792e-06	✓	non-hub OTU				k__Bacteria; p__Proteobacteria; c__Gammaproteobacteria; o__Xanthomonadales; f__Sinobacteraceae; g__Steroidobacter
OTU_24703	7:13687435	0.749251	4.38065e-06	✓	non-hub OTU				k__Bacteria; p__Proteobacteria; c__Gammaproteobacteria; o__Xanthomonadales; f__Sinobacteraceae; g__Steroidobacter
OTU_24703	7:13687399	0.749251	4.38065e-06	✓	non-hub OTU				k__Bacteria; p__Proteobacteria; c__Gammaproteobacteria; o__Xanthomonadales; f__Sinobacteraceae; g__Steroidobacter
OTU_24703	2:15557294	-0.231917	1.08255e-05	✓	non-hub OTU				k__Bacteria; p__Proteobacteria; c__Gammaproteobacteria; o__Xanthomonadales; f__Sinobacteraceae; g__Steroidobacter
OTU_24744	9:33546790	0.302206	1.89875e-06	✓	non-hub OTU				k__Bacteria; p__Bacteroidetes; c__Sphingobacteriia; o__Sphingobacteriales; f__Chitinophagaceae; g__Terrimonas
OTU_25	4:2201598	1.00305	1.18585e-05	✓	non-hub OTU				k__Bacteria; p__Acidobacteria; c__Acidobacteria_Gp4; o__Gp4; f__Gp4; g__Gp4
OTU_25	5:37033611	0.435636	2.033e-05	✓	non-hub OTU				k__Bacteria; p__Acidobacteria; c__Acidobacteria_Gp4; o__Gp4; f__Gp4; g__Gp4
OTU_25	7:2994337	0.960976	3.55952e-07	✓	non-hub OTU				k__Bacteria; p__Acidobacteria; c__Acidobacteria_Gp4; o__Gp4; f__Gp4; g__Gp4
OTU_25	7:13714906	0.976964	1.60701e-05	✓	non-hub OTU				k__Bacteria; p__Acidobacteria; c__Acidobacteria_Gp4; o__Gp4; f__Gp4; g__Gp4
OTU_25	4:26718703	0.986026	1.66862e-05	✓	non-hub OTU				k__Bacteria; p__Acidobacteria; c__Acidobacteria_Gp4; o__Gp4; f__Gp4; g__Gp4
OTU_25	3:45936972	-0.834599	1.57499e-05	✓	non-hub OTU				k__Bacteria; p__Acidobacteria; c__Acidobacteria_Gp4; o__Gp4; f__Gp4; g__Gp4
OTU_25	7:11589961	0.999281	1.30029e-07	✓	non-hub OTU				k__Bacteria; p__Acidobacteria; c__Acidobacteria_Gp4; o__Gp4; f__Gp4; g__Gp4
OTU_25	7:11651285	0.935571	4.67465e-06	✓	non-hub OTU				k__Bacteria; p__Acidobacteria; c__Acidobacteria_Gp4; o__Gp4; f__Gp4; g__Gp4
OTU_25	7:10865253	0.860067	1.92148e-05	✓	non-hub OTU				k__Bacteria; p__Acidobacteria; c__Acidobacteria_Gp4; o__Gp4; f__Gp4; g__Gp4
OTU_25	7:4342005	0.95886	2.23671e-06	✓	non-hub OTU				k__Bacteria; p__Acidobacteria; c__Acidobacteria_Gp4; o__Gp4; f__Gp4; g__Gp4
OTU_25	7:13687553	0.786318	3.84444e-06	✓	non-hub OTU				k__Bacteria; p__Acidobacteria; c__Acidobacteria_Gp4; o__Gp4; f__Gp4; g__Gp4
OTU_25	7:13874587	1.12795	8.80573e-06	✓	non-hub OTU				k__Bacteria; p__Acidobacteria; c__Acidobacteria_Gp4; o__Gp4; f__Gp4; g__Gp4
OTU_25	7:15698398	0.784366	1.59155e-05	✓	non-hub OTU				k__Bacteria; p__Acidobacteria; c__Acidobacteria_Gp4; o__Gp4; f__Gp4; g__Gp4
OTU_25	7:13687399	0.85081	5.63032e-07	✓	non-hub OTU				k__Bacteria; p__Acidobacteria; c__Acidobacteria_Gp4; o__Gp4; f__Gp4; g__Gp4
OTU_25	7:10297098	1.00085	1.84857e-06	✓	non-hub OTU				k__Bacteria; p__Acidobacteria; c__Acidobacteria_Gp4; o__Gp4; f__Gp4; g__Gp4
OTU_25	7:7904488	1.13255	4.02906e-08	✓	non-hub OTU				k__Bacteria; p__Acidobacteria; c__Acidobacteria_Gp4; o__Gp4; f__Gp4; g__Gp4
OTU_25	7:2993850	0.960235	3.63688e-07	✓	non-hub OTU				k__Bacteria; p__Acidobacteria; c__Acidobacteria_Gp4; o__Gp4; f__Gp4; g__Gp4
OTU_25	8:43163296	0.840176	1.04403e-05	✓	non-hub OTU				k__Bacteria; p__Acidobacteria; c__Acidobacteria_Gp4; o__Gp4; f__Gp4; g__Gp4
OTU_25134	5:43140556	0.402622	1.1958e-05	✓	non-hub OTU				k__Bacteria; p__Acidobacteria; c__Acidobacteria_Gp3; o__Gp3; f__Gp3; g__Gp3
OTU_25134	1:37572728	0.742672	5.7374e-06	✓	non-hub OTU				k__Bacteria; p__Acidobacteria; c__Acidobacteria_Gp3; o__Gp3; f__Gp3; g__Gp3
OTU_25134	1:36864744	0.819443	3.38237e-06	✓	non-hub OTU				k__Bacteria; p__Acidobacteria; c__Acidobacteria_Gp3; o__Gp3; f__Gp3; g__Gp3
OTU_25134	6:4780439	0.233506	1.4142e-05	✓	non-hub OTU				k__Bacteria; p__Acidobacteria; c__Acidobacteria_Gp3; o__Gp3; f__Gp3; g__Gp3
OTU_25134	8:29901122	1.54262	6.67225e-06	✓	non-hub OTU				k__Bacteria; p__Acidobacteria; c__Acidobacteria_Gp3; o__Gp3; f__Gp3; g__Gp3
OTU_25134	5:43139062	0.404151	7.66191e-06	✓	non-hub OTU				k__Bacteria; p__Acidobacteria; c__Acidobacteria_Gp3; o__Gp3; f__Gp3; g__Gp3
OTU_25134	8:5952194	0.768024	2.19542e-06	✓	non-hub OTU				k__Bacteria; p__Acidobacteria; c__Acidobacteria_Gp3; o__Gp3; f__Gp3; g__Gp3
OTU_25453	5:35616772	-0.212021	1.78224e-05	✓	non-hub OTU				k__Bacteria; p__Proteobacteria; c__Alphaproteobacteria; o__Sphingomonadales; f__Erythrobacteraceae; g__Porphyrobacter
OTU_25453	2:37406936	-0.410691	1.55027e-05	✓	non-hub OTU				k__Bacteria; p__Proteobacteria; c__Alphaproteobacteria; o__Sphingomonadales; f__Erythrobacteraceae; g__Porphyrobacter
OTU_25453	5:35604204	-0.210411	1.43387e-05	✓	non-hub OTU				k__Bacteria; p__Proteobacteria; c__Alphaproteobacteria; o__Sphingomonadales; f__Erythrobacteraceae; g__Porphyrobacter
OTU_25453	5:35596871	-0.222698	2.05733e-05	✓	non-hub OTU				k__Bacteria; p__Proteobacteria; c__Alphaproteobacteria; o__Sphingomonadales; f__Erythrobacteraceae; g__Porphyrobacter
OTU_25453	8:35367510	-0.208653	1.94131e-05	✓	non-hub OTU				k__Bacteria; p__Proteobacteria; c__Alphaproteobacteria; o__Sphingomonadales; f__Erythrobacteraceae; g__Porphyrobacter
OTU_25463	3:46776992	0.734881	3.7685e-06	✓	non-hub OTU				k__Bacteria; p__Acidobacteria; c__Acidobacteria_Gp3; o__Gp3; f__Gp3; g__Gp3
OTU_25463	3:2467131	-0.335494	1.38958e-05	✓	non-hub OTU				k__Bacteria; p__Acidobacteria; c__Acidobacteria_Gp3; o__Gp3; f__Gp3; g__Gp3
OTU_25463	7:11651285	0.889904	1.26355e-05	✓	non-hub OTU				k__Bacteria; p__Acidobacteria; c__Acidobacteria_Gp3; o__Gp3; f__Gp3; g__Gp3
OTU_25463	7:4342005	0.90015	7.85937e-06	✓	non-hub OTU				k__Bacteria; p__Acidobacteria; c__Acidobacteria_Gp3; o__Gp3; f__Gp3; g__Gp3
OTU_25463	7:7904488	0.878912	1.93573e-05	✓	non-hub OTU				k__Bacteria; p__Acidobacteria; c__Acidobacteria_Gp3; o__Gp3; f__Gp3; g__Gp3
OTU_25463	7:6240095	0.921671	1.77803e-05	✓	non-hub OTU				k__Bacteria; p__Acidobacteria; c__Acidobacteria_Gp3; o__Gp3; f__Gp3; g__Gp3
OTU_25517	9:26022422	-0.412781	7.07858e-06	✓	non-hub OTU				k__Bacteria; p__Chloroflexi; c__Anaerolineae; o__Anaerolineales; f__Anaerolineaceae; g__Longilinea
OTU_25517	5:30767411	0.484211	7.34212e-06	✓	non-hub OTU				k__Bacteria; p__Chloroflexi; c__Anaerolineae; o__Anaerolineales; f__Anaerolineaceae; g__Longilinea
OTU_25735	8:42620660	-0.681202	3.5772e-06	✓	non-hub OTU				k__Bacteria; p__Actinobacteria; c__Actinobacteria; o__Actinomycetales; f__Streptomycetaceae; g__Streptomyces
OTU_25881	8:23318701	0.698777	1.15729e-05	✓	non-hub OTU				k__Bacteria; p__Firmicutes; c__Bacilli; o__Bacillales; f__Bacillaceae 1; g__Bacillus
OTU_25881	8:294363	0.410285	2.80496e-06	✓	non-hub OTU				k__Bacteria; p__Firmicutes; c__Bacilli; o__Bacillales; f__Bacillaceae 1; g__Bacillus
OTU_25881	8:449932	0.396375	1.96943e-05	✓	non-hub OTU				k__Bacteria; p__Firmicutes; c__Bacilli; o__Bacillales; f__Bacillaceae 1; g__Bacillus
OTU_25881	8:41351163	0.702861	2.87275e-06	✓	non-hub OTU				k__Bacteria; p__Firmicutes; c__Bacilli; o__Bacillales; f__Bacillaceae 1; g__Bacillus
OTU_25881	2:3937722	-0.655153	1.77194e-06	✓	non-hub OTU				k__Bacteria; p__Firmicutes; c__Bacilli; o__Bacillales; f__Bacillaceae 1; g__Bacillus
OTU_25881	8:25498169	0.752144	1.92806e-05	✓	non-hub OTU				k__Bacteria; p__Firmicutes; c__Bacilli; o__Bacillales; f__Bacillaceae 1; g__Bacillus
OTU_25881	8:293763	0.406015	9.19779e-06	✓	non-hub OTU				k__Bacteria; p__Firmicutes; c__Bacilli; o__Bacillales; f__Bacillaceae 1; g__Bacillus
OTU_26487	8:5853109	-0.702232	1.08341e-05	✓	non-hub OTU				k__Bacteria; p__Actinobacteria; c__Actinobacteria; o__Actinomycetales; f__Streptomycetaceae; g__Kitasatospora
OTU_26487	8:5771772	-0.68148	1.87569e-05	✓	non-hub OTU				k__Bacteria; p__Actinobacteria; c__Actinobacteria; o__Actinomycetales; f__Streptomycetaceae; g__Kitasatospora
OTU_2653	5:34637513	-0.554334	1.72086e-06	✓	non-hub OTU				k__Bacteria; p__Bacteroidetes; c__Sphingobacteriia; o__Sphingobacteriales; f__Chitinophagaceae; g__
OTU_2653	4:34417850	-0.802019	2.13354e-06	✓	non-hub OTU				k__Bacteria; p__Bacteroidetes; c__Sphingobacteriia; o__Sphingobacteriales; f__Chitinophagaceae; g__
OTU_2653	3:46200148	0.372013	6.41551e-06	✓	non-hub OTU				k__Bacteria; p__Bacteroidetes; c__Sphingobacteriia; o__Sphingobacteriales; f__Chitinophagaceae; g__
OTU_2653	2:5933638	-0.465292	5.00548e-06	✓	non-hub OTU				k__Bacteria; p__Bacteroidetes; c__Sphingobacteriia; o__Sphingobacteriales; f__Chitinophagaceae; g__
OTU_2653	6:496627	-0.427612	6.84103e-06	✓	non-hub OTU				k__Bacteria; p__Bacteroidetes; c__Sphingobacteriia; o__Sphingobacteriales; f__Chitinophagaceae; g__
OTU_2653	7:18556390	0.210057	1.03631e-05	✓	non-hub OTU				k__Bacteria; p__Bacteroidetes; c__Sphingobacteriia; o__Sphingobacteriales; f__Chitinophagaceae; g__
OTU_2653	3:44139040	-0.309068	1.71535e-05	✓	non-hub OTU				k__Bacteria; p__Bacteroidetes; c__Sphingobacteriia; o__Sphingobacteriales; f__Chitinophagaceae; g__
OTU_2653	3:45264130	0.738504	9.92303e-06	✓	non-hub OTU				k__Bacteria; p__Bacteroidetes; c__Sphingobacteriia; o__Sphingobacteriales; f__Chitinophagaceae; g__
OTU_26575	7:32534488	-0.440835	9.0371e-06	✓	non-hub OTU				k__Archaea; p__Thaumarchaeota; c__Nitrososphaerales; o__Nitrososphaerales; f__Nitrososphaeraceae; g__Nitrososphaera
OTU_26575	7:32534480	-0.469784	8.67202e-06	✓	non-hub OTU				k__Archaea; p__Thaumarchaeota; c__Nitrososphaerales; o__Nitrososphaerales; f__Nitrososphaeraceae; g__Nitrososphaera
OTU_26647	8:42616288	0.340119	2.97411e-06	✓	non-hub OTU				k__Bacteria; p__Actinobacteria; c__Actinobacteria; o__Actinomycetales; f__Streptomycetaceae; g__Streptomyces
OTU_26647	9:18218112	0.247458	1.39265e-05	✓	non-hub OTU				k__Bacteria; p__Actinobacteria; c__Actinobacteria; o__Actinomycetales; f__Streptomycetaceae; g__Streptomyces
OTU_26869	5:9111243	0.813444	1.54272e-05	✓	non-hub OTU				k__Bacteria; p__Bacteroidetes; c__Sphingobacteriia; o__Sphingobacteriales; f__Chitinophagaceae; g__
OTU_26869	7:11589961	0.822355	1.1914e-05	✓	non-hub OTU				k__Bacteria; p__Bacteroidetes; c__Sphingobacteriia; o__Sphingobacteriales; f__Chitinophagaceae; g__
OTU_26869	8:37267959	0.55115	1.60014e-05	✓	non-hub OTU				k__Bacteria; p__Bacteroidetes; c__Sphingobacteriia; o__Sphingobacteriales; f__Chitinophagaceae; g__
OTU_26869	8:37589742	0.348444	1.48122e-05	✓	non-hub OTU				k__Bacteria; p__Bacteroidetes; c__Sphingobacteriia; o__Sphingobacteriales; f__Chitinophagaceae; g__
OTU_2704	3:5297009	0.300807	1.35789e-06	✓	non-hub OTU				k__Bacteria; p__Proteobacteria; c__Alphaproteobacteria; o__Rhizobiales; f__Phyllobacteriaceae; g__Mesorhizobium
OTU_2704	8:26290633	-0.390315	1.67728e-05	✓	non-hub OTU				k__Bacteria; p__Proteobacteria; c__Alphaproteobacteria; o__Rhizobiales; f__Phyllobacteriaceae; g__Mesorhizobium
OTU_2704	9:48062108	0.325571	3.99246e-06	✓	non-hub OTU				k__Bacteria; p__Proteobacteria; c__Alphaproteobacteria; o__Rhizobiales; f__Phyllobacteriaceae; g__Mesorhizobium
OTU_2704	3:5290368	0.289517	2.66471e-06	✓	non-hub OTU				k__Bacteria; p__Proteobacteria; c__Alphaproteobacteria; o__Rhizobiales; f__Phyllobacteriaceae; g__Mesorhizobium
OTU_2749	7:30127095	0.545828	2.46913e-06	✓	non-hub OTU				k__Bacteria; p__Actinobacteria; c__Actinobacteria; o__Actinomycetales; f__Streptomycetaceae; g__Kitasatospora
OTU_2749	7:9608630	0.344341	7.09946e-06	✓	non-hub OTU				k__Bacteria; p__Actinobacteria; c__Actinobacteria; o__Actinomycetales; f__Streptomycetaceae; g__Kitasatospora
OTU_2749	8:26290633	-0.397444	1.97264e-05	✓	non-hub OTU				k__Bacteria; p__Actinobacteria; c__Actinobacteria; o__Actinomycetales; f__Streptomycetaceae; g__Kitasatospora
OTU_2749	2:36177507	0.83036	5.22878e-06	✓	non-hub OTU				k__Bacteria; p__Actinobacteria; c__Actinobacteria; o__Actinomycetales; f__Streptomycetaceae; g__Kitasatospora
OTU_2749	7:30127094	0.545828	2.46913e-06	✓	non-hub OTU				k__Bacteria; p__Actinobacteria; c__Actinobacteria; o__Actinomycetales; f__Streptomycetaceae; g__Kitasatospora
OTU_2749	2:36177491	0.83036	5.22878e-06	✓	non-hub OTU				k__Bacteria; p__Actinobacteria; c__Actinobacteria; o__Actinomycetales; f__Streptomycetaceae; g__Kitasatospora
OTU_2750	4:34366967	-0.19908	1.45585e-05	✓	non-hub OTU				k__Bacteria; p__Acidobacteria; c__Acidobacteria_Gp6; o__Gp6; f__Gp6; g__Gp6
OTU_2750	4:34318391	-0.232076	4.07322e-07	✓	non-hub OTU				k__Bacteria; p__Acidobacteria; c__Acidobacteria_Gp6; o__Gp6; f__Gp6; g__Gp6
OTU_2750	4:34311847	-0.186837	1.9226e-05	✓	non-hub OTU				k__Bacteria; p__Acidobacteria; c__Acidobacteria_Gp6; o__Gp6; f__Gp6; g__Gp6
OTU_2750	4:34358226	-0.199415	1.07064e-05	✓	non-hub OTU				k__Bacteria; p__Acidobacteria; c__Acidobacteria_Gp6; o__Gp6; f__Gp6; g__Gp6
OTU_2750	4:34273465	-0.197801	1.34804e-05	✓	non-hub OTU				k__Bacteria; p__Acidobacteria; c__Acidobacteria_Gp6; o__Gp6; f__Gp6; g__Gp6
OTU_27556	6:491013	0.26716	7.46267e-06	✓	non-hub OTU				k__Bacteria; p__Firmicutes; c__Bacilli; o__Bacillales; f__Bacillaceae 1; g__
OTU_27556	6:35931560	-0.421321	1.96242e-05	✓	non-hub OTU				k__Bacteria; p__Firmicutes; c__Bacilli; o__Bacillales; f__Bacillaceae 1; g__
OTU_27556	6:490503	0.331394	1.74886e-05	✓	non-hub OTU				k__Bacteria; p__Firmicutes; c__Bacilli; o__Bacillales; f__Bacillaceae 1; g__
OTU_27556	3:14859047	0.551147	1.951e-05	✓	non-hub OTU				k__Bacteria; p__Firmicutes; c__Bacilli; o__Bacillales; f__Bacillaceae 1; g__
OTU_27556	1:29577170	-0.174275	8.65085e-06	✓	non-hub OTU				k__Bacteria; p__Firmicutes; c__Bacilli; o__Bacillales; f__Bacillaceae 1; g__
OTU_2756	3:14916642	0.798983	2.75513e-06	✓	non-hub OTU				k__Bacteria; p__Actinobacteria; c__Actinobacteria; o__Actinomycetales; f__; g__
OTU_2756	3:37019737	0.77584	1.36794e-05	✓	non-hub OTU				k__Bacteria; p__Actinobacteria; c__Actinobacteria; o__Actinomycetales; f__; g__
OTU_2756	8:16196879	0.763303	6.03637e-06	✓	non-hub OTU				k__Bacteria; p__Actinobacteria; c__Actinobacteria; o__Actinomycetales; f__; g__
OTU_2756	3:35912941	0.342221	1.99191e-05	✓	non-hub OTU				k__Bacteria; p__Actinobacteria; c__Actinobacteria; o__Actinomycetales; f__; g__
OTU_27604	7:19230675	-0.204522	1.50447e-05	✓	non-hub OTU				k__Bacteria; p__Proteobacteria; c__Alphaproteobacteria; o__Rhizobiales; f__Phyllobacteriaceae; g__Mesorhizobium
OTU_27604	2:8404761	-1.05853	9.54691e-06	✓	non-hub OTU				k__Bacteria; p__Proteobacteria; c__Alphaproteobacteria; o__Rhizobiales; f__Phyllobacteriaceae; g__Mesorhizobium
OTU_27604	4:2059036	0.28227	1.8869e-05	✓	non-hub OTU				k__Bacteria; p__Proteobacteria; c__Alphaproteobacteria; o__Rhizobiales; f__Phyllobacteriaceae; g__Mesorhizobium
OTU_27604	9:16619697	-0.352956	2.79474e-06	✓	non-hub OTU				k__Bacteria; p__Proteobacteria; c__Alphaproteobacteria; o__Rhizobiales; f__Phyllobacteriaceae; g__Mesorhizobium
OTU_27607	8:14993393	-0.550894	1.39451e-05	✓	non-hub OTU				k__Bacteria; p__Firmicutes; c__Bacilli; o__Bacillales; f__Planococcaceae; g__
OTU_27607	8:15222107	-0.399654	2.85315e-06	✓	non-hub OTU				k__Bacteria; p__Firmicutes; c__Bacilli; o__Bacillales; f__Planococcaceae; g__
OTU_277	2:7093544	0.362492	1.65649e-05	✓	non-hub OTU				k__Bacteria; p__Bacteroidetes; c__Flavobacteriia; o__Flavobacteriales; f__Flavobacteriaceae; g__Flavobacterium
OTU_277	3:46582881	0.821597	5.81469e-07	✓	non-hub OTU				k__Bacteria; p__Bacteroidetes; c__Flavobacteriia; o__Flavobacteriales; f__Flavobacteriaceae; g__Flavobacterium
OTU_277	4:7264681	0.400486	1.45098e-05	✓	non-hub OTU				k__Bacteria; p__Bacteroidetes; c__Flavobacteriia; o__Flavobacteriales; f__Flavobacteriaceae; g__Flavobacterium
OTU_277	4:6957118	0.322224	2.11585e-05	✓	non-hub OTU				k__Bacteria; p__Bacteroidetes; c__Flavobacteriia; o__Flavobacteriales; f__Flavobacteriaceae; g__Flavobacterium
OTU_277	4:7293256	0.405714	1.2608e-05	✓	non-hub OTU				k__Bacteria; p__Bacteroidetes; c__Flavobacteriia; o__Flavobacteriales; f__Flavobacteriaceae; g__Flavobacterium
OTU_277	3:15935132	0.685273	1.16883e-05	✓	non-hub OTU				k__Bacteria; p__Bacteroidetes; c__Flavobacteriia; o__Flavobacteriales; f__Flavobacteriaceae; g__Flavobacterium
OTU_27736	7:30127095	0.554997	4.22357e-06	✓	non-hub OTU				k__Bacteria; p__Actinobacteria; c__Actinobacteria; o__Actinomycetales; f__Streptomycetaceae; g__Streptomyces
OTU_27736	2:36177507	0.810485	2.13195e-05	✓	non-hub OTU				k__Bacteria; p__Actinobacteria; c__Actinobacteria; o__Actinomycetales; f__Streptomycetaceae; g__Streptomyces
OTU_27736	2:36177491	0.810485	2.13195e-05	✓	non-hub OTU				k__Bacteria; p__Actinobacteria; c__Actinobacteria; o__Actinomycetales; f__Streptomycetaceae; g__Streptomyces
OTU_27736	7:30127094	0.554997	4.22357e-06	✓	non-hub OTU				k__Bacteria; p__Actinobacteria; c__Actinobacteria; o__Actinomycetales; f__Streptomycetaceae; g__Streptomyces
OTU_27966	8:42620660	-0.643948	1.57031e-05	✓	non-hub OTU				k__Bacteria; p__Firmicutes; c__Bacilli; o__Bacillales; f__Bacillaceae 1; g__
OTU_28133	2:4791182	0.33618	1.50039e-05	✓	non-hub OTU				k__Bacteria; p__Firmicutes; c__Bacilli; o__Bacillales; f__Bacillaceae 1; g__
OTU_28317	2:36177507	0.843214	7.72982e-06	✓	non-hub OTU				k__Bacteria; p__Actinobacteria; c__Actinobacteria; o__Actinomycetales; f__Streptomycetaceae; g__Kitasatospora
OTU_28317	2:36177491	0.843214	7.72982e-06	✓	non-hub OTU				k__Bacteria; p__Actinobacteria; c__Actinobacteria; o__Actinomycetales; f__Streptomycetaceae; g__Kitasatospora
OTU_28332	5:45566301	-0.471096	9.76188e-06	✓	non-hub OTU				k__Bacteria; p__Firmicutes; c__Bacilli; o__Bacillales; f__Bacillaceae 1; g__Falsibacillus
OTU_28332	9:10989301	0.420625	4.09316e-06	✓	non-hub OTU				k__Bacteria; p__Firmicutes; c__Bacilli; o__Bacillales; f__Bacillaceae 1; g__Falsibacillus
OTU_2834	4:34802569	0.514723	1.37792e-05	✓	non-hub OTU				k__Bacteria; p__Bacteroidetes; c__Sphingobacteriia; o__Sphingobacteriales; f__Chitinophagaceae; g__Terrimonas
OTU_2834	7:16521155	0.664695	1.20651e-05	✓	non-hub OTU				k__Bacteria; p__Bacteroidetes; c__Sphingobacteriia; o__Sphingobacteriales; f__Chitinophagaceae; g__Terrimonas
OTU_28378	9:45594904	0.806966	8.8365e-06	✓	non-hub OTU				k__Bacteria; p__Acidobacteria; c__Acidobacteria_Gp6; o__Gp6; f__Gp6; g__Gp6
OTU_28438	5:6508708	0.496646	1.5588e-05	✓	non-hub OTU				k__Bacteria; p__Actinobacteria; c__Actinobacteria; o__Actinomycetales; f__Pseudonocardiaceae; g__
OTU_28438	2:5153597	-0.660158	4.07366e-06	✓	non-hub OTU				k__Bacteria; p__Actinobacteria; c__Actinobacteria; o__Actinomycetales; f__Pseudonocardiaceae; g__
OTU_28653	1:28833870	0.643698	8.1342e-06	✓	non-hub OTU				k__Bacteria; p__Actinobacteria; c__Actinobacteria; o__Actinomycetales; f__Intrasporangiaceae; g__Janibacter
OTU_28653	8:4423122	0.365748	7.19224e-06	✓	non-hub OTU				k__Bacteria; p__Actinobacteria; c__Actinobacteria; o__Actinomycetales; f__Intrasporangiaceae; g__Janibacter
OTU_28653	1:28837712	0.618617	2.16037e-05	✓	non-hub OTU				k__Bacteria; p__Actinobacteria; c__Actinobacteria; o__Actinomycetales; f__Intrasporangiaceae; g__Janibacter
OTU_28653	3:14493240	-0.38469	1.63846e-05	✓	non-hub OTU				k__Bacteria; p__Actinobacteria; c__Actinobacteria; o__Actinomycetales; f__Intrasporangiaceae; g__Janibacter
OTU_28653	1:28833816	0.618299	2.17816e-05	✓	non-hub OTU				k__Bacteria; p__Actinobacteria; c__Actinobacteria; o__Actinomycetales; f__Intrasporangiaceae; g__Janibacter
OTU_28653	3:14493173	-0.38469	1.63846e-05	✓	non-hub OTU				k__Bacteria; p__Actinobacteria; c__Actinobacteria; o__Actinomycetales; f__Intrasporangiaceae; g__Janibacter
OTU_28807	2:3937722	-0.606163	1.61349e-05	✓	non-hub OTU				k__Bacteria; p__Firmicutes; c__Bacilli; o__Bacillales; f__Bacillaceae 1; g__
OTU_29	7:549395	1.35269	1.63169e-05	✓	non-hub OTU				k__Bacteria; p__Firmicutes; c__Clostridia; o__Clostridiales; f__; g__
OTU_29028	8:22854431	0.44342	4.8446e-06	✓	non-hub OTU				k__Bacteria; p__Bacteroidetes; c__Sphingobacteriia; o__Sphingobacteriales; f__Chitinophagaceae; g__Flavisolibacter
OTU_295	8:4749651	0.417471	1.85752e-05	✓	non-hub OTU				k__Bacteria; p__Bacteroidetes; c__Sphingobacteriia; o__Sphingobacteriales; f__Chitinophagaceae; g__Chitinophaga
OTU_295	8:4749364	0.441077	1.00855e-05	✓	non-hub OTU				k__Bacteria; p__Bacteroidetes; c__Sphingobacteriia; o__Sphingobacteriales; f__Chitinophagaceae; g__Chitinophaga
OTU_3030	1:1325205	0.415977	1.68196e-06	✓	non-hub OTU				k__Bacteria; p__Actinobacteria; c__Actinobacteria; o__Solirubrobacterales; f__Solirubrobacteraceae; g__Solirubrobacter
OTU_3030	7:10865468	0.822099	1.17638e-05	✓	non-hub OTU				k__Bacteria; p__Actinobacteria; c__Actinobacteria; o__Solirubrobacterales; f__Solirubrobacteraceae; g__Solirubrobacter
OTU_3030	1:1305920	0.34958	1.44572e-05	✓	non-hub OTU				k__Bacteria; p__Actinobacteria; c__Actinobacteria; o__Solirubrobacterales; f__Solirubrobacteraceae; g__Solirubrobacter
OTU_3030	2:42967093	-0.282976	1.53012e-05	✓	non-hub OTU				k__Bacteria; p__Actinobacteria; c__Actinobacteria; o__Solirubrobacterales; f__Solirubrobacteraceae; g__Solirubrobacter
OTU_3030	1:1325193	0.386263	6.40167e-06	✓	non-hub OTU				k__Bacteria; p__Actinobacteria; c__Actinobacteria; o__Solirubrobacterales; f__Solirubrobacteraceae; g__Solirubrobacter
OTU_3030	1:1303315	0.34958	1.44572e-05	✓	non-hub OTU				k__Bacteria; p__Actinobacteria; c__Actinobacteria; o__Solirubrobacterales; f__Solirubrobacteraceae; g__Solirubrobacter
OTU_31	3:46553491	-0.52943	1.36388e-05	✓	non-hub OTU				k__Bacteria; p__Actinobacteria; c__Actinobacteria; o__Actinomycetales; f__Microbacteriaceae; g__Microbacterium
OTU_31	8:19120632	0.758993	6.43187e-07	✓	non-hub OTU				k__Bacteria; p__Actinobacteria; c__Actinobacteria; o__Actinomycetales; f__Microbacteriaceae; g__Microbacterium
OTU_31	8:19472240	0.559193	1.09237e-05	✓	non-hub OTU				k__Bacteria; p__Actinobacteria; c__Actinobacteria; o__Actinomycetales; f__Microbacteriaceae; g__Microbacterium
OTU_31	8:19136069	0.681137	1.98036e-05	✓	non-hub OTU				k__Bacteria; p__Actinobacteria; c__Actinobacteria; o__Actinomycetales; f__Microbacteriaceae; g__Microbacterium
OTU_31	4:35146518	0.482388	7.35314e-06	✓	non-hub OTU				k__Bacteria; p__Actinobacteria; c__Actinobacteria; o__Actinomycetales; f__Microbacteriaceae; g__Microbacterium
OTU_318	8:18836920	0.42404	1.94657e-05	✓	non-hub OTU				k__Bacteria; p__Actinobacteria; c__Actinobacteria; o__Actinomycetales; f__Geodermatophilaceae; g__Geodermatophilus
OTU_34	3:6815289	0.410254	5.02315e-06	✓	non-hub OTU				k__Bacteria; p__Bacteroidetes; c__Sphingobacteriia; o__Sphingobacteriales; f__Chitinophagaceae; g__Chitinophaga
OTU_34	4:34417850	-0.893015	5.41321e-08	✓	non-hub OTU				k__Bacteria; p__Bacteroidetes; c__Sphingobacteriia; o__Sphingobacteriales; f__Chitinophagaceae; g__Chitinophaga
OTU_34	6:5938816	-0.252379	1.92489e-05	✓	non-hub OTU				k__Bacteria; p__Bacteroidetes; c__Sphingobacteriia; o__Sphingobacteriales; f__Chitinophagaceae; g__Chitinophaga
OTU_34	5:46543670	0.324923	1.62739e-05	✓	non-hub OTU				k__Bacteria; p__Bacteroidetes; c__Sphingobacteriia; o__Sphingobacteriales; f__Chitinophagaceae; g__Chitinophaga
OTU_34	9:41016123	-0.184361	9.27184e-06	✓	non-hub OTU				k__Bacteria; p__Bacteroidetes; c__Sphingobacteriia; o__Sphingobacteriales; f__Chitinophagaceae; g__Chitinophaga
OTU_34	5:46533551	0.304359	1.85458e-05	✓	non-hub OTU				k__Bacteria; p__Bacteroidetes; c__Sphingobacteriia; o__Sphingobacteriales; f__Chitinophagaceae; g__Chitinophaga
OTU_34	6:5938808	-0.256206	1.47161e-05	✓	non-hub OTU				k__Bacteria; p__Bacteroidetes; c__Sphingobacteriia; o__Sphingobacteriales; f__Chitinophagaceae; g__Chitinophaga
OTU_34	9:41011528	-0.190546	1.49972e-05	✓	non-hub OTU				k__Bacteria; p__Bacteroidetes; c__Sphingobacteriia; o__Sphingobacteriales; f__Chitinophagaceae; g__Chitinophaga
OTU_346	7:2242961	-0.327973	1.02961e-05	✓	non-hub OTU				k__Bacteria; p__Planctomycetes; c__Planctomycetia; o__Planctomycetales; f__Planctomycetaceae; g__Zavarzinella
OTU_346	7:2242954	-0.317687	1.6114e-05	✓	non-hub OTU				k__Bacteria; p__Planctomycetes; c__Planctomycetia; o__Planctomycetales; f__Planctomycetaceae; g__Zavarzinella
OTU_3689	8:36482991	0.610345	4.8592e-06	✓	non-hub OTU				k__Bacteria; p__Actinobacteria; c__Actinobacteria; o__Actinomycetales; f__Nocardioidaceae; g__Nocardioides
OTU_38	3:14084477	0.207593	5.17964e-06	✓	non-hub OTU				k__Bacteria; p__Bacteroidetes; c__Sphingobacteriia; o__Sphingobacteriales; f__Chitinophagaceae; g__Flavitalea
OTU_38	3:14023149	0.20185	2.13877e-05	✓	non-hub OTU				k__Bacteria; p__Bacteroidetes; c__Sphingobacteriia; o__Sphingobacteriales; f__Chitinophagaceae; g__Flavitalea
OTU_38	3:14084448	0.205373	6.76972e-06	✓	non-hub OTU				k__Bacteria; p__Bacteroidetes; c__Sphingobacteriia; o__Sphingobacteriales; f__Chitinophagaceae; g__Flavitalea
OTU_38	3:14018340	0.200862	8.86585e-06	✓	non-hub OTU				k__Bacteria; p__Bacteroidetes; c__Sphingobacteriia; o__Sphingobacteriales; f__Chitinophagaceae; g__Flavitalea
OTU_38	2:32187352	0.780521	2.5919e-06	✓	non-hub OTU				k__Bacteria; p__Bacteroidetes; c__Sphingobacteriia; o__Sphingobacteriales; f__Chitinophagaceae; g__Flavitalea
OTU_381	3:43339036	0.688875	5.09718e-06	✓	non-hub OTU				k__Bacteria; p__Firmicutes; c__Bacilli; o__Bacillales; f__Bacillaceae 1; g__Bacillus
OTU_381	3:43219130	0.626119	1.91111e-06	✓	non-hub OTU				k__Bacteria; p__Firmicutes; c__Bacilli; o__Bacillales; f__Bacillaceae 1; g__Bacillus
OTU_381	2:44783071	0.288329	1.06578e-05	✓	non-hub OTU				k__Bacteria; p__Firmicutes; c__Bacilli; o__Bacillales; f__Bacillaceae 1; g__Bacillus
OTU_381	3:38390011	0.802996	5.19622e-06	✓	non-hub OTU				k__Bacteria; p__Firmicutes; c__Bacilli; o__Bacillales; f__Bacillaceae 1; g__Bacillus
OTU_386	1:11661247	0.873634	4.4058e-06	✓	non-hub OTU				k__Bacteria; p__Bacteroidetes; c__Sphingobacteriia; o__Sphingobacteriales; f__; g__
OTU_386	1:3196913	-0.185963	1.09769e-05	✓	non-hub OTU				k__Bacteria; p__Bacteroidetes; c__Sphingobacteriia; o__Sphingobacteriales; f__; g__
OTU_386	1:3163883	-0.357433	5.91619e-06	✓	non-hub OTU				k__Bacteria; p__Bacteroidetes; c__Sphingobacteriia; o__Sphingobacteriales; f__; g__
OTU_3940	3:43219130	0.55984	1.40472e-05	✓	non-hub OTU				k__Bacteria; p__Firmicutes; c__Bacilli; o__Bacillales; f__Bacillaceae 1; g__Bacillus
OTU_397	5:9396591	0.904873	1.52918e-05	✓	non-hub OTU				k__Bacteria; p__Actinobacteria; c__Actinobacteria; o__Acidimicrobiales; f__Acidimicrobiaceae; g__Ilumatobacter
OTU_397	8:4695133	0.452336	8.03147e-06	✓	non-hub OTU				k__Bacteria; p__Actinobacteria; c__Actinobacteria; o__Acidimicrobiales; f__Acidimicrobiaceae; g__Ilumatobacter
OTU_397	7:480277	0.377744	2.0876e-05	✓	non-hub OTU				k__Bacteria; p__Actinobacteria; c__Actinobacteria; o__Acidimicrobiales; f__Acidimicrobiaceae; g__Ilumatobacter
OTU_397	8:4694860	0.458081	6.84724e-06	✓	non-hub OTU				k__Bacteria; p__Actinobacteria; c__Actinobacteria; o__Acidimicrobiales; f__Acidimicrobiaceae; g__Ilumatobacter
OTU_397	7:480245	0.377744	2.0876e-05	✓	non-hub OTU				k__Bacteria; p__Actinobacteria; c__Actinobacteria; o__Acidimicrobiales; f__Acidimicrobiaceae; g__Ilumatobacter
OTU_4108	5:27701671	-0.211806	1.43382e-05	✓	non-hub OTU				k__Bacteria; p__; c__; o__; f__; g__
OTU_4108	2:32739236	0.212503	2.02794e-05	✓	non-hub OTU				k__Bacteria; p__; c__; o__; f__; g__
OTU_4108	2:33130725	0.295595	1.59892e-06	✓	non-hub OTU				k__Bacteria; p__; c__; o__; f__; g__
OTU_4108	5:27701654	-0.206947	2.0622e-05	✓	non-hub OTU				k__Bacteria; p__; c__; o__; f__; g__
OTU_418	7:4342005	0.80439	1.30098e-05	✓	non-hub OTU				k__Bacteria; p__candidate division WPS-2; c__WPS-2_genera_incertae_sedis; o__WPS-2_genera_incertae_sedis; f__WPS-2_genera_incertae_sedis; g__WPS-2_genera_incertae_sedis
OTU_418	7:15357830	0.734526	1.09936e-05	✓	non-hub OTU				k__Bacteria; p__candidate division WPS-2; c__WPS-2_genera_incertae_sedis; o__WPS-2_genera_incertae_sedis; f__WPS-2_genera_incertae_sedis; g__WPS-2_genera_incertae_sedis
OTU_421	6:10331743	-0.980906	9.38987e-06	✓	non-hub OTU				k__Bacteria; p__Proteobacteria; c__Alphaproteobacteria; o__Sphingomonadales; f__Sphingomonadaceae; g__Sphingopyxis
OTU_421	3:38935130	0.891096	1.71875e-05	✓	non-hub OTU				k__Bacteria; p__Proteobacteria; c__Alphaproteobacteria; o__Sphingomonadales; f__Sphingomonadaceae; g__Sphingopyxis
OTU_421	5:35885432	0.816428	1.29285e-05	✓	non-hub OTU				k__Bacteria; p__Proteobacteria; c__Alphaproteobacteria; o__Sphingomonadales; f__Sphingomonadaceae; g__Sphingopyxis
OTU_421	5:35890386	0.81325	1.39223e-05	✓	non-hub OTU				k__Bacteria; p__Proteobacteria; c__Alphaproteobacteria; o__Sphingomonadales; f__Sphingomonadaceae; g__Sphingopyxis
OTU_421	5:35883629	0.816428	1.29285e-05	✓	non-hub OTU				k__Bacteria; p__Proteobacteria; c__Alphaproteobacteria; o__Sphingomonadales; f__Sphingomonadaceae; g__Sphingopyxis
OTU_421	8:24119673	-0.393205	1.51112e-05	✓	non-hub OTU				k__Bacteria; p__Proteobacteria; c__Alphaproteobacteria; o__Sphingomonadales; f__Sphingomonadaceae; g__Sphingopyxis
OTU_4289	7:3336660	0.175181	1.91446e-05	✓	non-hub OTU				k__Bacteria; p__; c__; o__; f__; g__
OTU_4289	7:3336278	0.182505	1.00683e-05	✓	non-hub OTU				k__Bacteria; p__; c__; o__; f__; g__
OTU_44	3:6006797	-0.49739	1.63605e-05	✓	non-hub OTU				k__Bacteria; p__Bacteroidetes; c__Cytophagia; o__Cytophagales; f__Cytophagaceae; g__Adhaeribacter
OTU_44	8:22731559	-0.489552	6.32746e-06	✓	non-hub OTU				k__Bacteria; p__Bacteroidetes; c__Cytophagia; o__Cytophagales; f__Cytophagaceae; g__Adhaeribacter
OTU_44	7:4342005	0.862559	1.6445e-05	✓	non-hub OTU				k__Bacteria; p__Bacteroidetes; c__Cytophagia; o__Cytophagales; f__Cytophagaceae; g__Adhaeribacter
OTU_44	8:12528069	-0.693335	1.69311e-05	✓	non-hub OTU				k__Bacteria; p__Bacteroidetes; c__Cytophagia; o__Cytophagales; f__Cytophagaceae; g__Adhaeribacter
OTU_44	1:19858924	-0.702765	1.82503e-05	✓	non-hub OTU				k__Bacteria; p__Bacteroidetes; c__Cytophagia; o__Cytophagales; f__Cytophagaceae; g__Adhaeribacter
OTU_452	2:49402484	0.76112	1.55003e-05	✓	non-hub OTU				k__Bacteria; p__Actinobacteria; c__Actinobacteria; o__; f__; g__
OTU_452	7:35909142	0.263822	7.8725e-06	✓	non-hub OTU				k__Bacteria; p__Actinobacteria; c__Actinobacteria; o__; f__; g__
OTU_452	8:36007695	0.672374	2.3309e-08	✓	non-hub OTU				k__Bacteria; p__Actinobacteria; c__Actinobacteria; o__; f__; g__
OTU_452	7:35855860	0.267175	1.57494e-05	✓	non-hub OTU				k__Bacteria; p__Actinobacteria; c__Actinobacteria; o__; f__; g__
OTU_452	8:35911104	0.615182	3.74767e-06	✓	non-hub OTU				k__Bacteria; p__Actinobacteria; c__Actinobacteria; o__; f__; g__
OTU_452	7:35937803	0.284808	2.08703e-05	✓	non-hub OTU				k__Bacteria; p__Actinobacteria; c__Actinobacteria; o__; f__; g__
OTU_452	8:35961274	0.54633	1.27254e-05	✓	non-hub OTU				k__Bacteria; p__Actinobacteria; c__Actinobacteria; o__; f__; g__
OTU_452	7:35855853	0.26801	1.4758e-05	✓	non-hub OTU				k__Bacteria; p__Actinobacteria; c__Actinobacteria; o__; f__; g__
OTU_46	8:38148408	-0.366008	8.74598e-07	✓	non-hub OTU				k__Bacteria; p__Proteobacteria; c__Betaproteobacteria; o__Burkholderiales; f__Comamonadaceae; g__Acidovorax
OTU_46	8:37878199	-0.370178	1.09099e-05	✓	non-hub OTU				k__Bacteria; p__Proteobacteria; c__Betaproteobacteria; o__Burkholderiales; f__Comamonadaceae; g__Acidovorax
OTU_472	9:41227754	0.29862	1.89659e-05	✓	non-hub OTU				k__Bacteria; p__Proteobacteria; c__Betaproteobacteria; o__Burkholderiales; f__Burkholderiales_incertae_sedis; g__Tepidimonas
OTU_472	1:10211434	0.353826	7.53182e-06	✓	non-hub OTU				k__Bacteria; p__Proteobacteria; c__Betaproteobacteria; o__Burkholderiales; f__Burkholderiales_incertae_sedis; g__Tepidimonas
OTU_472	1:10153878	0.342719	4.55816e-06	✓	non-hub OTU				k__Bacteria; p__Proteobacteria; c__Betaproteobacteria; o__Burkholderiales; f__Burkholderiales_incertae_sedis; g__Tepidimonas
OTU_472	3:4780644	-0.179503	1.07768e-05	✓	non-hub OTU				k__Bacteria; p__Proteobacteria; c__Betaproteobacteria; o__Burkholderiales; f__Burkholderiales_incertae_sedis; g__Tepidimonas
OTU_472	3:4780643	-0.179503	1.07768e-05	✓	non-hub OTU				k__Bacteria; p__Proteobacteria; c__Betaproteobacteria; o__Burkholderiales; f__Burkholderiales_incertae_sedis; g__Tepidimonas
OTU_49	2:7093544	0.378715	1.71744e-05	✓	non-hub OTU				k__Bacteria; p__Bacteroidetes; c__Bacteroidetes_incertae_sedis; o__Ohtaekwangia; f__Ohtaekwangia; g__Ohtaekwangia
OTU_49	3:17822546	-0.23134	2.07831e-05	✓	non-hub OTU				k__Bacteria; p__Bacteroidetes; c__Bacteroidetes_incertae_sedis; o__Ohtaekwangia; f__Ohtaekwangia; g__Ohtaekwangia
OTU_49	3:33588928	0.57517	1.86661e-05	✓	non-hub OTU				k__Bacteria; p__Bacteroidetes; c__Bacteroidetes_incertae_sedis; o__Ohtaekwangia; f__Ohtaekwangia; g__Ohtaekwangia
OTU_493	1:9147340	0.332787	1.96113e-05	✓	non-hub OTU				k__Bacteria; p__Acidobacteria; c__Acidobacteria_Gp3; o__Gp3; f__Gp3; g__Gp3
OTU_493	1:9138985	0.33281	1.21041e-05	✓	non-hub OTU				k__Bacteria; p__Acidobacteria; c__Acidobacteria_Gp3; o__Gp3; f__Gp3; g__Gp3
OTU_493	8:34518452	0.494546	9.78476e-06	✓	non-hub OTU				k__Bacteria; p__Acidobacteria; c__Acidobacteria_Gp3; o__Gp3; f__Gp3; g__Gp3
OTU_493	3:2467131	-0.326469	7.76295e-06	✓	non-hub OTU				k__Bacteria; p__Acidobacteria; c__Acidobacteria_Gp3; o__Gp3; f__Gp3; g__Gp3
OTU_493	9:40394114	0.316475	1.59349e-05	✓	non-hub OTU				k__Bacteria; p__Acidobacteria; c__Acidobacteria_Gp3; o__Gp3; f__Gp3; g__Gp3
OTU_493	1:9196011	0.324008	6.11867e-06	✓	non-hub OTU				k__Bacteria; p__Acidobacteria; c__Acidobacteria_Gp3; o__Gp3; f__Gp3; g__Gp3
OTU_493	7:8793405	0.890127	1.898e-05	✓	non-hub OTU				k__Bacteria; p__Acidobacteria; c__Acidobacteria_Gp3; o__Gp3; f__Gp3; g__Gp3
OTU_493	7:13687553	0.804512	4.91178e-07	✓	non-hub OTU				k__Bacteria; p__Acidobacteria; c__Acidobacteria_Gp3; o__Gp3; f__Gp3; g__Gp3
OTU_493	7:13686179	0.800464	4.87743e-06	✓	non-hub OTU				k__Bacteria; p__Acidobacteria; c__Acidobacteria_Gp3; o__Gp3; f__Gp3; g__Gp3
OTU_493	1:9219127	0.326761	4.09304e-06	✓	non-hub OTU				k__Bacteria; p__Acidobacteria; c__Acidobacteria_Gp3; o__Gp3; f__Gp3; g__Gp3
OTU_493	7:13666307	0.68453	1.74956e-05	✓	non-hub OTU				k__Bacteria; p__Acidobacteria; c__Acidobacteria_Gp3; o__Gp3; f__Gp3; g__Gp3
OTU_5004	5:35885432	0.78095	1.75242e-05	✓	non-hub OTU				k__Bacteria; p__Proteobacteria; c__Alphaproteobacteria; o__; f__; g__
OTU_5004	8:39093490	0.398651	2.15148e-05	✓	non-hub OTU				k__Bacteria; p__Proteobacteria; c__Alphaproteobacteria; o__; f__; g__
OTU_5004	5:35890386	0.779669	1.80162e-05	✓	non-hub OTU				k__Bacteria; p__Proteobacteria; c__Alphaproteobacteria; o__; f__; g__
OTU_5004	5:35883629	0.78095	1.75242e-05	✓	non-hub OTU				k__Bacteria; p__Proteobacteria; c__Alphaproteobacteria; o__; f__; g__
OTU_5117	1:28829964	0.589135	1.82005e-05	✓	non-hub OTU				k__Bacteria; p__Proteobacteria; c__; o__; f__; g__
OTU_5117	7:549395	1.29268	1.55015e-05	✓	non-hub OTU				k__Bacteria; p__Proteobacteria; c__; o__; f__; g__
OTU_5219	7:19254488	-0.21419	6.22041e-06	✓	non-hub OTU				k__Bacteria; p__Proteobacteria; c__Deltaproteobacteria; o__Myxococcales; f__Polyangiaceae; g__Byssovorax
OTU_5219	7:19232862	-0.215957	5.75759e-06	✓	non-hub OTU				k__Bacteria; p__Proteobacteria; c__Deltaproteobacteria; o__Myxococcales; f__Polyangiaceae; g__Byssovorax
OTU_5219	3:45466318	0.177259	1.71314e-06	✓	non-hub OTU				k__Bacteria; p__Proteobacteria; c__Deltaproteobacteria; o__Myxococcales; f__Polyangiaceae; g__Byssovorax
OTU_5219	7:19230675	-0.214141	8.22459e-06	✓	non-hub OTU				k__Bacteria; p__Proteobacteria; c__Deltaproteobacteria; o__Myxococcales; f__Polyangiaceae; g__Byssovorax
OTU_5262	2:24869389	0.585934	1.63512e-05	✓	non-hub OTU				k__Bacteria; p__Proteobacteria; c__Betaproteobacteria; o__Burkholderiales; f__Comamonadaceae; g__
OTU_5262	2:24750668	0.5453	8.55161e-06	✓	non-hub OTU				k__Bacteria; p__Proteobacteria; c__Betaproteobacteria; o__Burkholderiales; f__Comamonadaceae; g__
OTU_5262	2:24995156	0.541383	2.15126e-05	✓	non-hub OTU				k__Bacteria; p__Proteobacteria; c__Betaproteobacteria; o__Burkholderiales; f__Comamonadaceae; g__
OTU_5262	2:24902573	0.597997	6.53649e-06	✓	non-hub OTU				k__Bacteria; p__Proteobacteria; c__Betaproteobacteria; o__Burkholderiales; f__Comamonadaceae; g__
OTU_5262	2:25281707	0.562682	1.96998e-05	✓	non-hub OTU				k__Bacteria; p__Proteobacteria; c__Betaproteobacteria; o__Burkholderiales; f__Comamonadaceae; g__
OTU_5262	2:24962490	0.620178	2.15277e-06	✓	non-hub OTU				k__Bacteria; p__Proteobacteria; c__Betaproteobacteria; o__Burkholderiales; f__Comamonadaceae; g__
OTU_5262	2:24951938	0.548048	1.10644e-05	✓	non-hub OTU				k__Bacteria; p__Proteobacteria; c__Betaproteobacteria; o__Burkholderiales; f__Comamonadaceae; g__
OTU_5262	2:24902374	0.577876	1.44833e-05	✓	non-hub OTU				k__Bacteria; p__Proteobacteria; c__Betaproteobacteria; o__Burkholderiales; f__Comamonadaceae; g__
OTU_5262	7:6673358	0.807339	1.05108e-05	✓	non-hub OTU				k__Bacteria; p__Proteobacteria; c__Betaproteobacteria; o__Burkholderiales; f__Comamonadaceae; g__
OTU_533	3:41945985	0.725449	2.02825e-05	✓	non-hub OTU				k__Bacteria; p__Bacteroidetes; c__Sphingobacteriia; o__Sphingobacteriales; f__Sphingobacteriaceae; g__Solitalea
OTU_533	8:42621009	0.645676	1.37666e-05	✓	non-hub OTU				k__Bacteria; p__Bacteroidetes; c__Sphingobacteriia; o__Sphingobacteriales; f__Sphingobacteriaceae; g__Solitalea
OTU_54	6:3501041	0.324806	1.7091e-05	✓	non-hub OTU				k__Bacteria; p__Firmicutes; c__Bacilli; o__Bacillales; f__Bacillaceae 1; g__Bacillus
OTU_5795	3:19246721	0.924099	9.36139e-06	✓	non-hub OTU				k__Bacteria; p__Bacteroidetes; c__Bacteroidetes_incertae_sedis; o__Ohtaekwangia; f__Ohtaekwangia; g__Ohtaekwangia
OTU_5795	8:35914975	0.499146	1.90745e-05	✓	non-hub OTU				k__Bacteria; p__Bacteroidetes; c__Bacteroidetes_incertae_sedis; o__Ohtaekwangia; f__Ohtaekwangia; g__Ohtaekwangia
OTU_5795	8:36007695	0.694096	3.56259e-08	✓	non-hub OTU				k__Bacteria; p__Bacteroidetes; c__Bacteroidetes_incertae_sedis; o__Ohtaekwangia; f__Ohtaekwangia; g__Ohtaekwangia
OTU_5795	8:35954141	0.442097	1.43079e-05	✓	non-hub OTU				k__Bacteria; p__Bacteroidetes; c__Bacteroidetes_incertae_sedis; o__Ohtaekwangia; f__Ohtaekwangia; g__Ohtaekwangia
OTU_59	6:10846705	0.711911	1.76326e-05	✓	non-hub OTU				k__Bacteria; p__Gemmatimonadetes; c__Gemmatimonadetes; o__Gemmatimonadales; f__Gemmatimonadaceae; g__Gemmatimonas
OTU_59	7:13281967	-0.263848	1.49533e-05	✓	non-hub OTU				k__Bacteria; p__Gemmatimonadetes; c__Gemmatimonadetes; o__Gemmatimonadales; f__Gemmatimonadaceae; g__Gemmatimonas
OTU_59	7:9010151	1.08012	1.60333e-06	✓	non-hub OTU				k__Bacteria; p__Gemmatimonadetes; c__Gemmatimonadetes; o__Gemmatimonadales; f__Gemmatimonadaceae; g__Gemmatimonas
OTU_59	7:15357830	0.760825	1.97401e-05	✓	non-hub OTU				k__Bacteria; p__Gemmatimonadetes; c__Gemmatimonadetes; o__Gemmatimonadales; f__Gemmatimonadaceae; g__Gemmatimonas
OTU_59	3:44251910	-0.573094	1.80003e-05	✓	non-hub OTU				k__Bacteria; p__Gemmatimonadetes; c__Gemmatimonadetes; o__Gemmatimonadales; f__Gemmatimonadaceae; g__Gemmatimonas
OTU_6073	7:13667436	0.712648	1.16061e-05	✓	non-hub OTU				k__Bacteria; p__Proteobacteria; c__Gammaproteobacteria; o__; f__; g__
OTU_625	9:39981132	0.654237	2.03345e-05	✓	non-hub OTU				k__Bacteria; p__Actinobacteria; c__Actinobacteria; o__Actinomycetales; f__Micromonosporaceae; g__Actinoplanes
OTU_625	9:39980871	0.667621	1.72691e-05	✓	non-hub OTU				k__Bacteria; p__Actinobacteria; c__Actinobacteria; o__Actinomycetales; f__Micromonosporaceae; g__Actinoplanes
OTU_63	1:40824284	0.927254	8.64816e-06	✓	non-hub OTU				k__Bacteria; p__Armatimonadetes; c__Chthonomonadetes; o__Chthonomonadales; f__Chthonomonadaceae; g__Chthonomonas/Armatimonadetes_gp3
OTU_63	8:1274890	0.530996	1.17512e-05	✓	non-hub OTU				k__Bacteria; p__Armatimonadetes; c__Chthonomonadetes; o__Chthonomonadales; f__Chthonomonadaceae; g__Chthonomonas/Armatimonadetes_gp3
OTU_63	8:4703507	0.439739	1.91308e-05	✓	non-hub OTU				k__Bacteria; p__Armatimonadetes; c__Chthonomonadetes; o__Chthonomonadales; f__Chthonomonadaceae; g__Chthonomonas/Armatimonadetes_gp3
OTU_63	8:4678452	0.618799	6.87095e-06	✓	non-hub OTU				k__Bacteria; p__Armatimonadetes; c__Chthonomonadetes; o__Chthonomonadales; f__Chthonomonadaceae; g__Chthonomonas/Armatimonadetes_gp3
OTU_63	1:40823725	0.836937	5.38219e-06	✓	non-hub OTU				k__Bacteria; p__Armatimonadetes; c__Chthonomonadetes; o__Chthonomonadales; f__Chthonomonadaceae; g__Chthonomonas/Armatimonadetes_gp3
OTU_6388	2:39321728	0.19005	1.39614e-05	✓	non-hub OTU				k__Bacteria; p__; c__; o__; f__; g__
OTU_6388	2:39395480	0.524899	1.08946e-05	✓	non-hub OTU				k__Bacteria; p__; c__; o__; f__; g__
OTU_6431	7:18514176	0.200657	1.42564e-05	✓	non-hub OTU				k__Bacteria; p__; c__; o__; f__; g__
OTU_6431	9:32473058	0.232728	1.45762e-05	✓	non-hub OTU				k__Bacteria; p__; c__; o__; f__; g__
OTU_6431	3:46269109	0.743053	4.55966e-06	✓	non-hub OTU				k__Bacteria; p__; c__; o__; f__; g__
OTU_6431	4:34417850	-0.762009	2.54128e-06	✓	non-hub OTU				k__Bacteria; p__; c__; o__; f__; g__
OTU_6431	5:3570427	0.514716	1.48982e-05	✓	non-hub OTU				k__Bacteria; p__; c__; o__; f__; g__
OTU_6431	7:19232862	-0.223829	1.64998e-06	✓	non-hub OTU				k__Bacteria; p__; c__; o__; f__; g__
OTU_6431	8:32308629	0.349523	1.2053e-05	✓	non-hub OTU				k__Bacteria; p__; c__; o__; f__; g__
OTU_6431	7:19251602	-0.203491	1.59163e-05	✓	non-hub OTU				k__Bacteria; p__; c__; o__; f__; g__
OTU_6431	7:19230675	-0.219418	3.28587e-06	✓	non-hub OTU				k__Bacteria; p__; c__; o__; f__; g__
OTU_6431	3:46175419	0.548523	2.66487e-06	✓	non-hub OTU				k__Bacteria; p__; c__; o__; f__; g__
OTU_6431	5:3570397	0.550886	6.72165e-06	✓	non-hub OTU				k__Bacteria; p__; c__; o__; f__; g__
OTU_6431	3:37919021	-0.637274	1.68997e-05	✓	non-hub OTU				k__Bacteria; p__; c__; o__; f__; g__
OTU_652	3:41013650	0.364247	3.00519e-06	✓	non-hub OTU				k__Bacteria; p__candidate division WPS-2; c__WPS-2_genera_incertae_sedis; o__WPS-2_genera_incertae_sedis; f__WPS-2_genera_incertae_sedis; g__WPS-2_genera_incertae_sedis
OTU_652	3:41006093	0.325201	9.68718e-06	✓	non-hub OTU				k__Bacteria; p__candidate division WPS-2; c__WPS-2_genera_incertae_sedis; o__WPS-2_genera_incertae_sedis; f__WPS-2_genera_incertae_sedis; g__WPS-2_genera_incertae_sedis
OTU_66	7:385886	0.36807	5.22288e-06	✓	non-hub OTU				k__Bacteria; p__Proteobacteria; c__Alphaproteobacteria; o__Rhizobiales; f__Rhizobiaceae; g__Ensifer
OTU_66	7:19639956	0.749867	4.78007e-06	✓	non-hub OTU				k__Bacteria; p__Proteobacteria; c__Alphaproteobacteria; o__Rhizobiales; f__Rhizobiaceae; g__Ensifer
OTU_669	3:42784741	0.863083	1.67465e-05	✓	non-hub OTU				k__Bacteria; p__Verrucomicrobia; c__Subdivision3; o__Subdivision3_genera_incertae_sedis; f__Subdivision3_genera_incertae_sedis; g__Subdivision3_genera_incertae_sedis
OTU_669	8:36160293	0.35659	1.76829e-05	✓	non-hub OTU				k__Bacteria; p__Verrucomicrobia; c__Subdivision3; o__Subdivision3_genera_incertae_sedis; f__Subdivision3_genera_incertae_sedis; g__Subdivision3_genera_incertae_sedis
OTU_676	2:954575	0.670961	1.06763e-05	✓	non-hub OTU				k__Bacteria; p__; c__; o__; f__; g__
OTU_676	3:13189416	0.51535	1.54147e-05	✓	non-hub OTU				k__Bacteria; p__; c__; o__; f__; g__
OTU_676	3:13175406	0.525809	2.12204e-05	✓	non-hub OTU				k__Bacteria; p__; c__; o__; f__; g__
OTU_676	2:954534	0.73937	1.65832e-06	✓	non-hub OTU				k__Bacteria; p__; c__; o__; f__; g__
OTU_6832	8:14993393	-0.530361	1.29631e-05	✓	non-hub OTU				k__Bacteria; p__Firmicutes; c__Bacilli; o__Bacillales; f__Bacillaceae 1; g__Bacillus
OTU_6832	8:15229365	-0.531029	1.62554e-05	✓	non-hub OTU				k__Bacteria; p__Firmicutes; c__Bacilli; o__Bacillales; f__Bacillaceae 1; g__Bacillus
OTU_69	6:36336319	0.546733	1.21755e-05	✓	non-hub OTU				k__Bacteria; p__Acidobacteria; c__Acidobacteria_Gp7; o__Gp7; f__Gp7; g__Gp7
OTU_69	3:43639320	0.344439	2.16574e-05	✓	non-hub OTU				k__Bacteria; p__Acidobacteria; c__Acidobacteria_Gp7; o__Gp7; f__Gp7; g__Gp7
OTU_69	7:32534480	-0.447068	9.71086e-06	✓	non-hub OTU				k__Bacteria; p__Acidobacteria; c__Acidobacteria_Gp7; o__Gp7; f__Gp7; g__Gp7
OTU_69	7:1653200	-0.463662	2.4107e-06	✓	non-hub OTU				k__Bacteria; p__Acidobacteria; c__Acidobacteria_Gp7; o__Gp7; f__Gp7; g__Gp7
OTU_69	7:1600678	-0.509796	1.15708e-05	✓	non-hub OTU				k__Bacteria; p__Acidobacteria; c__Acidobacteria_Gp7; o__Gp7; f__Gp7; g__Gp7
OTU_69	7:1653181	-0.458139	2.62903e-06	✓	non-hub OTU				k__Bacteria; p__Acidobacteria; c__Acidobacteria_Gp7; o__Gp7; f__Gp7; g__Gp7
OTU_69	3:44189976	-0.698286	2.08649e-05	✓	non-hub OTU				k__Bacteria; p__Acidobacteria; c__Acidobacteria_Gp7; o__Gp7; f__Gp7; g__Gp7
OTU_69	8:43163296	0.835872	7.23882e-06	✓	non-hub OTU				k__Bacteria; p__Acidobacteria; c__Acidobacteria_Gp7; o__Gp7; f__Gp7; g__Gp7
OTU_71	7:11798503	-0.596404	5.82008e-06	✓	non-hub OTU				k__Bacteria; p__Actinobacteria; c__Actinobacteria; o__Actinomycetales; f__Streptosporangiaceae; g__Nonomuraea
OTU_72	6:35890043	-0.577751	2.19297e-05	✓	non-hub OTU				k__Bacteria; p__Bacteroidetes; c__Bacteroidetes_incertae_sedis; o__Ohtaekwangia; f__Ohtaekwangia; g__Ohtaekwangia
OTU_72	2:39315414	0.181206	1.77784e-05	✓	non-hub OTU				k__Bacteria; p__Bacteroidetes; c__Bacteroidetes_incertae_sedis; o__Ohtaekwangia; f__Ohtaekwangia; g__Ohtaekwangia
OTU_72	5:5163911	0.678093	7.54161e-06	✓	non-hub OTU				k__Bacteria; p__Bacteroidetes; c__Bacteroidetes_incertae_sedis; o__Ohtaekwangia; f__Ohtaekwangia; g__Ohtaekwangia
OTU_75	4:34997374	0.358297	1.50783e-05	✓	non-hub OTU				k__Bacteria; p__Verrucomicrobia; c__Opitutae; o__Opitutales; f__Opitutaceae; g__Opitutus
OTU_75	1:27377647	0.346174	1.89781e-05	✓	non-hub OTU				k__Bacteria; p__Verrucomicrobia; c__Opitutae; o__Opitutales; f__Opitutaceae; g__Opitutus
OTU_75	1:27371687	0.351021	1.80857e-05	✓	non-hub OTU				k__Bacteria; p__Verrucomicrobia; c__Opitutae; o__Opitutales; f__Opitutaceae; g__Opitutus
OTU_7535	4:36886351	0.160275	1.90966e-05	✓	non-hub OTU				k__Bacteria; p__Chloroflexi; c__Anaerolineae; o__Anaerolineales; f__Anaerolineaceae; g__
OTU_7535	3:43750411	0.652994	1.96772e-05	✓	non-hub OTU				k__Bacteria; p__Chloroflexi; c__Anaerolineae; o__Anaerolineales; f__Anaerolineaceae; g__
OTU_7535	6:22444929	-1.02785	6.96739e-06	✓	non-hub OTU				k__Bacteria; p__Chloroflexi; c__Anaerolineae; o__Anaerolineales; f__Anaerolineaceae; g__
OTU_77	2:14758551	-0.23336	5.53729e-06	✓	non-hub OTU				k__Bacteria; p__; c__; o__; f__; g__
OTU_77	9:2288792	-0.206512	4.63168e-06	✓	non-hub OTU				k__Bacteria; p__; c__; o__; f__; g__
OTU_77	2:39321403	0.189183	1.33279e-05	✓	non-hub OTU				k__Bacteria; p__; c__; o__; f__; g__
OTU_77	2:14752373	-0.224579	1.0533e-05	✓	non-hub OTU				k__Bacteria; p__; c__; o__; f__; g__
OTU_77	9:9893949	-0.661433	1.88372e-05	✓	non-hub OTU				k__Bacteria; p__; c__; o__; f__; g__
OTU_78	4:33544641	0.988479	9.7405e-06	✓	non-hub OTU				k__Bacteria; p__Actinobacteria; c__Actinobacteria; o__Gaiellales; f__Gaiellaceae; g__Gaiella
OTU_79	2:5594217	0.439412	4.11971e-06	✓	non-hub OTU				k__Bacteria; p__Bacteroidetes; c__Sphingobacteriia; o__Sphingobacteriales; f__Chitinophagaceae; g__
OTU_79	2:5642650	0.48148	1.894e-05	✓	non-hub OTU				k__Bacteria; p__Bacteroidetes; c__Sphingobacteriia; o__Sphingobacteriales; f__Chitinophagaceae; g__
OTU_798	3:43848227	0.410012	2.09083e-05	✓	non-hub OTU				k__Bacteria; p__Acidobacteria; c__Acidobacteria_Gp3; o__Gp3; f__Gp3; g__Gp3
OTU_798	7:26682919	0.380946	6.36189e-06	✓	non-hub OTU				k__Bacteria; p__Acidobacteria; c__Acidobacteria_Gp3; o__Gp3; f__Gp3; g__Gp3
OTU_798	7:13687435	0.756691	4.49833e-06	✓	non-hub OTU				k__Bacteria; p__Acidobacteria; c__Acidobacteria_Gp3; o__Gp3; f__Gp3; g__Gp3
OTU_798	7:13687399	0.756691	4.49833e-06	✓	non-hub OTU				k__Bacteria; p__Acidobacteria; c__Acidobacteria_Gp3; o__Gp3; f__Gp3; g__Gp3
OTU_8	8:42616288	0.33168	1.11558e-05	✓	non-hub OTU				k__Bacteria; p__Actinobacteria; c__Actinobacteria; o__Actinomycetales; f__Streptomycetaceae; g__Kitasatospora
OTU_8	8:37070203	-0.689039	1.49128e-05	✓	non-hub OTU				k__Bacteria; p__Actinobacteria; c__Actinobacteria; o__Actinomycetales; f__Streptomycetaceae; g__Kitasatospora
OTU_8	8:43313462	-0.264799	1.86051e-05	✓	non-hub OTU				k__Bacteria; p__Actinobacteria; c__Actinobacteria; o__Actinomycetales; f__Streptomycetaceae; g__Kitasatospora
OTU_8037	7:13706717	0.496477	1.17704e-05	✓	non-hub OTU				k__Bacteria; p__Proteobacteria; c__Betaproteobacteria; o__Burkholderiales; f__Comamonadaceae; g__
OTU_8037	7:13687435	0.769614	1.619e-06	✓	non-hub OTU				k__Bacteria; p__Proteobacteria; c__Betaproteobacteria; o__Burkholderiales; f__Comamonadaceae; g__
OTU_8037	7:13686179	0.791369	7.59014e-06	✓	non-hub OTU				k__Bacteria; p__Proteobacteria; c__Betaproteobacteria; o__Burkholderiales; f__Comamonadaceae; g__
OTU_8037	7:13663871	0.750479	1.26087e-05	✓	non-hub OTU				k__Bacteria; p__Proteobacteria; c__Betaproteobacteria; o__Burkholderiales; f__Comamonadaceae; g__
OTU_84	6:33532470	-0.209015	8.1526e-06	✓	non-hub OTU				k__Bacteria; p__Proteobacteria; c__Deltaproteobacteria; o__Myxococcales; f__Polyangiaceae; g__Byssovorax
OTU_84	6:33500287	-0.211149	7.98649e-06	✓	non-hub OTU				k__Bacteria; p__Proteobacteria; c__Deltaproteobacteria; o__Myxococcales; f__Polyangiaceae; g__Byssovorax
OTU_84	6:33526712	-0.209892	5.74716e-06	✓	non-hub OTU				k__Bacteria; p__Proteobacteria; c__Deltaproteobacteria; o__Myxococcales; f__Polyangiaceae; g__Byssovorax
OTU_85	6:30287584	-0.278165	2.04522e-05	✓	non-hub OTU				k__Bacteria; p__Proteobacteria; c__Gammaproteobacteria; o__Xanthomonadales; f__Xanthomonadaceae; g__Lysobacter
OTU_85	5:35885432	0.862157	8.86385e-06	✓	non-hub OTU				k__Bacteria; p__Proteobacteria; c__Gammaproteobacteria; o__Xanthomonadales; f__Xanthomonadaceae; g__Lysobacter
OTU_85	4:35094041	0.935802	1.06107e-06	✓	non-hub OTU				k__Bacteria; p__Proteobacteria; c__Gammaproteobacteria; o__Xanthomonadales; f__Xanthomonadaceae; g__Lysobacter
OTU_85	8:30131149	0.815442	4.06026e-06	✓	non-hub OTU				k__Bacteria; p__Proteobacteria; c__Gammaproteobacteria; o__Xanthomonadales; f__Xanthomonadaceae; g__Lysobacter
OTU_85	9:38483233	0.263661	1.40585e-06	✓	non-hub OTU				k__Bacteria; p__Proteobacteria; c__Gammaproteobacteria; o__Xanthomonadales; f__Xanthomonadaceae; g__Lysobacter
OTU_85	5:35890386	0.861146	9.03092e-06	✓	non-hub OTU				k__Bacteria; p__Proteobacteria; c__Gammaproteobacteria; o__Xanthomonadales; f__Xanthomonadaceae; g__Lysobacter
OTU_85	5:35883629	0.862157	8.86385e-06	✓	non-hub OTU				k__Bacteria; p__Proteobacteria; c__Gammaproteobacteria; o__Xanthomonadales; f__Xanthomonadaceae; g__Lysobacter
OTU_87	3:41239592	0.378896	1.10206e-05	✓	non-hub OTU				k__Bacteria; p__Acidobacteria; c__Acidobacteria_Gp6; o__Gp6; f__Gp6; g__Gp6
OTU_87	7:13714906	0.964514	8.33116e-06	✓	non-hub OTU				k__Bacteria; p__Acidobacteria; c__Acidobacteria_Gp6; o__Gp6; f__Gp6; g__Gp6
OTU_87	7:11589961	0.816533	8.70021e-06	✓	non-hub OTU				k__Bacteria; p__Acidobacteria; c__Acidobacteria_Gp6; o__Gp6; f__Gp6; g__Gp6
OTU_87	7:11651285	0.913502	4.05516e-06	✓	non-hub OTU				k__Bacteria; p__Acidobacteria; c__Acidobacteria_Gp6; o__Gp6; f__Gp6; g__Gp6
OTU_87	7:8793405	0.944117	1.00728e-05	✓	non-hub OTU				k__Bacteria; p__Acidobacteria; c__Acidobacteria_Gp6; o__Gp6; f__Gp6; g__Gp6
OTU_87	7:13687553	0.740432	5.27226e-06	✓	non-hub OTU				k__Bacteria; p__Acidobacteria; c__Acidobacteria_Gp6; o__Gp6; f__Gp6; g__Gp6
OTU_87	7:13686179	0.774667	1.35202e-05	✓	non-hub OTU				k__Bacteria; p__Acidobacteria; c__Acidobacteria_Gp6; o__Gp6; f__Gp6; g__Gp6
OTU_87	7:13663871	0.789652	4.83161e-06	✓	non-hub OTU				k__Bacteria; p__Acidobacteria; c__Acidobacteria_Gp6; o__Gp6; f__Gp6; g__Gp6
OTU_87	3:46764617	0.676929	1.22102e-05	✓	non-hub OTU				k__Bacteria; p__Acidobacteria; c__Acidobacteria_Gp6; o__Gp6; f__Gp6; g__Gp6
OTU_87	4:32223750	0.529932	4.33911e-06	✓	non-hub OTU				k__Bacteria; p__Acidobacteria; c__Acidobacteria_Gp6; o__Gp6; f__Gp6; g__Gp6
OTU_87	7:8110640	1.06015	1.92948e-05	✓	non-hub OTU				k__Bacteria; p__Acidobacteria; c__Acidobacteria_Gp6; o__Gp6; f__Gp6; g__Gp6
OTU_88	7:2994337	0.839339	3.34494e-06	✓	non-hub OTU				k__Bacteria; p__Acidobacteria; c__Acidobacteria_Gp6; o__Gp6; f__Gp6; g__Gp6
OTU_88	7:13714906	0.990641	5.77014e-06	✓	non-hub OTU				k__Bacteria; p__Acidobacteria; c__Acidobacteria_Gp6; o__Gp6; f__Gp6; g__Gp6
OTU_88	7:11651285	0.852923	1.77785e-05	✓	non-hub OTU				k__Bacteria; p__Acidobacteria; c__Acidobacteria_Gp6; o__Gp6; f__Gp6; g__Gp6
OTU_88	7:13626509	1.06099	1.10271e-05	✓	non-hub OTU				k__Bacteria; p__Acidobacteria; c__Acidobacteria_Gp6; o__Gp6; f__Gp6; g__Gp6
OTU_88	7:10965863	0.692232	1.48581e-05	✓	non-hub OTU				k__Bacteria; p__Acidobacteria; c__Acidobacteria_Gp6; o__Gp6; f__Gp6; g__Gp6
OTU_88	7:10948389	0.784162	9.01679e-06	✓	non-hub OTU				k__Bacteria; p__Acidobacteria; c__Acidobacteria_Gp6; o__Gp6; f__Gp6; g__Gp6
OTU_88	7:11468694	0.837734	1.32696e-05	✓	non-hub OTU				k__Bacteria; p__Acidobacteria; c__Acidobacteria_Gp6; o__Gp6; f__Gp6; g__Gp6
OTU_88	7:13687553	0.935832	9.79811e-09	✓	non-hub OTU				k__Bacteria; p__Acidobacteria; c__Acidobacteria_Gp6; o__Gp6; f__Gp6; g__Gp6
OTU_88	7:13686179	0.962739	7.63817e-08	✓	non-hub OTU				k__Bacteria; p__Acidobacteria; c__Acidobacteria_Gp6; o__Gp6; f__Gp6; g__Gp6
OTU_88	7:13662446	0.806301	6.64278e-06	✓	non-hub OTU				k__Bacteria; p__Acidobacteria; c__Acidobacteria_Gp6; o__Gp6; f__Gp6; g__Gp6
OTU_88	7:7904488	0.889876	8.85538e-06	✓	non-hub OTU				k__Bacteria; p__Acidobacteria; c__Acidobacteria_Gp6; o__Gp6; f__Gp6; g__Gp6
OTU_88	7:31789523	-0.208223	1.77293e-05	✓	non-hub OTU				k__Bacteria; p__Acidobacteria; c__Acidobacteria_Gp6; o__Gp6; f__Gp6; g__Gp6
OTU_88	7:2993850	0.838906	3.38107e-06	✓	non-hub OTU				k__Bacteria; p__Acidobacteria; c__Acidobacteria_Gp6; o__Gp6; f__Gp6; g__Gp6
OTU_9	9:40100676	0.267013	1.09979e-05	✓	non-hub OTU				k__Bacteria; p__Proteobacteria; c__Betaproteobacteria; o__; f__; g__
OTU_9	8:23392283	-0.503762	2.18288e-05	✓	non-hub OTU				k__Bacteria; p__Proteobacteria; c__Betaproteobacteria; o__; f__; g__
OTU_9	2:41845374	-0.415958	1.58994e-05	✓	non-hub OTU				k__Bacteria; p__Proteobacteria; c__Betaproteobacteria; o__; f__; g__
OTU_9	9:10817761	-0.49294	2.139e-05	✓	non-hub OTU				k__Bacteria; p__Proteobacteria; c__Betaproteobacteria; o__; f__; g__
OTU_9000	8:41528083	0.578273	9.19527e-06	✓	non-hub OTU				k__Bacteria; p__Acidobacteria; c__Acidobacteria_Gp6; o__Gp6; f__Gp6; g__Gp6
OTU_9000	2:5642763	0.534415	2.61778e-06	✓	non-hub OTU				k__Bacteria; p__Acidobacteria; c__Acidobacteria_Gp6; o__Gp6; f__Gp6; g__Gp6
OTU_9000	7:13687553	0.771231	3.94351e-06	✓	non-hub OTU				k__Bacteria; p__Acidobacteria; c__Acidobacteria_Gp6; o__Gp6; f__Gp6; g__Gp6
OTU_9000	7:13686179	0.853053	3.07316e-06	✓	non-hub OTU				k__Bacteria; p__Acidobacteria; c__Acidobacteria_Gp6; o__Gp6; f__Gp6; g__Gp6
OTU_9000	2:5642650	0.539241	2.02689e-06	✓	non-hub OTU				k__Bacteria; p__Acidobacteria; c__Acidobacteria_Gp6; o__Gp6; f__Gp6; g__Gp6
OTU_9087	5:44221873	0.534827	2.19748e-05	✓	non-hub OTU				k__Bacteria; p__Bacteroidetes; c__Sphingobacteriia; o__Sphingobacteriales; f__Chitinophagaceae; g__Ferruginibacter
OTU_9087	3:14018340	0.191823	1.69366e-05	✓	non-hub OTU				k__Bacteria; p__Bacteroidetes; c__Sphingobacteriia; o__Sphingobacteriales; f__Chitinophagaceae; g__Ferruginibacter
OTU_9087	2:17818700	-0.838372	6.82286e-06	✓	non-hub OTU				k__Bacteria; p__Bacteroidetes; c__Sphingobacteriia; o__Sphingobacteriales; f__Chitinophagaceae; g__Ferruginibacter
OTU_9170	7:10965863	0.72886	1.9968e-06	✓	non-hub OTU				k__Bacteria; p__Acidobacteria; c__Acidobacteria_Gp6; o__Gp6; f__Gp6; g__Gp6
OTU_9170	8:30179317	0.704682	1.77715e-05	✓	non-hub OTU				k__Bacteria; p__Acidobacteria; c__Acidobacteria_Gp6; o__Gp6; f__Gp6; g__Gp6
OTU_9170	8:30131149	0.707327	1.82923e-05	✓	non-hub OTU				k__Bacteria; p__Acidobacteria; c__Acidobacteria_Gp6; o__Gp6; f__Gp6; g__Gp6
OTU_9170	5:34595195	0.622208	1.24653e-05	✓	non-hub OTU				k__Bacteria; p__Acidobacteria; c__Acidobacteria_Gp6; o__Gp6; f__Gp6; g__Gp6
OTU_9170	7:11468694	0.807764	1.15938e-05	✓	non-hub OTU				k__Bacteria; p__Acidobacteria; c__Acidobacteria_Gp6; o__Gp6; f__Gp6; g__Gp6
OTU_9170	7:13687553	0.877819	2.07807e-08	✓	non-hub OTU				k__Bacteria; p__Acidobacteria; c__Acidobacteria_Gp6; o__Gp6; f__Gp6; g__Gp6
OTU_9170	7:15788947	0.67684	2.05583e-05	✓	non-hub OTU				k__Bacteria; p__Acidobacteria; c__Acidobacteria_Gp6; o__Gp6; f__Gp6; g__Gp6
OTU_9170	7:13686179	1.00224	5.01566e-09	✓	non-hub OTU				k__Bacteria; p__Acidobacteria; c__Acidobacteria_Gp6; o__Gp6; f__Gp6; g__Gp6
OTU_9170	7:13662673	0.766326	1.21268e-05	✓	non-hub OTU				k__Bacteria; p__Acidobacteria; c__Acidobacteria_Gp6; o__Gp6; f__Gp6; g__Gp6
OTU_9170	7:20647635	1.016	3.11394e-06	✓	non-hub OTU				k__Bacteria; p__Acidobacteria; c__Acidobacteria_Gp6; o__Gp6; f__Gp6; g__Gp6
OTU_9170	7:7904488	0.888795	3.69932e-06	✓	non-hub OTU				k__Bacteria; p__Acidobacteria; c__Acidobacteria_Gp6; o__Gp6; f__Gp6; g__Gp6
OTU_9567	4:36886433	0.181386	1.54018e-05	✓	non-hub OTU				k__Bacteria; p__Proteobacteria; c__Gammaproteobacteria; o__Pseudomonadales; f__Pseudomonadaceae; g__Rhizobacter
OTU_9567	4:36943214	0.187423	9.04433e-06	✓	non-hub OTU				k__Bacteria; p__Proteobacteria; c__Gammaproteobacteria; o__Pseudomonadales; f__Pseudomonadaceae; g__Rhizobacter
OTU_9567	4:36879380	0.186694	8.32599e-06	✓	non-hub OTU				k__Bacteria; p__Proteobacteria; c__Gammaproteobacteria; o__Pseudomonadales; f__Pseudomonadaceae; g__Rhizobacter
OTU_975	9:3580369	0.772119	7.71587e-06	✓	non-hub OTU				k__Bacteria; p__Bacteroidetes; c__Sphingobacteriia; o__Sphingobacteriales; f__Chitinophagaceae; g__
OTU_975	1:26959368	-0.356609	1.82357e-05	✓	non-hub OTU				k__Bacteria; p__Bacteroidetes; c__Sphingobacteriia; o__Sphingobacteriales; f__Chitinophagaceae; g__
OTU_10192	1:2341356	-0.341618	1.40072e-05		non-hub OTU				k__Bacteria; p__Actinobacteria; c__Actinobacteria; o__Actinomycetales; f__Intrasporangiaceae; g__
OTU_102	7:13712804	0.459987	5.95485e-06		non-hub OTU				k__Bacteria; p__Gemmatimonadetes; c__Gemmatimonadetes; o__Gemmatimonadales; f__Gemmatimonadaceae; g__Gemmatimonas
OTU_10236	8:37649404	-0.515785	5.40911e-06		non-hub OTU				k__Bacteria; p__Proteobacteria; c__Alphaproteobacteria; o__Rhizobiales; f__Hyphomicrobiaceae; g__
OTU_1133	3:8388590	1.06436	1.03315e-06		non-hub OTU				k__Bacteria; p__Bacteroidetes; c__Sphingobacteriia; o__Sphingobacteriales; f__Chitinophagaceae; g__Ferruginibacter
OTU_1133	7:15698830	0.907699	5.17761e-07		non-hub OTU				k__Bacteria; p__Bacteroidetes; c__Sphingobacteriia; o__Sphingobacteriales; f__Chitinophagaceae; g__Ferruginibacter
OTU_11652	7:11589961	0.878467	2.32714e-06		non-hub OTU				k__Bacteria; p__Acidobacteria; c__Acidobacteria_Gp4; o__Gp4; f__Gp4; g__Gp4
OTU_121	9:40100676	0.253971	1.91776e-05		non-hub OTU				k__Bacteria; p__Planctomycetes; c__Planctomycetia; o__Planctomycetales; f__Planctomycetaceae; g__
OTU_12123	6:22354539	-0.639655	5.05312e-06		non-hub OTU				k__Bacteria; p__Actinobacteria; c__Actinobacteria; o__Actinomycetales; f__Pseudonocardiaceae; g__
OTU_12123	6:7028878	0.256416	1.14313e-05		non-hub OTU				k__Bacteria; p__Actinobacteria; c__Actinobacteria; o__Actinomycetales; f__Pseudonocardiaceae; g__
OTU_12123	9:25081193	-0.57639	2.19776e-05		non-hub OTU				k__Bacteria; p__Actinobacteria; c__Actinobacteria; o__Actinomycetales; f__Pseudonocardiaceae; g__
OTU_12153	9:8204923	0.702653	5.61374e-06		non-hub OTU				k__Bacteria; p__Proteobacteria; c__Gammaproteobacteria; o__Xanthomonadales; f__Xanthomonadaceae; g__Lysobacter
OTU_128	4:34442532	0.210442	8.02577e-06		non-hub OTU				k__Bacteria; p__Planctomycetes; c__Planctomycetia; o__; f__; g__
OTU_132	2:2224817	-0.729891	9.57362e-06		non-hub OTU				k__Bacteria; p__Firmicutes; c__Bacilli; o__Bacillales; f__Bacillaceae 1; g__Bacillus
OTU_132	2:3937722	-0.609522	1.97132e-05		non-hub OTU				k__Bacteria; p__Firmicutes; c__Bacilli; o__Bacillales; f__Bacillaceae 1; g__Bacillus
OTU_13299	3:21479009	-0.74409	1.12444e-05		non-hub OTU				k__Bacteria; p__Actinobacteria; c__Actinobacteria; o__Actinomycetales; f__Microbacteriaceae; g__
OTU_143	4:15177693	-0.491333	3.11391e-06		non-hub OTU				k__Bacteria; p__Actinobacteria; c__Actinobacteria; o__; f__; g__
OTU_143	7:29559845	-0.183914	8.52931e-06		non-hub OTU				k__Bacteria; p__Actinobacteria; c__Actinobacteria; o__; f__; g__
OTU_144	8:13647938	0.779735	1.74936e-06		non-hub OTU				k__Bacteria; p__Actinobacteria; c__Actinobacteria; o__Actinomycetales; f__Glycomycetaceae; g__Glycomyces
OTU_14770	3:43219419	0.214427	7.43462e-06		non-hub OTU				k__Bacteria; p__Acidobacteria; c__Acidobacteria_Gp6; o__Gp6; f__Gp6; g__Gp6
OTU_14818	2:37793016	0.780483	2.87338e-06		non-hub OTU				k__Bacteria; p__Firmicutes; c__Bacilli; o__Bacillales; f__Bacillaceae 1; g__Falsibacillus
OTU_14818	2:37875282	0.762225	5.5266e-07		non-hub OTU				k__Bacteria; p__Firmicutes; c__Bacilli; o__Bacillales; f__Bacillaceae 1; g__Falsibacillus
OTU_1482	4:6296199	-0.232704	7.40201e-06		non-hub OTU				k__Bacteria; p__; c__; o__; f__; g__
OTU_1482	4:6362360	-0.223	1.08499e-05		non-hub OTU				k__Bacteria; p__; c__; o__; f__; g__
OTU_149	8:9152368	-0.359862	1.16432e-05		non-hub OTU				k__Bacteria; p__; c__; o__; f__; g__
OTU_150	3:45418662	0.433694	8.2533e-06		non-hub OTU				k__Bacteria; p__; c__; o__; f__; g__
OTU_150	7:3951695	-0.223539	3.2365e-06		non-hub OTU				k__Bacteria; p__; c__; o__; f__; g__
OTU_150	7:4418311	-0.225734	9.51608e-06		non-hub OTU				k__Bacteria; p__; c__; o__; f__; g__
OTU_150	7:4650502	-0.220946	7.61618e-06		non-hub OTU				k__Bacteria; p__; c__; o__; f__; g__
OTU_150	7:4666316	-0.205739	2.16567e-05		non-hub OTU				k__Bacteria; p__; c__; o__; f__; g__
OTU_150	7:7889835	-0.232139	2.00044e-06		non-hub OTU				k__Bacteria; p__; c__; o__; f__; g__
OTU_150	7:8100020	-0.221282	5.99828e-06		non-hub OTU				k__Bacteria; p__; c__; o__; f__; g__
OTU_150	8:14083255	-0.21767	7.33847e-06		non-hub OTU				k__Bacteria; p__; c__; o__; f__; g__
OTU_150	8:14219374	-0.227126	2.0237e-06		non-hub OTU				k__Bacteria; p__; c__; o__; f__; g__
OTU_15210	2:3937722	-0.593638	1.15447e-05		non-hub OTU				k__Bacteria; p__Firmicutes; c__Bacilli; o__Bacillales; f__Bacillaceae 1; g__Bacillus
OTU_15366	1:26858445	0.748965	7.64771e-06		non-hub OTU				k__Bacteria; p__Firmicutes; c__Bacilli; o__Bacillales; f__Planococcaceae; g__
OTU_15418	9:10101314	0.287112	3.06207e-06		non-hub OTU				k__Bacteria; p__Bacteroidetes; c__Sphingobacteriia; o__Sphingobacteriales; f__Chitinophagaceae; g__
OTU_15426	2:37875282	0.626701	1.88139e-05		non-hub OTU				k__Bacteria; p__Firmicutes; c__Bacilli; o__Bacillales; f__Bacillaceae 1; g__Bacillus
OTU_15433	9:16938569	-0.590798	1.10803e-05		non-hub OTU				k__Bacteria; p__Proteobacteria; c__Betaproteobacteria; o__Burkholderiales; f__Comamonadaceae; g__
OTU_15635	2:4620734	0.626861	2.14329e-05		non-hub OTU				k__Bacteria; p__Bacteroidetes; c__Bacteroidetes_incertae_sedis; o__Ohtaekwangia; f__Ohtaekwangia; g__Ohtaekwangia
OTU_15687	8:15481019	0.474044	1.19574e-05		non-hub OTU				k__Bacteria; p__Firmicutes; c__Bacilli; o__Bacillales; f__Planococcaceae; g__
OTU_15687	8:16097385	-0.964045	2.6181e-06		non-hub OTU				k__Bacteria; p__Firmicutes; c__Bacilli; o__Bacillales; f__Planococcaceae; g__
OTU_157	4:34442532	0.210458	4.45967e-06		non-hub OTU				k__Bacteria; p__Bacteroidetes; c__; o__; f__; g__
OTU_1571	7:11589961	0.803068	5.45808e-06		non-hub OTU				k__Bacteria; p__Acidobacteria; c__Acidobacteria_Gp4; o__Gp4; f__Gp4; g__Gp4
OTU_1571	7:15513146	0.927479	2.65978e-06		non-hub OTU				k__Bacteria; p__Acidobacteria; c__Acidobacteria_Gp4; o__Gp4; f__Gp4; g__Gp4
OTU_15777	7:11589961	0.935188	1.1e-07		non-hub OTU				k__Bacteria; p__Acidobacteria; c__Acidobacteria_Gp6; o__Gp6; f__Gp6; g__Gp6
OTU_15777	9:30159284	-0.282318	1.03988e-05		non-hub OTU				k__Bacteria; p__Acidobacteria; c__Acidobacteria_Gp6; o__Gp6; f__Gp6; g__Gp6
OTU_15777	9:30290520	-0.324661	5.14156e-07		non-hub OTU				k__Bacteria; p__Acidobacteria; c__Acidobacteria_Gp6; o__Gp6; f__Gp6; g__Gp6
OTU_15782	8:19333235	0.390231	2.11097e-05		non-hub OTU				k__Bacteria; p__Firmicutes; c__Bacilli; o__Bacillales; f__; g__
OTU_1588	3:43219130	0.517246	1.9619e-05		non-hub OTU				k__Bacteria; p__Firmicutes; c__Bacilli; o__Bacillales; f__Bacillaceae 1; g__Bacillus
OTU_164	7:11589961	0.81747	7.06397e-06		non-hub OTU				k__Bacteria; p__Proteobacteria; c__Gammaproteobacteria; o__Xanthomonadales; f__Sinobacteraceae; g__Steroidobacter
OTU_16582	3:43219130	0.547248	1.91703e-05		non-hub OTU				k__Bacteria; p__Firmicutes; c__Bacilli; o__Bacillales; f__Bacillaceae 1; g__Bacillus
OTU_16582	8:15480731	-0.55131	1.86345e-05		non-hub OTU				k__Bacteria; p__Firmicutes; c__Bacilli; o__Bacillales; f__Bacillaceae 1; g__Bacillus
OTU_17532	6:17206231	-0.904746	3.95251e-06		non-hub OTU				k__Bacteria; p__Proteobacteria; c__Alphaproteobacteria; o__Rhizobiales; f__Rhizobiaceae; g__Rhizobium
OTU_17571	3:8388590	0.941734	1.35328e-05		non-hub OTU				k__Bacteria; p__Bacteroidetes; c__Sphingobacteriia; o__Sphingobacteriales; f__Chitinophagaceae; g__Terrimonas
OTU_180	1:2191443	-0.703094	7.49207e-06		non-hub OTU				k__Bacteria; p__; c__; o__; f__; g__
OTU_183	7:11589961	0.888764	5.72891e-07		non-hub OTU				k__Bacteria; p__candidate division WPS-2; c__WPS-2_genera_incertae_sedis; o__WPS-2_genera_incertae_sedis; f__WPS-2_genera_incertae_sedis; g__WPS-2_genera_incertae_sedis
OTU_1837	6:18038362	0.871715	3.92877e-06		non-hub OTU				k__Bacteria; p__Proteobacteria; c__Alphaproteobacteria; o__Rhizobiales; f__Rhizobiaceae; g__Rhizobium
OTU_186	7:11589961	0.881332	1.02789e-06		non-hub OTU				k__Bacteria; p__Actinobacteria; c__Actinobacteria; o__Actinomycetales; f__; g__
OTU_18757	7:11589961	0.96394	2.56715e-07		non-hub OTU				k__Bacteria; p__Acidobacteria; c__Acidobacteria_Gp4; o__Gp4; f__Gp4; g__Gp4
OTU_1917	8:5322117	0.433073	5.80535e-06		non-hub OTU				k__Bacteria; p__Proteobacteria; c__Alphaproteobacteria; o__Sphingomonadales; f__Sphingomonadaceae; g__
OTU_19215	4:35293617	0.3332	1.01068e-06		non-hub OTU				k__Bacteria; p__Proteobacteria; c__Betaproteobacteria; o__Burkholderiales; f__Comamonadaceae; g__
OTU_19525	3:43219130	0.551089	1.43758e-05		non-hub OTU				k__Bacteria; p__Firmicutes; c__Bacilli; o__Bacillales; f__Bacillaceae 1; g__Bacillus
OTU_19525	8:16097385	-0.862265	1.89564e-05		non-hub OTU				k__Bacteria; p__Firmicutes; c__Bacilli; o__Bacillales; f__Bacillaceae 1; g__Bacillus
OTU_1963	8:15481019	0.452685	3.0744e-06		non-hub OTU				k__Bacteria; p__Actinobacteria; c__Actinobacteria; o__Actinomycetales; f__Microbacteriaceae; g__Agromyces
OTU_19853	1:19560143	0.49038	8.40541e-06		non-hub OTU				k__Bacteria; p__Actinobacteria; c__Actinobacteria; o__Actinomycetales; f__Micrococcaceae; g__Arthrobacter
OTU_19853	9:29148393	-0.826678	8.41332e-07		non-hub OTU				k__Bacteria; p__Actinobacteria; c__Actinobacteria; o__Actinomycetales; f__Micrococcaceae; g__Arthrobacter
OTU_19864	2:5990894	0.45236	1.38168e-05		non-hub OTU				k__Bacteria; p__Firmicutes; c__Bacilli; o__Bacillales; f__Bacillaceae 1; g__
OTU_202	5:8528075	-0.497205	1.24714e-05		non-hub OTU				k__Bacteria; p__Acidobacteria; c__Acidobacteria_Gp17; o__Gp17; f__Gp17; g__Gp17
OTU_20217	8:16097385	-0.987573	2.72044e-06		non-hub OTU				k__Bacteria; p__Firmicutes; c__Bacilli; o__Bacillales; f__Planococcaceae; g__
OTU_20257	8:13647938	0.738407	5.41192e-06		non-hub OTU				k__Bacteria; p__Actinobacteria; c__Actinobacteria; o__Actinomycetales; f__Promicromonosporaceae; g__Promicromonospora
OTU_2036	7:2635693	-0.86548	1.2343e-05		non-hub OTU				k__Bacteria; p__Bacteroidetes; c__Sphingobacteriia; o__Sphingobacteriales; f__Saprospiraceae; g__Lewinella
OTU_2042	2:15335392	-0.946935	1.93006e-05		non-hub OTU				k__Bacteria; p__Bacteroidetes; c__Sphingobacteriia; o__Sphingobacteriales; f__Chitinophagaceae; g__Ferruginibacter
OTU_20450	6:35634314	0.588302	8.51304e-06		non-hub OTU				k__Archaea; p__Thaumarchaeota; c__Nitrososphaerales; o__Nitrososphaerales; f__Nitrososphaeraceae; g__Nitrososphaera
OTU_206	7:11589961	0.771127	1.61506e-05		non-hub OTU				k__Bacteria; p__Acidobacteria; c__Acidobacteria_Gp4; o__Gp4; f__Gp4; g__Gp4
OTU_209	1:902792	0.389431	1.31398e-05		non-hub OTU				k__Bacteria; p__Planctomycetes; c__Planctomycetia; o__Planctomycetales; f__Planctomycetaceae; g__Blastopirellula
OTU_210	7:16346040	0.81316	7.00801e-06		non-hub OTU				k__Bacteria; p__Bacteroidetes; c__Sphingobacteriia; o__Sphingobacteriales; f__; g__
OTU_211	9:39990434	0.23642	1.72343e-06		non-hub OTU				k__Bacteria; p__candidate division WPS-2; c__WPS-2_genera_incertae_sedis; o__WPS-2_genera_incertae_sedis; f__WPS-2_genera_incertae_sedis; g__WPS-2_genera_incertae_sedis
OTU_212	7:11589961	0.867619	3.0118e-06		non-hub OTU				k__Bacteria; p__Acidobacteria; c__Acidobacteria_Gp3; o__Gp3; f__Gp3; g__Gp3
OTU_21848	8:32707921	-0.61554	5.6907e-06		non-hub OTU				k__Bacteria; p__Firmicutes; c__Bacilli; o__Bacillales; f__; g__
OTU_21877	4:34887689	0.644906	5.56366e-06		non-hub OTU				k__Bacteria; p__Actinobacteria; c__Actinobacteria; o__Actinomycetales; f__; g__
OTU_22167	2:3937722	-0.590114	1.16954e-05		non-hub OTU				k__Bacteria; p__Firmicutes; c__Bacilli; o__Bacillales; f__Bacillaceae 1; g__
OTU_22168	2:5709545	0.612123	8.08438e-06		non-hub OTU				k__Bacteria; p__Firmicutes; c__Bacilli; o__Bacillales; f__Bacillaceae 1; g__Bacillus
OTU_22168	3:31421989	0.60652	9.90448e-06		non-hub OTU				k__Bacteria; p__Firmicutes; c__Bacilli; o__Bacillales; f__Bacillaceae 1; g__Bacillus
OTU_22168	6:11431110	0.850531	9.98321e-06		non-hub OTU				k__Bacteria; p__Firmicutes; c__Bacilli; o__Bacillales; f__Bacillaceae 1; g__Bacillus
OTU_22730	7:18514522	0.198401	1.82431e-05		non-hub OTU				k__Bacteria; p__Bacteroidetes; c__Sphingobacteriia; o__Sphingobacteriales; f__Chitinophagaceae; g__Niastella
OTU_22736	9:18186628	0.229293	1.84434e-05		non-hub OTU				k__Bacteria; p__Firmicutes; c__Bacilli; o__Bacillales; f__Bacillaceae 1; g__
OTU_231	7:11589961	0.791257	9.85302e-06		non-hub OTU				k__Bacteria; p__candidate division WPS-1; c__WPS-1_genera_incertae_sedis; o__WPS-1_genera_incertae_sedis; f__WPS-1_genera_incertae_sedis; g__WPS-1_genera_incertae_sedis
OTU_232	2:5093989	0.244709	1.54116e-05		non-hub OTU				k__Bacteria; p__Proteobacteria; c__Deltaproteobacteria; o__; f__; g__
OTU_23917	3:45418662	0.433649	1.42329e-05		non-hub OTU				k__Bacteria; p__Acidobacteria; c__Acidobacteria_Gp10; o__Gp10; f__Gp10; g__Gp10
OTU_24324	7:13712804	0.46115	3.78757e-06		non-hub OTU				k__Bacteria; p__Acidobacteria; c__Acidobacteria_Gp6; o__Gp6; f__Gp6; g__Gp6
OTU_24550	1:34364232	-0.329537	1.67485e-05		non-hub OTU				k__Bacteria; p__Bacteroidetes; c__Sphingobacteriia; o__Sphingobacteriales; f__Chitinophagaceae; g__Niastella
OTU_24550	7:18514522	0.199982	9.37542e-06		non-hub OTU				k__Bacteria; p__Bacteroidetes; c__Sphingobacteriia; o__Sphingobacteriales; f__Chitinophagaceae; g__Niastella
OTU_2481	7:15698830	0.828035	5.56714e-06		non-hub OTU				k__Archaea; p__Thaumarchaeota; c__Nitrososphaerales; o__Nitrososphaerales; f__Nitrososphaeraceae; g__Nitrososphaera
OTU_24978	8:34486704	-0.461854	1.40497e-05		non-hub OTU				k__Bacteria; p__Bacteroidetes; c__Sphingobacteriia; o__Sphingobacteriales; f__Chitinophagaceae; g__Flavisolibacter
OTU_25394	3:1703175	-0.205916	1.89335e-05		non-hub OTU				k__Bacteria; p__Actinobacteria; c__Actinobacteria; o__Actinomycetales; f__Pseudonocardiaceae; g__Lentzea
OTU_25440	7:18514522	0.210715	1.6492e-05		non-hub OTU				k__Bacteria; p__Bacteroidetes; c__Sphingobacteriia; o__Sphingobacteriales; f__Chitinophagaceae; g__Niastella
OTU_25487	1:2191420	-0.558889	1.72129e-05		non-hub OTU				k__Bacteria; p__Proteobacteria; c__Betaproteobacteria; o__Burkholderiales; f__Burkholderiales_incertae_sedis; g__
OTU_25514	1:10246930	0.606293	4.58418e-06		non-hub OTU				k__Bacteria; p__Actinobacteria; c__Actinobacteria; o__Actinomycetales; f__Pseudonocardiaceae; g__
OTU_25531	8:37649404	-0.501809	9.3783e-06		non-hub OTU				k__Bacteria; p__Proteobacteria; c__Betaproteobacteria; o__Burkholderiales; f__Comamonadaceae; g__
OTU_25596	3:14503273	-0.441556	3.01318e-06		non-hub OTU				k__Bacteria; p__Actinobacteria; c__Actinobacteria; o__Actinomycetales; f__Micrococcaceae; g__
OTU_2563	8:16100441	0.510045	1.84206e-05		non-hub OTU				k__Bacteria; p__Actinobacteria; c__Actinobacteria; o__Actinomycetales; f__Pseudonocardiaceae; g__
OTU_257	7:11589961	0.849026	3.82645e-06		non-hub OTU				k__Bacteria; p__Gemmatimonadetes; c__Gemmatimonadetes; o__Gemmatimonadales; f__Gemmatimonadaceae; g__Gemmatimonas
OTU_261	2:44341033	-0.405099	1.96527e-05		non-hub OTU				k__Bacteria; p__Actinobacteria; c__Actinobacteria; o__Actinomycetales; f__Microbacteriaceae; g__
OTU_26106	3:8388590	0.991322	1.57616e-05		non-hub OTU				k__Bacteria; p__Bacteroidetes; c__Sphingobacteriia; o__Sphingobacteriales; f__Chitinophagaceae; g__Terrimonas
OTU_26384	6:8536201	0.392344	1.11213e-05		non-hub OTU				k__Bacteria; p__Proteobacteria; c__Alphaproteobacteria; o__Rhizobiales; f__Brucellaceae; g__Ochrobactrum
OTU_26413	8:16097385	-0.920145	1.04789e-05		non-hub OTU				k__Bacteria; p__Firmicutes; c__Bacilli; o__Bacillales; f__Bacillaceae 1; g__Bacillus
OTU_26812	7:7982033	0.942494	9.07759e-06		non-hub OTU				k__Bacteria; p__Proteobacteria; c__Gammaproteobacteria; o__Xanthomonadales; f__Sinobacteraceae; g__Steroidobacter
OTU_2690	7:13712804	0.436429	7.44014e-06		non-hub OTU				k__Bacteria; p__Planctomycetes; c__Planctomycetia; o__Planctomycetales; f__Planctomycetaceae; g__Planctomyces
OTU_27088	9:40100657	0.287914	9.77387e-06		non-hub OTU				k__Bacteria; p__Proteobacteria; c__Betaproteobacteria; o__; f__; g__
OTU_27573	2:3937722	-0.584839	1.18581e-05		non-hub OTU				k__Bacteria; p__Firmicutes; c__Bacilli; o__Bacillales; f__Bacillaceae 1; g__Falsibacillus
OTU_27583	8:16097385	-0.891272	1.68271e-05		non-hub OTU				k__Bacteria; p__Firmicutes; c__Bacilli; o__Bacillales; f__Planococcaceae; g__Sporosarcina
OTU_27657	6:22352733	0.798474	1.32666e-05		non-hub OTU				k__Bacteria; p__Firmicutes; c__Bacilli; o__Bacillales; f__Bacillaceae 1; g__Bacillus
OTU_27706	3:43219130	0.561913	1.27446e-05		non-hub OTU				k__Bacteria; p__Firmicutes; c__Bacilli; o__Bacillales; f__; g__
OTU_27771	7:15513146	0.878057	2.14452e-05		non-hub OTU				k__Bacteria; p__Acidobacteria; c__Acidobacteria_Gp6; o__Gp6; f__Gp6; g__Gp6
OTU_27803	7:30100607	0.678035	1.45544e-05		non-hub OTU				k__Bacteria; p__Actinobacteria; c__Actinobacteria; o__Actinomycetales; f__Streptomycetaceae; g__Streptomyces
OTU_2784	1:31590012	0.645988	1.33493e-05		non-hub OTU				k__Bacteria; p__Actinobacteria; c__Actinobacteria; o__Actinomycetales; f__Nocardioidaceae; g__Nocardioides
OTU_27960	9:26568938	-0.685335	1.21393e-05		non-hub OTU				k__Bacteria; p__Bacteroidetes; c__Sphingobacteriia; o__Sphingobacteriales; f__Chitinophagaceae; g__Niastella
OTU_27963	4:19784114	0.697721	1.69244e-06		non-hub OTU				k__Bacteria; p__Proteobacteria; c__Alphaproteobacteria; o__Rhodospirillales; f__Rhodospirillaceae; g__Dongia
OTU_281	8:26468858	0.389241	1.7377e-05		non-hub OTU				k__Bacteria; p__Proteobacteria; c__Alphaproteobacteria; o__Rhizobiales; f__; g__
OTU_28155	8:15481019	0.464512	1.69466e-05		non-hub OTU				k__Bacteria; p__Firmicutes; c__Bacilli; o__Bacillales; f__Bacillaceae 1; g__Falsibacillus
OTU_28380	2:3937722	-0.633455	8.95681e-06		non-hub OTU				k__Bacteria; p__Firmicutes; c__Bacilli; o__Bacillales; f__Bacillaceae 1; g__Bacillus
OTU_28380	8:16097385	-0.911686	1.13153e-05		non-hub OTU				k__Bacteria; p__Firmicutes; c__Bacilli; o__Bacillales; f__Bacillaceae 1; g__Bacillus
OTU_28415	2:3937722	-0.613419	1.46407e-05		non-hub OTU				k__Bacteria; p__Firmicutes; c__Bacilli; o__Bacillales; f__Planococcaceae; g__
OTU_28612	3:8388590	1.00387	1.24893e-05		non-hub OTU				k__Bacteria; p__Bacteroidetes; c__Sphingobacteriia; o__Sphingobacteriales; f__Chitinophagaceae; g__
OTU_28802	7:2622258	0.340582	3.41574e-06		non-hub OTU				k__Bacteria; p__Acidobacteria; c__Acidobacteria_Gp3; o__Gp3; f__Gp3; g__Gp3
OTU_28808	8:4463282	0.482157	2.17592e-05		non-hub OTU				k__Bacteria; p__Proteobacteria; c__Betaproteobacteria; o__Burkholderiales; f__Oxalobacteraceae; g__Duganella
OTU_28823	2:32705740	0.762979	1.89278e-05		non-hub OTU				k__Bacteria; p__Firmicutes; c__Bacilli; o__Bacillales; f__; g__
OTU_28839	2:3937722	-0.634399	3.71546e-06		non-hub OTU				k__Bacteria; p__Firmicutes; c__Bacilli; o__Bacillales; f__Bacillaceae 1; g__
OTU_28877	1:19560180	0.630069	1.07202e-06		non-hub OTU				k__Bacteria; p__Firmicutes; c__Bacilli; o__Bacillales; f__Planococcaceae; g__Sporosarcina
OTU_28910	7:18514522	0.223618	6.1357e-06		non-hub OTU				k__Bacteria; p__Bacteroidetes; c__Sphingobacteriia; o__Sphingobacteriales; f__Chitinophagaceae; g__Niastella
OTU_298	1:31590029	0.564675	1.7207e-05		non-hub OTU				k__Bacteria; p__Bacteroidetes; c__Cytophagia; o__Cytophagales; f__Cytophagaceae; g__Dyadobacter
OTU_3	7:18514522	0.212672	3.69862e-06		non-hub OTU				k__Bacteria; p__Bacteroidetes; c__Sphingobacteriia; o__Sphingobacteriales; f__Chitinophagaceae; g__Niastella
OTU_320	2:4375178	0.478336	1.57471e-05		non-hub OTU				k__Bacteria; p__Acidobacteria; c__Acidobacteria_Gp6; o__Gp6; f__Gp6; g__Gp6
OTU_320	4:14473912	0.697424	1.63243e-05		non-hub OTU				k__Bacteria; p__Acidobacteria; c__Acidobacteria_Gp6; o__Gp6; f__Gp6; g__Gp6
OTU_3324	2:12410002	0.160553	6.34717e-06		non-hub OTU				k__Bacteria; p__Proteobacteria; c__Alphaproteobacteria; o__Sphingomonadales; f__; g__
OTU_3732	1:2191443	-0.764727	2.34329e-06		non-hub OTU				k__Bacteria; p__Actinobacteria; c__Actinobacteria; o__Actinomycetales; f__Nocardioidaceae; g__Nocardioides
OTU_402	6:22605816	0.423517	6.6536e-07		non-hub OTU				k__Bacteria; p__Planctomycetes; c__Planctomycetia; o__Planctomycetales; f__Planctomycetaceae; g__
OTU_4033	4:5843915	0.338294	2.76699e-06		non-hub OTU				k__Bacteria; p__Proteobacteria; c__Gammaproteobacteria; o__Xanthomonadales; f__Xanthomonadaceae; g__Lysobacter
OTU_4033	4:5848665	0.342673	3.35922e-06		non-hub OTU				k__Bacteria; p__Proteobacteria; c__Gammaproteobacteria; o__Xanthomonadales; f__Xanthomonadaceae; g__Lysobacter
OTU_4033	4:5876917	0.324501	1.50195e-05		non-hub OTU				k__Bacteria; p__Proteobacteria; c__Gammaproteobacteria; o__Xanthomonadales; f__Xanthomonadaceae; g__Lysobacter
OTU_41	7:11589961	0.862526	7.9954e-06		non-hub OTU				k__Archaea; p__Thaumarchaeota; c__Nitrososphaerales; o__Nitrososphaerales; f__Nitrososphaeraceae; g__Nitrososphaera
OTU_416	2:9792376	0.416776	1.76933e-05		non-hub OTU				k__Bacteria; p__; c__; o__; f__; g__
OTU_450	4:8502369	0.312345	7.53547e-06		non-hub OTU				k__Bacteria; p__Bacteroidetes; c__; o__; f__; g__
OTU_450	4:8511873	0.362778	8.58206e-06		non-hub OTU				k__Bacteria; p__Bacteroidetes; c__; o__; f__; g__
OTU_458	7:4060751	-0.231955	6.7342e-06		non-hub OTU				k__Bacteria; p__Actinobacteria; c__Actinobacteria; o__; f__; g__
OTU_47	4:34442532	0.242016	1.25798e-06		non-hub OTU				k__Bacteria; p__Bacteroidetes; c__Sphingobacteriia; o__Sphingobacteriales; f__Chitinophagaceae; g__
OTU_4941	7:11589961	0.828614	8.39448e-06		non-hub OTU				k__Bacteria; p__Acidobacteria; c__Acidobacteria_Gp6; o__Gp6; f__Gp6; g__Gp6
OTU_529	7:10434183	0.904774	1.8124e-06		non-hub OTU				k__Bacteria; p__Proteobacteria; c__Betaproteobacteria; o__Burkholderiales; f__; g__
OTU_53	3:40786803	0.478093	1.31722e-05		non-hub OTU				k__Bacteria; p__; c__; o__; f__; g__
OTU_5409	4:8107869	1.00359	1.13091e-05		non-hub OTU				k__Bacteria; p__Firmicutes; c__Bacilli; o__Bacillales; f__; g__
OTU_5415	7:13712804	0.441154	4.77891e-06		non-hub OTU				k__Bacteria; p__Proteobacteria; c__Betaproteobacteria; o__Nitrosomonadales; f__Nitrosomonadaceae; g__Nitrosospira
OTU_554	1:1146441	-0.213005	1.56985e-05		non-hub OTU				k__Bacteria; p__; c__; o__; f__; g__
OTU_554	2:4042143	-0.221328	1.08291e-05		non-hub OTU				k__Bacteria; p__; c__; o__; f__; g__
OTU_56	6:16582418	0.797637	1.99132e-05		non-hub OTU				k__Archaea; p__Thaumarchaeota; c__Nitrososphaerales; o__Nitrososphaerales; f__Nitrososphaeraceae; g__Nitrososphaera
OTU_6	8:9608059	0.451987	2.16183e-05		non-hub OTU				k__Bacteria; p__Actinobacteria; c__Actinobacteria; o__Actinomycetales; f__Microbacteriaceae; g__Agromyces
OTU_6071	7:11589961	0.754676	2.17493e-05		non-hub OTU				k__Bacteria; p__Bacteroidetes; c__Cytophagia; o__Cytophagales; f__Cytophagaceae; g__Adhaeribacter
OTU_6071	9:30290520	-0.275538	1.60379e-05		non-hub OTU				k__Bacteria; p__Bacteroidetes; c__Cytophagia; o__Cytophagales; f__Cytophagaceae; g__Adhaeribacter
OTU_617	8:23020148	0.808939	8.05954e-06		non-hub OTU				k__Bacteria; p__Proteobacteria; c__Alphaproteobacteria; o__Rhizobiales; f__Phyllobacteriaceae; g__Nitratireductor
OTU_617	8:41694216	0.872781	7.83309e-07		non-hub OTU				k__Bacteria; p__Proteobacteria; c__Alphaproteobacteria; o__Rhizobiales; f__Phyllobacteriaceae; g__Nitratireductor
OTU_6190	9:29178456	-0.527686	4.15361e-06		non-hub OTU				k__Bacteria; p__; c__; o__; f__; g__
OTU_6204	1:34509149	0.715213	1.67841e-05		non-hub OTU				k__Bacteria; p__Actinobacteria; c__Actinobacteria; o__Gaiellales; f__Gaiellaceae; g__Gaiella
[truncated: 1,986 more rows]
