# Supplementary material for: GWAS, MWAS and mGWAS provide insights into precision agriculture based on genotype-dependent microbial effects in foxtail millet
Source: Nat Commun. 2022 Oct 7;13:5913. doi: 10.1038/s41467-022-33238-4 (PMC9546826; doi:10.1038/s41467-022-33238-4)
Supplement: Supplementary file 14 — Supplementary Data 10 [file 41467_2022_33238_MOESM14_ESM.xlsx]

## Sheet: Supplementary Data 10
Pathway	Sample1 (106)	Sample2 (22758)	P-value	Q-value	Pathway ID	KOs
MAPK signaling pathway - plant	81	487	0.000192708	0.0409748	ko04016	K14498+K20729+K20714+K02183+K13414+K13420+K14497+K20725+K20547+K20718+K14512+K14516+K14510+K13449+K20553+K14496+K13422+K20557+K00940+K13447+K03781+K20716
Plant-pathogen interaction	121	789	0.000222689	0.0409748	ko04626	K05391+K13457+K13412+K13448+K02183+K13414+K13459+K13420+K18835+K15397+K14512+K09487+K13466+K13437+K13436+K13449+K16225+K13465+K13428+K13456+K13447
Steroid biosynthesis	15	54	0.000664441	0.0815047	ko00100	K01853+K09832+K07748+K14424+K00559+K01824
Stilbenoid, diarylheptanoid and gingerol biosynthesis	22	100	0.00144653	0.133081	ko00945	K16040+K13065+K17212
Plant hormone signal transduction	91	655	0.018846	0.770593	ko04075	K14488+K13415+K14493+K14498+K14491+K14484+K14490+K14486+K16189+K14497+K14495+K14492+K14512+K14516+K12126+K14494+K14510+K13449+K14500+K14508+K14496+K13422+K13464+K13946+K14489+K14487+K14505+K14432
Flavonoid biosynthesis	22	131	0.0350997	0.995611	ko00941	K13065+K08695+K05278+K01859+K00660+K22440
Synthesis and degradation of ketone bodies	4	12	0.0374858	0.995611	ko00072	K01640+K01641
Phagosome	24	148	0.0413157	0.995611	ko04145	K04392+K08057+K07375+K09481+K01365+K07897+K02153+K07889+K10956+K07374
Glycerophospholipid metabolism	31	203	0.0471956	0.995611	ko00564	K00901+K13513+K16818+K13509+K13510+K13508+K00993+K01517+K18693+K01115+K18696+K00630+K00967+K13523+K01047+K01126+K01114+K05929+K06130
Sulfur metabolism	10	50	0.0487825	0.995611	ko00920	K01738+K00392+K13811+K13034+K02045+K00860+K01082
Phosphonate and phosphinate metabolism	4	13	0.0494578	0.995611	ko00440	K00993+K00967
Diterpenoid biosynthesis	13	73	0.0617028	0.995611	ko00904	K22639+K04125+K16085+K04121+K05282+K04124
Tropane, piperidine and pyridine alkaloid biosynthesis	9	46	0.0672101	0.995611	ko00960	K08081
Pentose and glucuronate interconversions	26	174	0.0794362	0.995611	ko00040	K01051+K16190+K01213+K01728+K01805+K00963+K01184+K00008
Protein export	19	122	0.0880312	0.995611	ko03060	K03217+K03116+K09481+K09648+K03104+K10956+K12272+K09490+K09647+K03100+K03108
Proteasome	20	130	0.090085	0.995611	ko03050	K02725+K03036+K03029+K03063+K02732+K03033+K03066+K02737+K03038+K03062+K03039+K03032+K02731+K10881
Monobactam biosynthesis	6	29	0.0993845	0.995611	ko00261	K00928+K13811+K00133
Tryptophan metabolism	22	149	0.110018	0.999814	ko00380	K16903+K11816+K22588+K01593+K01426+K07410+K03781
Ribosome biogenesis in eukaryotes	22	150	0.115937	0.999814	ko03008	K14552+K03539+K03537+K14549+K14573+K07936+K14565+K14570+K11130+K14546+K14575+K14571+K14536+K14559+K11128+K03115+K14564+K07179+K14544+K03097
Glycerolipid metabolism	20	138	0.140412	0.999814	ko00561	K00901+K13513+K01054+K09480+K13509+K13508+K18693+K00630+K00863+K21362+K13523
Circadian rhythm - plant	23	162	0.141813	0.999814	ko04712	K16222+K12118+K16223+K12130+K12126+K12120+K12133+K12135+K00660+K03115+K12116+K16221+K03097
RNA transport	52	399	0.14284	0.999814	ko03013	K00784+K03243+K14313+K03231+K03680+K18213+K03539+K14297+K14289+K03260+K03537+K03247+K14312+K14295+K03248+K13137+K07936+K03246+K03257+K14314+K12880+K03239+K03251+K13130+K14317+K03252+K13151
Lysine biosynthesis	6	32	0.142985	0.999814	ko00300	K00928+K10206+K00133
Fructose and mannose metabolism	15	100	0.149816	0.999814	ko00051	K00844+K00895+K18447+K01805+K00863+K01809+K00850+K00008
Pyrimidine metabolism	15	103	0.177497	0.999814	ko00240	K00876+K01937+K13800+K09903+K00761+K01240+K01520+K00857+K00940+K10807+K00609+K01489+K13421
Other types of O-glycan biosynthesis	9	58	0.198902	0.999814	ko00514	K13667+K09667+K18134+K20782
Aflatoxin biosynthesis	1	2	0.212015	0.999814	ko00254	K11262
Arachidonic acid metabolism	9	59	0.213015	0.999814	ko00590	K07418+K15730+K00432+K01047+K18592
Riboflavin metabolism	6	37	0.230903	0.999814	ko00740	K14652+K18453+K14379+K20884
Glycine, serine and threonine metabolism	16	117	0.238121	0.999814	ko00260	K00928+K15634+K15919+K00108+K00605+K00830+K01695+K00058+K02437+K01733+K00133
Pentose phosphate pathway	13	94	0.254321	0.999814	ko00030	K00895+K01807+K00036+K00850
Taurine and hypotaurine metabolism	4	23	0.254433	0.999814	ko00430	K10712+K18592
AGE-RAGE signaling pathway in diabetic complications	4	23	0.254433	0.999814	ko04933	K04392+K05857
Cyanoamino acid metabolism	17	129	0.278652	0.999814	ko00460	K01188+K13034+K13029+K05349+K18592+K05350
ABC transporters	21	164	0.29478	0.999814	ko02010	K05665+K05666+K05681+K02045+K05658+K05657
Ether lipid metabolism	8	59	0.342146	0.999814	ko00565	K13510+K00993+K01115+K01047+K04628+K01114
Cutin, suberine and wax biosynthesis	10	77	0.36323	0.999814	ko00073	K17991+K20495+K20769+K13356
Cysteine and methionine metabolism	23	189	0.374034	0.999814	ko00270	K01738+K05933+K17398+K00928+K00558+K13034+K00549+K00789+K16054+K00797+K00058+K05396+K00133
Photosynthesis	9	72	0.420093	0.999814	ko00195	K02689+K14332+K02636+K02639+K08901+K02641+K02634+K03542
Ascorbate and aldarate metabolism	10	81	0.426036	0.999814	ko00053	K17744+K16190+K00423+K08232+K00434
Butanoate metabolism	5	38	0.426337	0.999814	ko00650	K01640+K01652+K01641
Linoleic acid metabolism	6	47	0.435627	0.999814	ko00591	K07418+K15718+K01047
Amino sugar and nucleotide sugar metabolism	26	222	0.44128	0.999814	ko00520	K00770+K00844+K16190+K00820+K01183+K20547+K08679+K13648+K00963+K12448+K15920+K01209+K01809+K12451+K00975
Starch and sucrose metabolism	43	374	0.459263	0.999814	ko00500	K19891+K00844+K01188+K01214+K01176+K00700+K19893+K01179+K01210+K18447+K00963+K05349+K01193+K16055+K00975+K05350
Non-homologous end-joining	2	14	0.477258	0.999814	ko03450	K04799+K10884
Glycosylphosphatidylinositol (GPI)-anchor biosynthesis	5	41	0.494494	0.999814	ko00563	K07542+K05284+K03857+K05285
Isoflavonoid biosynthesis	2	15	0.5148	0.999814	ko00943	K13260+K13264
Flavone and flavonol biosynthesis	4	33	0.516042	0.999814	ko00944	K22771+K13264+K22772
Zeatin biosynthesis	16	141	0.522163	0.999814	ko00908	K10760+K13496+K00279
Glyoxylate and dicarboxylate metabolism	14	124	0.533942	0.999814	ko00630	K01569+K01637+K01895+K15919+K11517+K00605+K00830+K03781+K01601+K02437
Arginine and proline metabolism	9	79	0.534627	0.999814	ko00330	K01259+K17839+K13366+K01426+K00797
Fatty acid biosynthesis	7	61	0.535774	0.999814	ko00061	K01897+K07512+K00059+K11262+K10781
DNA replication	11	98	0.548358	0.999814	ko03030	K02321+K04799+K02541+K10755+K02685+K10739+K02540+K04802+K03505+K02320
Autophagy - other	6	53	0.556082	0.999814	ko04136	K08341+K04382+K07204+K08339+K08331
Lipoic acid metabolism	1	7	0.565719	0.999814	ko00785	K03644
Vitamin B6 metabolism	3	26	0.571435	0.999814	ko00750	K05275+K06215+K01733
Phenylpropanoid biosynthesis	47	426	0.575243	0.999814	ko00940	K00430+K01188+K13065+K00083+K09753+K12355+K05349+K06892+K22395+K01904+K05350
Glycosaminoglycan degradation	5	45	0.580078	0.999814	ko00531	K10532+K12309+K07964
Thiamine metabolism	3	27	0.597839	0.999814	ko00730	K00939
Fatty acid elongation	8	75	0.61595	0.999814	ko00062	K10703+K07512+K15397
Phenylalanine, tyrosine and tryptophan biosynthesis	8	76	0.631208	0.999814	ko00400	K13832+K00891+K01695+K05359+K01658+K01817+K01609
Endocytosis	29	274	0.661895	0.999814	ko04144	K03283+K12183+K18466+K07901+K12191+K04646+K07897+K01528+K00889+K07889+K01115+K19476+K12472+K18443+K19367+K10591+K12198
Phosphatidylinositol signaling system	16	155	0.677814	0.999814	ko04070	K00901+K05857+K02183+K00915+K00889+K00913+K00888+K19801+K21797
Purine metabolism	15	147	0.692108	0.999814	ko00230	K00939+K13811+K18447+K01517+K18453+K00873+K00106+K13484+K00940+K10807+K00860
Monoterpenoid biosynthesis	2	21	0.700503	0.999814	ko00902	K15095
Inositol phosphate metabolism	13	131	0.722851	0.999814	ko00562	K05857+K00915+K00889+K01858+K00913+K00888+K19801+K21797+K01765+K01114
Selenocompound metabolism	5	53	0.724663	0.999814	ko00450	K13811+K00549+K00384
Peroxisome	16	160	0.725885	0.999814	ko04146	K01897+K11517+K00830+K13356+K00106+K00477+K04564+K01640+K00232+K03781
Biosynthesis of various secondary metabolites - part 2	1	11	0.730394	0.999814	ko00998	K21568
Glutathione metabolism	18	180	0.734241	0.999814	ko00480	K00799+K00036+K01255+K01256+K00432+K10807+K00434+K00797+K18592
Ubiquinone and other terpenoid-quinone biosynthesis	7	75	0.751727	0.999814	ko00130	K03809+K06125+K01904+K14760+K01661
Galactose metabolism	13	134	0.752191	0.999814	ko00052	K00844+K12309+K06617+K00963+K00850+K01193
C5-Branched dibasic acid metabolism	1	12	0.760688	0.999814	ko00660	K01652
Sphingolipid metabolism	8	86	0.763688	0.999814	ko00600	K12309+K04715+K17108+K04628+K01634+K00654
beta-Alanine metabolism	5	56	0.768583	0.999814	ko00410	K17839+K05605+K13366+K00232
Benzoxazinoid biosynthesis	2	24	0.768815	0.999814	ko00402	K13229
RNA polymerase	12	127	0.77776	0.999814	ko03020	K03004+K03006+K03021+K03000+K03026+K03027
Glycosphingolipid biosynthesis - ganglio series	3	36	0.78564	0.999814	ko00604	K12309
Anthocyanin biosynthesis	3	36	0.78564	0.999814	ko00942	K21383
Caffeine metabolism	1	14	0.811451	0.999814	ko00232	K00106
Other glycan degradation	5	60	0.818562	0.999814	ko00511	K12309+K01206+K17108
Porphyrin and chlorophyll metabolism	6	71	0.822995	0.999814	ko00860	K22013+K21480+K01599+K13606+K01885
One carbon pool by folate	2	27	0.823132	0.999814	ko00670	K00605+K00288
Sulfur relay system	1	15	0.832641	0.999814	ko04122	K14169
Lysine degradation	7	83	0.83738	0.999814	ko00310	K11426+K11423+K22748+K11420
Terpenoid backbone biosynthesis	7	84	0.846209	0.999814	ko00900	K14066+K15891+K01641+K00787
Propanoate metabolism	4	52	0.850261	0.999814	ko00640	K11262+K01895+K05605+K00232
Photosynthesis - antenna proteins	1	16	0.851449	0.999814	ko00196	K08916
Aminoacyl-tRNA biosynthesis	13	147	0.854629	0.999814	ko00970	K01889+K01866+K01870+K01872+K01885+K02433
Mismatch repair	7	86	0.862709	0.999814	ko03430	K10746+K10755+K07456+K10739+K04802+K03505
Folate biosynthesis	3	42	0.865325	0.999814	ko00790	K14652+K13941+K15631
Histidine metabolism	1	17	0.868145	0.999814	ko00340	K19787
Basal transcription factors	6	76	0.86876	0.999814	ko03022	K03120+K03125+K10844+K03133
Fatty acid metabolism	9	110	0.882132	0.999814	ko01212	K10703+K01897+K07512+K00059+K11262+K10781+K00232
SNARE interactions in vesicular transport	3	44	0.885389	0.999814	ko04130	K08486+K08515+K08496
Ubiquitin mediated proteolysis	23	254	0.888434	0.999814	ko04120	K03352+K10144+K03347+K04506+K03350+K03363+K03094+K10615+K10573+K06689+K03362+K10260+K03364+K10601+K10591+K10686+K06688
Biotin metabolism	2	32	0.88861	0.999814	ko00780	K00059+K01012
Pantothenate and CoA biosynthesis	3	45	0.894383	0.999814	ko00770	K02201+K06133+K01652
Fatty acid degradation	6	80	0.897865	0.999814	ko00071	K07517+K01897+K20495+K00232+K00121
Alanine, aspartate and glutamate metabolism	5	69	0.899445	0.999814	ko00250	K01953+K00820+K00830+K00609
Valine, leucine and isoleucine degradation	5	70	0.906136	0.999814	ko00280	K05605+K01640+K01641
Spliceosome	28	309	0.907547	0.999814	ko03040	K03283+K12741+K12860+K12818+K12893+K12862+K12869+K12850+K11086+K12885+K12880+K11099+K11094+K11093+K12816+K12858+K12837+K12625+K12829+K11095+K12823
Carotenoid biosynthesis	6	83	0.915893	0.999814	ko00906	K02291+K09840+K09838+K09841+K15744
Ribosome	36	398	0.93322	0.999814	ko03010	K02997+K02991+K02926+K02938+K02921+K02918+K02884+K02902+K02986+K02956+K02941+K02958+K02865+K02981+K02971+K02976+K02873+K02952+K02880+K02925+K02960+K02980+K02983+K02923+K02937+K02982+K02988+K02935+K02897+K02945
Valine, leucine and isoleucine biosynthesis	1	24	0.942776	0.999814	ko00290	K01652
alpha-Linolenic acid metabolism	7	102	0.948863	0.999814	ko00592	K16818+K01723+K00232+K10526+K01047+K08241
Various types of N-glycan biosynthesis	3	56	0.958715	0.999814	ko00513	K07151+K12670+K03714
Oxidative phosphorylation	11	151	0.959517	0.999814	ko00190	K01535+K02267+K02129+K01507+K02153+K00419+K02258+K00416+K02265
mRNA surveillance pathway	16	207	0.962458	0.999814	ko03015	K11584+K11583+K14411+K14407+K14376+K14401+K04382+K14404+K14402+K00565+K06100
Homologous recombination	7	108	0.965807	0.999814	ko03440	K10683+K10739+K03553+K03505+K10870+K10881+K08775
Nicotinate and nicotinamide metabolism	2	45	0.968683	0.999814	ko00760	K01240+K00767
Brassinosteroid biosynthesis	1	30	0.972026	0.999814	ko00905	K15639
Base excision repair	11	161	0.977584	0.999814	ko03410	K04799+K01247+K10801+K10803+K10773+K03660+K04802+K03505
Isoquinoline alkaloid biosynthesis	3	63	0.977998	0.999814	ko00950	K01593+K00422
Biosynthesis of unsaturated fatty acids	2	49	0.979102	0.999814	ko01040	K10703+K00232
Biosynthesis of amino acids	31	381	0.981429	0.999814	ko01230	K01738+K13832+K00928+K01953+K15634+K01689+K01807+K13034+K00891+K01695+K05359+K00549+K00873+K10206+K00789+K01658+K00850+K01817+K01652+K00058+K01609+K01733+K00133
N-Glycan biosynthesis	3	65	0.981687	0.999814	ko00510	K07151+K00737+K12670
Indole alkaloid biosynthesis	1	34	0.982642	0.999814	ko00901	K01593
Protein processing in endoplasmic reticulum	27	343	0.984471	0.999814	ko04141	K03283+K03347+K07151+K08057+K09481+K09580+K13993+K03094+K09487+K14006+K14003+K12670+K10956+K09490+K14007+K06689+K10601+K09555
2-Oxocarboxylic acid metabolism	5	94	0.984602	0.999814	ko01210	K00928+K01652+K00133
Betalain biosynthesis	1	37	0.987865	0.999814	ko00965	K01593
Phenylalanine metabolism	5	97	0.987928	0.999814	ko00360	K01593+K01426
Carbon fixation in photosynthetic organisms	7	124	0.989107	0.999814	ko00710	K01807+K01595+K01601
Glycolysis / Gluconeogenesis	14	208	0.989519	0.999814	ko00010	K00844+K00162+K00895+K15634+K01689+K01895+K00873+K00850+K00121
Sesquiterpenoid and triterpenoid biosynthesis	3	72	0.990474	0.999814	ko00909	K19011+K15803+K15891
RNA degradation	12	189	0.991939	0.999814	ko03018	K12617+K01689+K00962+K12581+K03514+K12580+K12598+K00850+K12625+K12613+K03681
Nucleotide excision repair	7	129	0.992521	0.999814	ko03420	K10755+K10739+K10844+K04802+K03505+K10841
Pyruvate metabolism	6	122	0.995353	0.999814	ko00620	K00162+K11262+K01895+K00873+K01595
Tyrosine metabolism	4	95	0.995624	0.999814	ko00350	K01593+K00422+K00121
Nitrogen metabolism	1	50	0.997429	0.999814	ko00910	K00366
Citrate cycle (TCA cycle)	1	72	0.999814	0.999814	ko00020	K00162
